# Supplementary material for: Improving the fast-charging capability of NbWO-based Li-ion batteries
Source: Nat Commun. 2025 Mar 11;16:2441. doi: 10.1038/s41467-025-57576-1 (PMC11897329; doi:10.1038/s41467-025-57576-1)
Supplement: Supplementary file 2 — Supplementary data 1 [file 41467_2025_57576_MOESM2_ESM.xlsx]

## Sheet: Sheet1
data_layer-li2
_audit_creation_date 2023-07-08
_audit_creation_method 'Materials Studio'
_symmetry_space_group_name_H-M 'P1'
_symmetry_Int_Tables_number 1
_symmetry_cell_setting triclinic
loop_
_symmetry_equiv_pos_as_xyz
x,y,z
_cell_length_a 7.6384
_cell_length_b 23.1053
_cell_length_c 14.2523
_cell_angle_alpha 90.0000
_cell_angle_beta 90.0000
_cell_angle_gamma 90.0000
loop_
_atom_site_label
_atom_site_type_symbol
_atom_site_fract_x
_atom_site_fract_y
_atom_site_fract_z
_atom_site_U_iso_or_equiv
_atom_site_adp_type
_atom_site_occupancy
Nb1 Nb 0.05495 0.09961 0.11199 0.01267 Uiso 1.00
Nb2 Nb 0.45718 0.89490 0.44614 0.01267 Uiso 1.00
Nb3 Nb 0.23319 0.75417 0.56781 0.01267 Uiso 1.00
Nb4 Nb 0.45169 0.53355 0.54671 0.01267 Uiso 1.00
Nb5 Nb 0.09549 0.32610 0.48905 0.01267 Uiso 1.00
Nb6 Nb 0.49536 0.78040 0.26733 0.01267 Uiso 1.00
Nb7 Nb 0.49054 0.21273 0.30708 0.01267 Uiso 1.00
W8 W 0.22069 0.97734 0.59630 0.01267 Uiso 1.00
Nb9 Nb 0.25671 0.11554 0.45146 0.01267 Uiso 1.00
Nb10 Nb 0.25396 0.87998 0.10855 0.01267 Uiso 1.00
Nb11 Nb 0.35272 0.23528 0.62106 0.01267 Uiso 1.00
O12 O 0.23326 0.50650 0.30712 0.01267 Uiso 1.00
O13 O 0.44704 0.81784 0.53382 0.01267 Uiso 1.00
O14 O 0.28838 0.06491 0.34680 0.01267 Uiso 1.00
O15 O 0.28836 0.93537 0.20178 0.01267 Uiso 1.00
O16 O 0.03051 0.16084 0.21375 0.01267 Uiso 1.00
O17 O 0.03762 0.84401 0.35671 0.01267 Uiso 1.00
O18 O 0.16791 0.68519 0.47228 0.01267 Uiso 1.00
O19 O 0.26713 0.18711 0.35132 0.01267 Uiso 1.00
O20 O 0.27590 0.80949 0.22581 0.01267 Uiso 1.00
O21 O 0.45992 0.27947 0.22652 0.01267 Uiso 1.00
O22 O 0.45860 0.72409 0.35269 0.01267 Uiso 1.00
O23 O 0.43993 0.61671 0.53134 0.01267 Uiso 1.00
O24 O 0.17789 0.40213 0.22658 0.01267 Uiso 1.00
O25 O 0.01596 0.59908 0.35665 0.01267 Uiso 1.00
O26 O 0.34917 0.33761 0.53843 0.01267 Uiso 1.00
O27 O 0.03095 0.52744 0.11461 0.01267 Uiso 1.00
O28 O 0.45118 0.47264 0.46134 0.01267 Uiso 1.00
O29 O 0.42661 0.38625 0.27621 0.01267 Uiso 1.00
O30 O 0.26608 0.61937 0.33071 0.01267 Uiso 1.00
O31 O 0.14242 0.62706 0.12605 0.01267 Uiso 1.00
O32 O 0.12281 0.40580 0.46225 0.01267 Uiso 1.00
O33 O 0.19566 0.51755 0.57129 0.01267 Uiso 1.00
O34 O 0.03026 0.72874 0.16099 0.01267 Uiso 1.00
O35 O 0.08787 0.27987 0.38990 0.01267 Uiso 1.00
O36 O 0.21415 0.31678 0.10665 0.01267 Uiso 1.00
O37 O 0.03213 0.84645 0.13548 0.01267 Uiso 1.00
O38 O 0.01763 0.13989 0.43021 0.01267 Uiso 1.00
O39 O 0.20465 0.90544 0.48915 0.01267 Uiso 1.00
O40 O 0.30643 0.05979 0.11514 0.01267 Uiso 1.00
O41 O 0.21477 0.04945 0.52452 0.01267 Uiso 1.00
O42 O 0.30897 0.16766 0.55841 0.01267 Uiso 1.00
O43 O 0.11190 0.26502 0.58499 0.01267 Uiso 1.00
O44 O 0.46757 0.95431 0.57170 0.01267 Uiso 1.00
O45 O 0.06167 0.02354 0.21068 0.01267 Uiso 1.00
O46 O 0.41888 0.95911 0.36714 0.01267 Uiso 1.00
W47 W 0.02061 0.34957 0.16310 0.01267 Uiso 1.00
W48 W 0.38546 0.65630 0.41616 0.01267 Uiso 1.00
W49 W 0.12289 0.57126 0.23311 0.01267 Uiso 1.00
W50 W 0.08204 0.44853 0.34398 0.01267 Uiso 1.00
W51 W 0.35319 0.00461 0.26451 0.01267 Uiso 1.00
C52 C 0.03409 0.02552 0.77995 0.00000 Uiso 1.00
C53 C 0.29431 0.08177 0.75220 0.00000 Uiso 1.00
C54 C 0.19968 0.02646 0.73046 0.00000 Uiso 1.00
C55 C 0.44851 0.08037 0.80228 0.00000 Uiso 1.00
C56 C 0.03329 0.13602 0.77669 0.00000 Uiso 1.00
C57 C 0.30084 0.19295 0.76036 0.00000 Uiso 1.00
C58 C 0.20709 0.13702 0.75087 0.00000 Uiso 1.00
C59 C 0.44817 0.19140 0.82233 0.00000 Uiso 1.00
C60 C 0.01746 0.24618 0.75790 0.00000 Uiso 1.00
C61 C 0.28796 0.30397 0.77327 0.00000 Uiso 1.00
C62 C 0.20725 0.24778 0.74921 0.00000 Uiso 1.00
C63 C 0.44271 0.30414 0.82469 0.00000 Uiso 1.00
C64 C 0.01943 0.35804 0.74970 0.00000 Uiso 1.00
C65 C 0.28634 0.41403 0.76770 0.00000 Uiso 1.00
C66 C 0.20649 0.35864 0.75147 0.00000 Uiso 1.00
C67 C 0.44385 0.41498 0.81828 0.00000 Uiso 1.00
C68 C 0.02178 0.46951 0.74466 0.00000 Uiso 1.00
C69 C 0.28673 0.52557 0.76144 0.00000 Uiso 1.00
C70 C 0.20458 0.46959 0.74903 0.00000 Uiso 1.00
C71 C 0.44434 0.52663 0.81009 0.00000 Uiso 1.00
C72 C 0.02268 0.58117 0.74221 0.00000 Uiso 1.00
C73 C 0.29074 0.63614 0.74555 0.00000 Uiso 1.00
C74 C 0.20718 0.58073 0.73848 0.00000 Uiso 1.00
C75 C 0.44620 0.63723 0.79599 0.00000 Uiso 1.00
C76 C 0.02618 0.69295 0.74854 0.00000 Uiso 1.00
C77 C 0.29329 0.74788 0.73712 0.00000 Uiso 1.00
C78 C 0.20719 0.69258 0.72395 0.00000 Uiso 1.00
C79 C 0.45167 0.74812 0.78701 0.00000 Uiso 1.00
C80 C 0.03120 0.80375 0.75974 0.00000 Uiso 1.00
C81 C 0.29303 0.85942 0.73561 0.00000 Uiso 1.00
C82 C 0.20610 0.80370 0.72127 0.00000 Uiso 1.00
C83 C 0.44920 0.85909 0.78426 0.00000 Uiso 1.00
C84 C 0.03650 0.91462 0.77292 0.00000 Uiso 1.00
C85 C 0.29787 0.97110 0.73783 0.00000 Uiso 1.00
C86 C 0.20127 0.91572 0.72298 0.00000 Uiso 1.00
C87 C 0.45386 0.96980 0.79197 0.00000 Uiso 1.00
Nb88 Nb 0.55495 0.09961 0.11199 0.01267 Uiso 1.00
Nb89 Nb 0.96610 0.89069 0.45080 0.01267 Uiso 1.00
Nb90 Nb 0.67606 0.78082 0.52446 0.01267 Uiso 1.00
Nb91 Nb 0.94030 0.53086 0.55375 0.01267 Uiso 1.00
Nb92 Nb 0.58975 0.32407 0.49875 0.01267 Uiso 1.00
Nb93 Nb 0.99536 0.78040 0.26733 0.01267 Uiso 1.00
Nb94 Nb 0.99054 0.21273 0.30708 0.01267 Uiso 1.00
W95 W 0.71689 0.98107 0.57401 0.01267 Uiso 1.00
Nb96 Nb 0.76022 0.12004 0.45201 0.01267 Uiso 1.00
Nb97 Nb 0.75396 0.87998 0.10855 0.01267 Uiso 1.00
Nb98 Nb 0.85613 0.24363 0.61881 0.01267 Uiso 1.00
O99 O 0.73326 0.50650 0.30712 0.01267 Uiso 1.00
O100 O 0.90599 0.81809 0.52492 0.01267 Uiso 1.00
O101 O 0.78838 0.06491 0.34680 0.01267 Uiso 1.00
O102 O 0.78836 0.93537 0.20178 0.01267 Uiso 1.00
O103 O 0.53051 0.16084 0.21375 0.01267 Uiso 1.00
O104 O 0.53762 0.84401 0.35671 0.01267 Uiso 1.00
O105 O 0.71295 0.69919 0.48039 0.01267 Uiso 1.00
O106 O 0.76713 0.18711 0.35132 0.01267 Uiso 1.00
O107 O 0.77591 0.80949 0.22581 0.01267 Uiso 1.00
O108 O 0.95992 0.27947 0.22652 0.01267 Uiso 1.00
O109 O 0.95860 0.72409 0.35269 0.01267 Uiso 1.00
O110 O 0.92029 0.60928 0.53021 0.01267 Uiso 1.00
O111 O 0.67789 0.40213 0.22658 0.01267 Uiso 1.00
O112 O 0.51596 0.59908 0.35665 0.01267 Uiso 1.00
O113 O 0.84716 0.32023 0.53512 0.01267 Uiso 1.00
O114 O 0.53095 0.52744 0.11461 0.01267 Uiso 1.00
O115 O 0.94385 0.49284 0.44303 0.01267 Uiso 1.00
O116 O 0.92662 0.38625 0.27621 0.01267 Uiso 1.00
O117 O 0.76609 0.61937 0.33071 0.01267 Uiso 1.00
O118 O 0.64242 0.62706 0.12605 0.01267 Uiso 1.00
O119 O 0.64874 0.38670 0.42887 0.01267 Uiso 1.00
O120 O 0.69571 0.51833 0.58855 0.01267 Uiso 1.00
O121 O 0.53027 0.72874 0.16099 0.01267 Uiso 1.00
O122 O 0.54937 0.26569 0.41742 0.01267 Uiso 1.00
O123 O 0.71415 0.31678 0.10665 0.01267 Uiso 1.00
O124 O 0.53213 0.84645 0.13548 0.01267 Uiso 1.00
O125 O 0.52000 0.13419 0.42900 0.01267 Uiso 1.00
O126 O 0.70711 0.90820 0.48984 0.01267 Uiso 1.00
O127 O 0.80643 0.05979 0.11514 0.01267 Uiso 1.00
O128 O 0.72236 0.05782 0.55622 0.01267 Uiso 1.00
O129 O 0.79732 0.17457 0.56672 0.01267 Uiso 1.00
O130 O 0.59251 0.26955 0.62208 0.01267 Uiso 1.00
O131 O 0.96227 0.95668 0.57544 0.01267 Uiso 1.00
O132 O 0.56168 0.02354 0.21068 0.01267 Uiso 1.00
O133 O 0.91888 0.95911 0.36714 0.01267 Uiso 1.00
W134 W 0.52061 0.34957 0.16310 0.01267 Uiso 1.00
W135 W 0.89463 0.65631 0.41604 0.01267 Uiso 1.00
W136 W 0.62289 0.57126 0.23311 0.01267 Uiso 1.00
W137 W 0.58204 0.44853 0.34398 0.01267 Uiso 1.00
W138 W 0.85319 0.00461 0.26451 0.01267 Uiso 1.00
C139 C 0.52776 0.02417 0.82074 0.00000 Uiso 1.00
C140 C 0.79179 0.08002 0.84574 0.00000 Uiso 1.00
C141 C 0.70405 0.02384 0.84901 0.00000 Uiso 1.00
C142 C 0.95872 0.07941 0.80378 0.00000 Uiso 1.00
C143 C 0.52396 0.13607 0.83720 0.00000 Uiso 1.00
C144 C 0.79231 0.19176 0.84330 0.00000 Uiso 1.00
C145 C 0.70634 0.13515 0.85598 0.00000 Uiso 1.00
C146 C 0.94994 0.19113 0.79513 0.00000 Uiso 1.00
C147 C 0.52516 0.24764 0.84429 0.00000 Uiso 1.00
C148 C 0.78985 0.30442 0.83233 0.00000 Uiso 1.00
C149 C 0.70655 0.24803 0.85129 0.00000 Uiso 1.00
C150 C 0.94223 0.30317 0.77907 0.00000 Uiso 1.00
C151 C 0.52222 0.36000 0.84153 0.00000 Uiso 1.00
C152 C 0.78770 0.41484 0.81916 0.00000 Uiso 1.00
C153 C 0.70794 0.36019 0.84319 0.00000 Uiso 1.00
C154 C 0.94094 0.41363 0.76626 0.00000 Uiso 1.00
C155 C 0.52421 0.47102 0.83156 0.00000 Uiso 1.00
C156 C 0.78816 0.52641 0.81484 0.00000 Uiso 1.00
C157 C 0.70667 0.47123 0.83200 0.00000 Uiso 1.00
C158 C 0.94330 0.52617 0.76354 0.00000 Uiso 1.00
C159 C 0.52332 0.58216 0.82326 0.00000 Uiso 1.00
C160 C 0.79063 0.63708 0.81622 0.00000 Uiso 1.00
C161 C 0.70717 0.58209 0.82940 0.00000 Uiso 1.00
C162 C 0.94779 0.63777 0.76657 0.00000 Uiso 1.00
C163 C 0.52642 0.69301 0.81225 0.00000 Uiso 1.00
C164 C 0.79177 0.74779 0.82448 0.00000 Uiso 1.00
C165 C 0.70627 0.69285 0.83053 0.00000 Uiso 1.00
C166 C 0.95559 0.74860 0.77929 0.00000 Uiso 1.00
C167 C 0.52653 0.80319 0.80846 0.00000 Uiso 1.00
C168 C 0.79210 0.85817 0.83216 0.00000 Uiso 1.00
C169 C 0.70439 0.80292 0.83433 0.00000 Uiso 1.00
C170 C 0.96080 0.85898 0.79207 0.00000 Uiso 1.00
C171 C 0.52736 0.91440 0.81196 0.00000 Uiso 1.00
C172 C 0.79272 0.96868 0.84201 0.00000 Uiso 1.00
C173 C 0.70331 0.91333 0.84202 0.00000 Uiso 1.00
C174 C 0.96295 0.96907 0.80352 0.00000 Uiso 1.00
Li175 Li 1.27551 0.42944 0.57650 0.00000 Uiso 1.00
Li176 Li 0.78623 0.42773 0.64699 0.00000 Uiso 1.00
Li177 Li 1.40643 0.42944 0.57650 0.00000 Uiso 1.00
Li178 Li 0.85933 0.42527 0.62461 0.00000 Uiso 1.00
Li179 Li 0.95549 0.42445 0.60523 0.00000 Uiso 1.00
Li180 Li 1.07048 0.42499 0.59554 0.00000 Uiso 1.00
Li181 Li 0.97102 0.42446 0.60314 0.00000 Uiso 1.00
Li182 Li 0.91632 0.42464 0.61163 0.00000 Uiso 1.00
Li183 Li 0.94006 0.42451 0.60750 0.00000 Uiso 1.00
Li184 Li 0.91714 0.42773 0.64699 0.00000 Uiso 1.00
Li185 Li 1.53735 0.42944 0.57650 0.00000 Uiso 1.00
Li186 Li 1.09389 0.42335 0.58898 0.00000 Uiso 1.00
Li187 Li 0.99936 0.42144 0.59904 0.00000 Uiso 1.00
loop_
_geom_bond_atom_site_label_1
_geom_bond_atom_site_label_2
_geom_bond_distance
_geom_bond_site_symmetry_2
_ccdc_geom_bond_type
Nb1 O16 2.035 . S
Nb1 O40 2.130 . S
Nb1 O127 2.110 1_455 S
Nb1 O45 2.252 . S
Nb2 O13 2.177 . S
Nb2 O104 1.840 . S
Nb2 O126 2.032 . S
Nb2 O39 2.039 . S
Nb2 O44 2.257 . S
Nb2 O46 1.885 . S
Nb3 O13 2.251 . S
Nb3 O18 2.155 . S
Nb4 O23 1.936 . S
Nb4 O28 1.860 . S
Nb4 O120 1.988 . S
Nb4 O33 2.021 . S
Nb5 O26 2.079 . S
Nb5 O113 2.012 1_455 S
Nb5 O32 1.892 . S
Nb5 O35 1.772 . S
Nb5 O43 1.969 . S
Nb6 O104 1.972 . S
Nb6 O20 1.900 . S
Nb6 O107 2.323 . S
Nb6 O22 1.803 . S
Nb6 O121 1.948 . S
Nb6 O124 2.437 . S
Nb7 O103 1.817 . S
Nb7 O19 1.913 . S
Nb7 O106 2.283 . S
Nb7 O21 1.937 . S
Nb7 O122 2.043 . S
Nb7 O125 2.522 . S
W8 O39 2.260 . S
W8 O41 1.956 1_565 S
W8 O131 2.052 1_455 S
W8 O44 1.990 . S
Nb9 O14 1.911 . S
Nb9 O19 2.186 . S
Nb9 O38 1.935 . S
Nb9 O125 2.081 . S
Nb9 O41 1.876 . S
Nb9 O42 1.983 . S
Nb10 O15 1.864 . S
Nb10 O20 2.340 . S
Nb10 O37 1.902 . S
Nb10 O124 2.294 . S
Nb11 O26 2.642 . S
Nb11 O42 1.830 . S
Nb11 O43 2.030 . S
Nb11 O130 1.996 . S
O12 W49 2.015 . S
O12 W50 1.845 . S
O14 W51 1.887 . S
O15 W51 1.898 1_565 S
O16 Nb94 1.817 1_455 S
O17 Nb89 1.806 1_455 S
O17 Nb93 1.972 1_455 S
O18 W48 1.961 . S
O19 Nb94 2.283 1_455 S
O20 Nb93 2.322 1_455 S
O21 W134 1.912 . S
O22 W48 1.893 . S
O23 W48 1.925 . S
O24 W47 1.933 . S
O24 W50 2.118 . S
O25 W135 1.823 1_455 S
O25 W49 2.045 . S
O26 Nb92 1.948 . S
O27 W49 2.091 . S
O28 W137 2.027 . S
O29 W50 3.151 . S
O29 W137 2.101 . S
O30 W49 2.090 . S
O30 W136 3.256 . S
O31 W49 2.003 . S
O32 W50 1.978 . S
O33 Nb91 1.990 1_455 S
O34 Nb93 1.948 1_455 S
O35 Nb94 2.086 1_455 S
O36 W47 1.846 . S
O36 W134 2.589 . S
O37 Nb93 2.437 1_455 S
O37 Nb97 2.294 1_455 S
O38 Nb96 2.043 1_455 S
O38 Nb94 2.440 1_455 S
O39 Nb89 1.933 1_455 S
O40 Nb88 2.110 . S
O41 W8 1.956 1_545 S
O43 Nb98 2.072 1_455 S
O44 W95 2.003 . S
O45 W138 1.821 1_455 S
O46 W51 1.870 1_565 S
W47 O108 1.912 1_455 S
W47 O123 2.589 1_455 S
W48 O112 1.860 . S
W49 O117 3.256 1_455 S
W50 O115 2.038 1_455 S
W50 O116 2.101 1_455 S
W51 O132 1.821 . S
W51 O46 1.870 1_545 S
W51 O15 1.898 1_545 S
C52 C174 1.452 1_445 A
C52 C54 1.448 . A
C52 C142 1.413 1_455 A
C53 C54 1.501 . A
C53 C55 1.378 . A
C53 C58 1.440 . A
C54 C85 1.486 1_545 A
C55 C143 1.495 . A
C55 C139 1.457 . A
C56 C142 1.478 1_455 A
C56 C58 1.378 . A
C56 C146 1.448 1_455 A
C57 C58 1.484 . A
C57 C59 1.431 . A
C57 C62 1.463 . A
C59 C147 1.460 . A
C59 C143 1.419 . A
C60 C146 1.472 1_455 A
C60 C62 1.455 . A
C60 C150 1.468 1_455 A
C61 C62 1.478 . A
C61 C63 1.391 . A
C61 C66 1.442 . A
C63 C151 1.446 . A
C63 C147 1.476 . A
C64 C150 1.460 1_455 A
C64 C66 1.429 . A
C64 C154 1.437 1_455 A
C65 C66 1.436 . A
C65 C67 1.403 . A
C65 C70 1.452 . A
C67 C155 1.445 . A
C67 C151 1.443 . A
C68 C154 1.464 1_455 A
C68 C70 1.398 . A
C68 C158 1.465 1_455 A
C69 C70 1.449 . A
C69 C71 1.389 . A
C69 C74 1.449 . A
C71 C159 1.430 . A
C71 C155 1.455 . A
C72 C158 1.441 1_455 A
C72 C74 1.410 . A
C72 C162 1.469 1_455 A
C73 C74 1.434 . A
C73 C75 1.388 . A
C73 C78 1.484 . A
C75 C163 1.446 . A
C75 C159 1.455 . A
C76 C162 1.432 1_455 A
C76 C78 1.426 . A
C76 C166 1.462 1_455 A
C77 C78 1.449 . A
C77 C79 1.403 . A
C77 C82 1.469 . A
C79 C167 1.428 . A
C79 C163 1.441 . A
C80 C166 1.426 1_455 A
C80 C82 1.444 . A
C80 C170 1.459 1_455 A
C81 C82 1.463 . A
C81 C83 1.380 . A
C81 C86 1.489 . A
C83 C171 1.465 . A
C83 C167 1.462 . A
C84 C170 1.436 1_455 A
C84 C86 1.446 . A
C84 C174 1.445 1_455 A
C85 C86 1.492 . A
C85 C87 1.420 . A
C85 C54 1.486 1_565 A
C87 C139 1.437 1_565 A
C87 C171 1.426 . A
Nb88 O103 2.035 . S
Nb88 O127 2.130 . S
Nb88 O132 2.252 . S
Nb89 O100 2.035 . S
Nb89 O17 1.806 1_655 S
Nb89 O39 1.933 1_655 S
Nb89 O126 2.094 . S
Nb89 O131 2.341 . S
Nb89 O133 2.013 . S
Nb90 O100 1.956 . S
Nb90 O105 2.008 . S
Nb91 O110 1.849 . S
Nb91 O115 1.806 . S
Nb91 O33 1.990 1_655 S
Nb91 O120 1.955 . S
Nb92 O113 2.035 . S
Nb92 O119 1.814 . S
Nb92 O122 1.805 . S
Nb92 O130 2.163 . S
Nb93 O17 1.972 1_655 S
Nb93 O107 1.900 . S
Nb93 O20 2.322 1_655 S
Nb93 O109 1.803 . S
Nb93 O34 1.948 1_655 S
Nb93 O37 2.437 1_655 S
Nb94 O16 1.817 1_655 S
Nb94 O106 1.913 . S
Nb94 O19 2.283 1_655 S
Nb94 O108 1.937 . S
Nb94 O35 2.086 1_655 S
Nb94 O38 2.440 1_655 S
W95 O126 2.069 . S
W95 O128 1.792 1_565 S
W95 O131 1.957 . S
Nb96 O101 1.979 . S
Nb96 O106 2.113 . S
Nb96 O125 1.893 . S
Nb96 O38 2.043 1_655 S
Nb96 O128 2.087 . S
Nb96 O129 2.083 . S
Nb97 O102 1.864 . S
Nb97 O107 2.340 . S
Nb97 O124 1.902 . S
Nb97 O37 2.294 1_655 S
Nb98 O113 2.135 . S
Nb98 O129 1.816 . S
Nb98 O130 2.101 . S
Nb98 O43 2.072 1_655 S
O99 W136 2.015 . S
O99 W137 1.845 . S
O101 W138 1.887 . S
O102 W138 1.898 1_565 S
O105 W135 1.936 . S
O108 W47 1.912 1_655 S
O109 W135 1.872 . S
O110 W135 1.967 . S
O111 W134 1.933 . S
O111 W137 2.118 . S
O112 W136 2.045 . S
O113 Nb5 2.012 1_655 S
O114 W136 2.091 . S
O115 W50 2.038 1_655 S
O116 W137 3.151 . S
O116 W50 2.101 1_655 S
O117 W136 2.090 . S
O117 W49 3.256 1_655 S
O118 W136 2.003 . S
O119 W137 1.940 . S
O123 W134 1.846 . S
O123 W47 2.589 1_655 S
O127 Nb1 2.110 1_655 S
O128 W95 1.792 1_545 S
O131 W8 2.052 1_655 S
O133 W138 1.870 1_565 S
W135 O25 1.823 1_655 S
W138 O45 1.821 1_655 S
W138 O133 1.870 1_545 S
W138 O102 1.898 1_545 S
C139 C87 1.437 1_545 A
C139 C141 1.406 . A
C140 C141 1.462 . A
C140 C142 1.408 . A
C140 C145 1.439 . A
C141 C172 1.447 1_545 A
C142 C56 1.478 1_655 A
C142 C52 1.413 1_655 A
C143 C145 1.419 . A
C144 C145 1.475 . A
C144 C146 1.386 . A
C144 C149 1.460 . A
C146 C60 1.472 1_655 A
C146 C56 1.448 1_655 A
C147 C149 1.389 . A
C148 C149 1.475 . A
C148 C150 1.390 . A
C148 C153 1.441 . A
C150 C64 1.460 1_655 A
C150 C60 1.468 1_655 A
C151 C153 1.419 . A
C152 C153 1.443 . A
C152 C154 1.393 . A
C152 C157 1.454 . A
C154 C68 1.464 1_655 A
C154 C64 1.437 1_655 A
C155 C157 1.394 . A
C156 C157 1.440 . A
C156 C158 1.392 . A
C156 C161 1.442 . A
C158 C72 1.441 1_655 A
C158 C68 1.465 1_655 A
C159 C161 1.407 . A
C160 C161 1.434 . A
C160 C162 1.394 . A
C160 C165 1.455 . A
C162 C76 1.432 1_655 A
C162 C72 1.469 1_655 A
C163 C165 1.398 . A
C164 C165 1.430 . A
C164 C166 1.407 . A
C164 C169 1.445 . A
C166 C80 1.426 1_655 A
C166 C76 1.462 1_655 A
C167 C169 1.408 . A
C168 C169 1.442 . A
C168 C170 1.410 . A
C168 C173 1.451 . A
C170 C84 1.436 1_655 A
C170 C80 1.459 1_655 A
C171 C173 1.411 . A
C172 C173 1.450 . A
C172 C174 1.411 . A
C172 C141 1.447 1_565 A
C174 C52 1.452 1_665 A
C174 C84 1.445 1_655 A
