# Supplementary material for: Improving the fast-charging capability of NbWO-based Li-ion batteries
Source: Nat Commun. 2025 Mar 11;16:2441. doi: 10.1038/s41467-025-57576-1 (PMC11897329; doi:10.1038/s41467-025-57576-1)
Supplement: Supplementary file 3 — Supplementary data 2 [file 41467_2025_57576_MOESM3_ESM.xlsx]

## Sheet: Sheet1
data_nwo-6
_audit_creation_date 2023-07-08
_audit_creation_method 'Materials Studio'
_symmetry_space_group_name_H-M 'P1'
_symmetry_Int_Tables_number 1
_symmetry_cell_setting triclinic
loop_
_symmetry_equiv_pos_as_xyz
x,y,z
_cell_length_a 29.5458
_cell_length_b 3.8192
_cell_length_c 23.1053
_cell_angle_alpha 90.0000
_cell_angle_beta 126.4250
_cell_angle_gamma 90.0000
loop_
_atom_site_label
_atom_site_type_symbol
_atom_site_fract_x
_atom_site_fract_y
_atom_site_fract_z
_atom_site_U_iso_or_equiv
_atom_site_adp_type
_atom_site_occupancy
Nb1 Nb 0.90256 0.06304 0.03716 0.01267 Uiso 1.00
Nb2 Nb 0.10026 -0.01905 0.96443 0.01267 Uiso 1.00
Nb3 Nb 0.79034 0.97954 0.07622 0.01267 Uiso 1.00
Nb4 Nb 0.20658 0.86460 0.92277 0.01267 Uiso 1.00
Nb5 Nb 0.69562 0.07717 0.13206 0.01267 Uiso 1.00
Nb6 Nb 0.30174 -0.01163 0.87203 0.01267 Uiso 1.00
Nb7 Nb 0.60553 0.93809 0.19218 0.01267 Uiso 1.00
Nb8 Nb 0.38920 0.93640 0.80962 0.01267 Uiso 1.00
Nb9 Nb 0.81907 0.03878 0.32052 0.01267 Uiso 1.00
Nb10 Nb 0.17756 -0.01706 0.68356 0.01267 Uiso 1.00
Nb11 Nb 0.72851 0.97516 0.38070 0.01267 Uiso 1.00
Nb12 Nb 0.26708 0.94474 0.62252 0.01267 Uiso 1.00
Nb13 Nb 0.85808 0.12901 0.57177 0.01267 Uiso 1.00
Nb14 Nb 0.14648 0.10525 0.42815 0.01267 Uiso 1.00
Nb15 Nb 0.97867 0.94348 0.76886 0.01267 Uiso 1.00
Nb16 Nb 0.02128 0.93141 0.23545 0.01267 Uiso 1.00
Nb17 Nb 0.40993 0.48254 0.03522 0.01267 Uiso 1.00
Nb18 Nb 0.60188 0.53280 0.96354 0.01267 Uiso 1.00
Nb19 Nb 0.30557 0.34888 0.07208 0.01267 Uiso 1.00
Nb20 Nb 0.70250 0.57210 0.91519 0.01267 Uiso 1.00
W21 W 0.20170 0.49905 0.13550 0.01267 Uiso 1.00
Nb22 Nb 0.79258 0.61906 0.85373 0.01267 Uiso 1.00
Nb23 Nb 0.10808 0.42948 0.19187 0.01267 Uiso 1.00
Nb24 Nb 0.88959 0.46787 0.80495 0.01267 Uiso 1.00
Nb25 Nb 0.32487 0.47248 0.32423 0.01267 Uiso 1.00
W26 W 0.67795 0.52934 0.66493 0.01267 Uiso 1.00
Nb27 Nb 0.23315 0.43211 0.37980 0.01267 Uiso 1.00
Nb28 Nb 0.77186 0.47572 0.61662 0.01267 Uiso 1.00
Nb29 Nb 0.34946 0.58735 0.57407 0.01267 Uiso 1.00
Nb30 Nb 0.64128 0.61883 0.42671 0.01267 Uiso 1.00
Nb31 Nb 0.47116 0.53132 0.76476 0.01267 Uiso 1.00
Nb32 Nb 0.51934 0.42726 0.23333 0.01267 Uiso 1.00
O33 O 0.00920 0.22041 0.51014 0.01267 Uiso 1.00
O34 O 0.59591 0.04143 -0.00231 0.01267 Uiso 1.00
O35 O 0.39048 -0.08222 0.98785 0.01267 Uiso 1.00
O36 O 0.84489 0.03829 0.03891 0.01267 Uiso 1.00
O37 O 0.15204 -0.10388 0.94939 0.01267 Uiso 1.00
O38 O 0.03987 0.54304 0.09414 0.01267 Uiso 1.00
O39 O 0.94793 0.54459 0.90871 0.01267 Uiso 1.00
O40 O 0.73193 -0.02584 0.08907 0.01267 Uiso 1.00
O41 O 0.27118 -0.12233 0.92242 0.01267 Uiso 1.00
O42 O 0.96268 0.04483 0.13267 0.01267 Uiso 1.00
O43 O 0.03860 0.06143 0.87071 0.01267 Uiso 1.00
O44 O 0.66050 0.92268 0.17493 0.01267 Uiso 1.00
O45 O 0.33361 0.85754 0.82270 0.01267 Uiso 1.00
O46 O 0.85189 -0.05100 0.16236 0.01267 Uiso 1.00
O47 O 0.15424 -0.14393 0.83096 0.01267 Uiso 1.00
O48 O 0.04163 0.49637 0.21982 0.01267 Uiso 1.00
O49 O 0.95762 0.51510 0.78421 0.01267 Uiso 1.00
O50 O 0.76126 0.18841 0.22221 0.01267 Uiso 1.00
O51 O 0.23204 0.08991 0.78348 0.01267 Uiso 1.00
O52 O 0.97167 0.88764 0.25964 0.01267 Uiso 1.00
O53 O 0.02942 0.81986 0.74961 0.01267 Uiso 1.00
O54 O 0.65939 1.06512 0.28985 0.01267 Uiso 1.00
O55 O 0.33826 1.04564 0.71046 0.01267 Uiso 1.00
O56 O 0.86639 0.90452 0.29198 0.01267 Uiso 1.00
O57 O 0.12004 0.84832 0.69381 0.01267 Uiso 1.00
O58 O 0.76551 0.90462 0.33788 0.01267 Uiso 1.00
O59 O 0.23266 0.85784 0.66724 0.01267 Uiso 1.00
O60 O 0.97155 0.18570 0.36681 0.01267 Uiso 1.00
O61 O 0.02144 0.17694 0.64144 0.01267 Uiso 1.00
O62 O 0.17339 0.52781 0.42128 0.01267 Uiso 1.00
O63 O 0.83394 0.55655 0.58283 0.01267 Uiso 1.00
O64 O 0.90158 0.95326 0.43387 0.01267 Uiso 1.00
O65 O 0.10971 0.90961 0.56009 0.01267 Uiso 1.00
O66 O 0.02029 0.68050 0.43008 0.01267 Uiso 1.00
O67 O 0.98214 0.67723 0.56957 0.01267 Uiso 1.00
O68 O 0.79722 1.04894 0.47529 0.01267 Uiso 1.00
O69 O 0.19957 1.01683 0.52695 0.01267 Uiso 1.00
O70 O 0.90727 0.22734 0.54756 0.01267 Uiso 1.00
O71 O 0.09149 0.22874 0.44225 0.01267 Uiso 1.00
O72 O 0.28274 0.51338 0.59919 0.01267 Uiso 1.00
O73 O 0.71191 0.54392 0.40253 0.01267 Uiso 1.00
O74 O 0.15282 0.40077 0.63656 0.01267 Uiso 1.00
O75 O 0.84383 0.45128 0.36841 0.01267 Uiso 1.00
O76 O 0.91789 1.03609 0.67292 0.01267 Uiso 1.00
O77 O 0.08657 1.00325 0.32830 0.01267 Uiso 1.00
O78 O 0.10449 0.36613 0.77459 0.01267 Uiso 1.00
O79 O 0.89400 0.44343 0.23062 0.01267 Uiso 1.00
O80 O 0.91948 1.02512 0.80694 0.01267 Uiso 1.00
O81 O 0.08366 0.99953 0.20130 0.01267 Uiso 1.00
O82 O 0.33794 0.41682 0.90904 0.01267 Uiso 1.00
O83 O 0.66236 0.51317 0.08710 0.01267 Uiso 1.00
O84 O 0.22717 0.38066 0.96825 0.01267 Uiso 1.00
O85 O 0.78591 0.52031 0.03525 0.01267 Uiso 1.00
O86 O 0.46618 0.39316 1.01933 0.01267 Uiso 1.00
O87 O 0.53660 0.56379 -0.01280 0.01267 Uiso 1.00
O88 O 0.48778 0.66107 0.49467 0.01267 Uiso 1.00
O89 O 0.12156 0.41909 0.01299 0.01267 Uiso 1.00
O90 O 0.90153 0.57107 0.99750 0.01267 Uiso 1.00
O91 O 0.34867 0.36284 0.03620 0.01267 Uiso 1.00
O92 O 0.66040 0.50231 0.95759 0.01267 Uiso 1.00
O93 O 0.55011 0.98820 0.09047 0.01267 Uiso 1.00
O94 O 0.44814 1.01445 0.91052 0.01267 Uiso 1.00
O95 O 0.24422 0.38517 0.11044 0.01267 Uiso 1.00
O96 O 0.75264 0.49164 0.89075 0.01267 Uiso 1.00
O97 O 0.45954 0.54397 0.13587 0.01267 Uiso 1.00
O98 O 0.54350 0.49708 0.87197 0.01267 Uiso 1.00
O99 O 0.15115 0.34295 0.15876 0.01267 Uiso 1.00
O100 O 0.83518 0.44917 0.82066 0.01267 Uiso 1.00
O101 O 0.35760 0.37653 0.16368 0.01267 Uiso 1.00
O102 O 0.64043 0.63858 0.82538 0.01267 Uiso 1.00
O103 O 0.54012 0.99677 0.21804 0.01267 Uiso 1.00
O104 O 0.46304 0.99227 0.79552 0.01267 Uiso 1.00
O105 O 0.25611 0.62225 0.22863 0.01267 Uiso 1.00
O106 O 0.73191 0.75260 0.76083 0.01267 Uiso 1.00
O107 O 0.47551 0.33347 0.26572 0.01267 Uiso 1.00
O108 O 0.51205 0.56946 0.73231 0.01267 Uiso 1.00
O109 O 0.16574 0.55254 0.28571 0.01267 Uiso 1.00
O110 O 0.84038 0.59298 0.70895 0.01267 Uiso 1.00
O111 O 0.36072 0.34488 0.28223 0.01267 Uiso 1.00
O112 O 0.64892 0.37407 0.71434 0.01267 Uiso 1.00
O113 O 0.27040 0.30733 0.34061 0.01267 Uiso 1.00
O114 O 0.73882 0.38194 0.66818 0.01267 Uiso 1.00
O115 O 0.46722 0.62941 0.36648 0.01267 Uiso 1.00
O116 O 0.53187 0.61222 0.63154 0.01267 Uiso 1.00
O117 O 0.66846 0.05128 0.42137 0.01267 Uiso 1.00
O118 O 0.31875 0.01756 0.57153 0.01267 Uiso 1.00
O119 O 0.38319 0.39769 0.44308 0.01267 Uiso 1.00
O120 O 0.60376 0.43016 0.57907 0.01267 Uiso 1.00
O121 O 0.52162 1.13462 0.43455 0.01267 Uiso 1.00
O122 O 0.47477 1.12352 0.57140 0.01267 Uiso 1.00
O123 O 0.30060 0.51259 0.47363 0.01267 Uiso 1.00
O124 O 0.70466 0.55093 0.52882 0.01267 Uiso 1.00
O125 O 0.41265 0.68197 0.57127 0.01267 Uiso 1.00
O126 O 0.59483 0.67847 0.45522 0.01267 Uiso 1.00
O127 O 0.78910 1.04835 0.59624 0.01267 Uiso 1.00
O128 O 0.21321 1.01261 0.39846 0.01267 Uiso 1.00
O129 O 0.66753 -0.06834 0.61846 0.01267 Uiso 1.00
O130 O 0.35894 -0.11037 0.36518 0.01267 Uiso 1.00
O131 O 0.40165 0.46604 0.67294 0.01267 Uiso 1.00
O132 O 0.58492 0.53510 0.32840 0.01267 Uiso 1.00
O133 O 0.56499 0.07226 0.73400 0.01267 Uiso 1.00
O134 O 0.39842 -0.12090 0.22867 0.01267 Uiso 1.00
O135 O 0.41795 0.49629 0.80897 0.01267 Uiso 1.00
O136 O 0.57681 0.49619 0.19290 0.01267 Uiso 1.00
O137 O 0.82588 0.03669 0.90033 0.01267 Uiso 1.00
O138 O 0.17069 -0.08221 0.09132 0.01267 Uiso 1.00
O139 O 0.72545 0.02341 0.95986 0.01267 Uiso 1.00
O140 O 0.27173 -0.12518 0.05943 0.01267 Uiso 1.00
O141 O 0.96349 0.08785 1.00420 0.01267 Uiso 1.00
O142 O 0.04711 -0.13056 -0.00477 0.01267 Uiso 1.00
W143 W 0.92047 0.04127 0.27981 0.01267 Uiso 1.00
W144 W 0.07556 -0.01788 0.72226 0.01267 Uiso 1.00
W145 W 0.95412 1.08213 0.52161 0.01267 Uiso 1.00
W146 W 0.05257 1.07496 0.47869 0.01267 Uiso 1.00
W147 W -0.00512 0.69109 0.00118 0.01267 Uiso 1.00
W148 W 0.42075 0.48221 0.27846 0.01267 Uiso 1.00
Nb149 Nb 0.58771 0.49715 0.72107 0.01267 Uiso 1.00
W150 W 0.44538 0.53250 0.52459 0.01267 Uiso 1.00
Nb151 Nb 0.54647 0.54846 0.48204 0.01267 Uiso 1.00
W152 W 0.50973 0.16558 -0.00170 0.01267 Uiso 1.00
Li153 Li 0.49075 0.91961 0.65816 0.00000 Uiso 1.00
Li154 Li 0.56823 0.98415 0.59908 0.00000 Uiso 1.00
Li155 Li 0.55829 0.99034 0.60877 0.00000 Uiso 1.00
Li156 Li 0.54942 1.00006 0.62155 0.00000 Uiso 1.00
Li157 Li 0.51952 0.97640 0.64365 0.00000 Uiso 1.00
Li158 Li 0.49900 0.94008 0.65031 0.00000 Uiso 1.00
Li159 Li 0.53048 0.99415 0.64012 0.00000 Uiso 1.00
Li160 Li 0.50764 0.95396 0.64617 0.00000 Uiso 1.00
Li161 Li 0.52316 0.98297 0.64271 0.00000 Uiso 1.00
loop_
_geom_bond_atom_site_label_1
_geom_bond_atom_site_label_2
_geom_bond_distance
_geom_bond_site_symmetry_2
_ccdc_geom_bond_type
Nb1 O36 1.731 . S
Nb1 O42 1.837 . S
Nb1 O90 2.138 1_554 S
Nb1 O90 2.083 1_544 S
Nb1 O137 2.575 1_554 S
Nb1 O141 2.336 1_554 S
Nb2 O37 1.788 . S
Nb2 O43 1.849 . S
Nb2 O89 1.902 1_556 S
Nb2 O89 2.328 1_546 S
Nb2 O138 2.396 1_556 S
Nb2 O142 2.117 1_556 S
Nb3 O36 2.245 1_565 S
Nb3 O40 1.917 1_565 S
Nb3 O46 1.727 1_565 S
Nb3 O85 1.960 . S
Nb3 O85 2.243 1_565 S
Nb3 O139 2.193 1_564 S
Nb4 O37 2.041 1_565 S
Nb4 O41 1.914 1_565 S
Nb4 O47 1.731 1_565 S
Nb4 O84 2.033 . S
Nb4 O84 2.145 1_565 S
Nb4 O140 2.541 1_566 S
Nb5 O34 2.734 . S
Nb5 O40 1.886 . S
Nb5 O44 1.904 1_545 S
Nb5 O50 1.866 . S
Nb5 O83 1.899 . S
Nb5 O83 2.339 1_545 S
Nb6 O35 2.403 . S
Nb6 O41 1.897 . S
Nb6 O45 1.926 1_545 S
Nb6 O51 1.890 . S
Nb6 O82 2.357 1_545 S
Nb7 O44 1.889 . S
Nb7 O54 1.896 . S
Nb7 O93 1.916 . S
Nb7 O103 2.348 . S
Nb7 O136 1.894 . S
Nb7 O136 2.298 1_565 S
Nb8 O45 1.862 . S
Nb8 O55 1.896 . S
Nb8 O94 1.933 . S
Nb8 O104 2.399 . S
Nb8 O135 1.888 . S
Nb8 O135 2.304 1_565 S
Nb9 O50 1.948 . S
Nb9 O56 1.936 1_545 S
Nb9 O58 1.919 1_545 S
Nb9 O64 2.308 1_545 S
Nb9 O75 1.811 . S
Nb9 O75 2.415 1_545 S
Nb10 O51 1.917 . S
Nb10 O57 1.920 1_545 S
Nb10 O59 1.936 1_545 S
Nb10 O65 2.333 1_545 S
Nb10 O74 1.821 . S
Nb10 O74 2.391 1_545 S
Nb11 O54 1.898 . S
Nb11 O58 1.879 . S
Nb11 O68 1.926 . S
Nb11 O73 1.871 . S
Nb11 O73 2.347 1_565 S
Nb11 O117 2.469 1_565 S
Nb12 O55 1.904 . S
Nb12 O59 1.860 . S
Nb12 O69 1.923 . S
Nb12 O72 1.875 . S
Nb12 O72 2.349 1_565 S
Nb12 O118 2.436 1_565 S
Nb13 O63 1.859 . S
Nb13 O63 2.360 1_545 S
Nb13 O68 1.880 1_545 S
Nb13 O70 1.879 . S
Nb13 O76 1.951 1_545 S
Nb13 O127 2.436 1_545 S
Nb14 O62 1.847 . S
Nb14 O62 2.381 1_545 S
Nb14 O69 1.880 1_545 S
Nb14 O71 1.896 . S
Nb14 O77 1.939 1_545 S
Nb14 O128 2.468 1_545 S
Nb15 O43 1.982 1_665 S
Nb15 O49 1.858 . S
Nb15 O49 2.354 1_565 S
Nb15 O53 1.860 1_655 S
Nb15 O76 1.881 . S
Nb15 O80 2.399 . S
Nb16 O42 1.985 1_465 S
Nb16 O48 1.874 . S
Nb16 O48 2.325 1_565 S
Nb16 O52 1.861 1_455 S
Nb16 O77 1.867 . S
Nb16 O81 2.411 . S
Nb17 O35 2.331 1_554 S
Nb17 O35 1.883 1_564 S
Nb17 O82 2.392 1_554 S
Nb17 O86 1.933 1_554 S
Nb17 O91 1.880 . S
Nb17 O97 1.888 . S
Nb18 O34 2.083 1_556 S
Nb18 O34 2.143 1_566 S
Nb18 O83 2.300 1_556 S
Nb18 O87 2.299 1_556 S
Nb18 O92 1.818 . S
Nb18 O98 1.771 . S
Nb19 O84 2.130 1_554 S
Nb19 O91 1.888 . S
Nb19 O95 2.449 . S
Nb19 O101 1.729 . S
Nb19 O140 2.004 . S
Nb19 O140 2.185 1_565 S
Nb20 O85 2.385 1_556 S
Nb20 O92 2.006 . S
Nb20 O96 1.898 . S
Nb20 O102 1.793 . S
Nb20 O139 2.255 . S
Nb20 O139 1.914 1_565 S
W21 O89 2.398 . S
W21 O95 1.722 . S
W21 O99 1.957 . S
W21 O105 1.824 . S
W21 O138 2.387 . S
W21 O138 1.824 1_565 S
Nb22 O90 2.955 . S
Nb22 O96 1.887 . S
Nb22 O100 1.932 . S
Nb22 O106 1.874 . S
Nb22 O137 2.412 . S
Nb22 O137 1.848 1_565 S
Nb23 O38 1.986 . S
Nb23 O48 2.417 . S
Nb23 O81 1.858 1_545 S
Nb23 O99 1.863 . S
Nb23 O109 1.854 . S
Nb24 O39 1.974 . S
Nb24 O49 2.334 . S
Nb24 O80 1.896 1_545 S
Nb24 O100 1.848 . S
Nb24 O110 1.853 . S
Nb25 O105 2.001 . S
Nb25 O111 1.877 . S
Nb25 O113 1.963 . S
Nb25 O119 2.230 . S
Nb25 O130 2.394 . S
Nb25 O130 1.821 1_565 S
W26 O106 1.996 . S
W26 O112 1.885 . S
W26 O114 1.843 . S
W26 O120 1.929 . S
W26 O129 2.463 . S
W26 O129 1.793 1_565 S
Nb27 O62 2.486 . S
Nb27 O109 1.940 . S
Nb27 O113 1.855 . S
Nb27 O123 1.907 . S
Nb27 O128 1.844 1_545 S
Nb28 O63 2.402 . S
Nb28 O110 1.929 . S
Nb28 O114 1.970 . S
Nb28 O124 1.832 . S
Nb28 O127 1.852 1_545 S
Nb29 O72 2.380 . S
Nb29 O118 2.345 . S
Nb29 O118 1.861 1_565 S
Nb29 O123 1.890 . S
Nb29 O125 1.940 . S
Nb29 O131 1.905 . S
Nb30 O73 2.476 . S
Nb30 O117 2.340 . S
Nb30 O117 1.872 1_565 S
Nb30 O124 1.973 . S
Nb30 O126 1.855 . S
Nb30 O132 1.882 . S
Nb31 O98 2.106 . S
Nb31 O104 2.237 1_545 S
Nb31 O108 1.766 . S
Nb31 O131 1.899 . S
Nb31 O135 2.332 . S
Nb32 O97 1.915 . S
Nb32 O103 1.861 1_545 S
Nb32 O107 1.875 . S
Nb32 O132 1.922 . S
Nb32 O136 2.389 . S
O33 W145 1.873 1_445 S
O33 W146 1.893 1_545 S
O34 Nb18 2.083 1_554 S
O34 Nb18 2.143 1_544 S
O35 Nb17 2.331 1_556 S
O35 Nb17 1.883 1_546 S
O36 Nb3 2.245 1_545 S
O37 Nb4 2.041 1_545 S
O38 W147 1.819 . S
O39 W147 1.812 1_656 S
O40 Nb3 1.917 1_545 S
O41 Nb4 1.914 1_545 S
O42 Nb16 1.985 1_645 S
O43 Nb15 1.982 1_445 S
O44 Nb5 1.904 1_565 S
O45 Nb6 1.926 1_565 S
O46 Nb3 1.727 1_545 S
O46 W143 2.250 . S
O47 Nb4 1.731 1_545 S
O47 W144 2.238 . S
O48 Nb16 2.325 1_545 S
O49 Nb15 2.354 1_545 S
O52 Nb16 1.861 1_655 S
O52 W143 1.920 1_565 S
O53 Nb15 1.860 1_455 S
O53 W144 1.914 1_565 S
O56 Nb9 1.936 1_565 S
O56 W143 1.854 1_565 S
O57 Nb10 1.920 1_565 S
O57 W144 1.857 1_565 S
O58 Nb9 1.919 1_565 S
O59 Nb10 1.936 1_565 S
O60 W143 1.738 . S
O60 W146 2.290 1_645 S
O61 W144 1.747 . S
O61 W145 2.283 1_445 S
O62 Nb14 2.381 1_565 S
O63 Nb13 2.360 1_565 S
O64 Nb9 2.308 1_565 S
O64 W145 1.739 . S
O65 Nb10 2.333 1_565 S
O65 W146 1.737 . S
O66 W146 2.499 1_545 S
O67 W145 2.447 1_545 S
O68 Nb13 1.880 1_565 S
O69 Nb14 1.880 1_565 S
O70 W145 1.889 1_545 S
O71 W146 1.878 1_545 S
O72 Nb12 2.349 1_545 S
O73 Nb11 2.347 1_545 S
O74 Nb10 2.391 1_565 S
O75 Nb9 2.415 1_565 S
O76 Nb13 1.951 1_565 S
O77 Nb14 1.939 1_565 S
O78 W144 1.765 . S
O78 W144 2.549 1_565 S
O79 W143 1.791 . S
O79 W143 2.462 1_565 S
O80 Nb24 1.896 1_565 S
O81 Nb23 1.858 1_565 S
O82 Nb17 2.392 1_556 S
O82 Nb6 2.357 1_565 S
O83 Nb18 2.300 1_554 S
O83 Nb5 2.339 1_565 S
O84 Nb19 2.130 1_556 S
O84 Nb4 2.145 1_545 S
O85 Nb20 2.385 1_554 S
O85 Nb3 2.243 1_545 S
O86 Nb17 1.933 1_556 S
O86 W152 1.841 1_556 S
O87 Nb18 2.299 1_554 S
O87 W152 1.803 . S
O88 W150 1.821 . S
O88 Nb151 1.969 . S
O89 Nb2 1.902 1_554 S
O89 Nb2 2.328 1_564 S
O90 Nb1 2.138 1_556 S
O90 Nb1 2.083 1_566 S
O93 W152 1.844 1_565 S
O94 W152 1.837 1_566 S
O101 W148 2.191 . S
O102 Nb149 2.017 . S
O103 Nb32 1.861 1_565 S
O104 Nb31 2.237 1_565 S
O107 W148 1.895 . S
O108 Nb149 2.414 . S
O111 W148 1.900 . S
O112 Nb149 1.962 . S
O115 W148 1.738 . S
O115 Nb151 2.298 . S
O116 Nb149 1.772 . S
O116 W150 2.287 . S
O117 Nb30 1.872 1_545 S
O117 Nb11 2.469 1_545 S
O118 Nb29 1.861 1_545 S
O118 Nb12 2.436 1_545 S
O119 W150 1.755 . S
O120 Nb151 1.895 . S
O121 Nb151 2.408 . S
O121 Nb151 1.812 1_565 S
O122 W150 2.430 . S
O122 W150 1.802 1_565 S
O125 W150 1.914 . S
O126 Nb151 1.930 . S
O127 Nb28 1.852 1_565 S
O127 Nb13 2.436 1_565 S
O128 Nb27 1.844 1_565 S
O128 Nb14 2.468 1_565 S
O129 W26 1.793 1_545 S
O130 Nb25 1.821 1_545 S
O133 Nb149 1.847 . S
O133 Nb149 2.367 1_545 S
O134 W148 2.483 . S
O134 W148 1.776 1_545 S
O135 Nb8 2.304 1_545 S
O136 Nb7 2.298 1_545 S
O137 Nb1 2.575 1_556 S
O137 Nb22 1.848 1_545 S
O138 Nb2 2.396 1_554 S
O138 W21 1.824 1_545 S
O139 Nb3 2.193 1_546 S
O139 Nb20 1.914 1_545 S
O140 Nb19 2.185 1_545 S
O140 Nb4 2.541 1_544 S
O141 Nb1 2.336 1_556 S
O141 W147 1.799 1_646 S
O142 Nb2 2.117 1_554 S
O142 W147 1.765 1_545 S
W143 O52 1.920 1_545 S
W143 O79 2.462 1_545 S
W143 O56 1.854 1_545 S
W144 O53 1.914 1_545 S
W144 O78 2.549 1_545 S
W144 O57 1.857 1_545 S
W145 O33 1.873 1_665 S
W145 O67 2.447 1_565 S
W145 O61 2.283 1_665 S
W145 O70 1.889 1_565 S
W146 O33 1.893 1_565 S
W146 O66 2.499 1_565 S
W146 O71 1.878 1_565 S
W146 O60 2.290 1_465 S
W147 O141 1.799 1_464 S
W147 O142 1.765 1_565 S
W147 O39 1.812 1_454 S
W148 O134 1.776 1_565 S
Nb149 O133 2.367 1_565 S
W150 O122 1.802 1_545 S
Nb151 O121 1.812 1_545 S
W152 O86 1.841 1_554 S
W152 O93 1.844 1_545 S
W152 O94 1.837 1_544 S
