# Supplementary material for: Improving the fast-charging capability of NbWO-based Li-ion batteries
Source: Nat Commun. 2025 Mar 11;16:2441. doi: 10.1038/s41467-025-57576-1 (PMC11897329; doi:10.1038/s41467-025-57576-1)
Supplement: Supplementary file 5 — Supplementary data 4 [file 41467_2025_57576_MOESM5_ESM.xlsx]

## Sheet: Sheet1
data_nwo-8
_audit_creation_date 2023-07-08
_audit_creation_method 'Materials Studio'
_symmetry_space_group_name_H-M 'P1'
_symmetry_Int_Tables_number 1
_symmetry_cell_setting triclinic
loop_
_symmetry_equiv_pos_as_xyz
x,y,z
_cell_length_a 29.5458
_cell_length_b 3.8192
_cell_length_c 23.1053
_cell_angle_alpha 90.0000
_cell_angle_beta 126.4250
_cell_angle_gamma 90.0000
loop_
_atom_site_label
_atom_site_type_symbol
_atom_site_fract_x
_atom_site_fract_y
_atom_site_fract_z
_atom_site_U_iso_or_equiv
_atom_site_adp_type
_atom_site_occupancy
Nb1 Nb 0.90168 0.06714 0.03415 0.01267 Uiso 1.00
Nb2 Nb 0.10152 -0.03216 0.96567 0.01267 Uiso 1.00
Nb3 Nb 0.78891 0.98778 0.07474 0.01267 Uiso 1.00
Nb4 Nb 0.20699 0.86108 0.92251 0.01267 Uiso 1.00
Nb5 Nb 0.69505 0.07978 0.13145 0.01267 Uiso 1.00
Nb6 Nb 0.30241 -0.01467 0.87179 0.01267 Uiso 1.00
Nb7 Nb 0.60568 0.93321 0.19232 0.01267 Uiso 1.00
Nb8 Nb 0.39020 0.94479 0.81031 0.01267 Uiso 1.00
Nb9 Nb 0.81860 0.04379 0.31984 0.01267 Uiso 1.00
Nb10 Nb 0.17753 -0.00796 0.68318 0.01267 Uiso 1.00
Nb11 Nb 0.72852 0.96573 0.38111 0.01267 Uiso 1.00
Nb12 Nb 0.26755 0.96475 0.62237 0.01267 Uiso 1.00
Nb13 Nb 0.85726 0.11807 0.57295 0.01267 Uiso 1.00
Nb14 Nb 0.14234 0.12520 0.42521 0.01267 Uiso 1.00
Nb15 Nb 0.97972 0.93724 0.76951 0.01267 Uiso 1.00
Nb16 Nb 0.01847 0.94085 0.23149 0.01267 Uiso 1.00
Nb17 Nb 0.41037 0.47973 0.03494 0.01267 Uiso 1.00
Nb18 Nb 0.60380 0.54366 0.96517 0.01267 Uiso 1.00
Nb19 Nb 0.30590 0.34166 0.07170 0.01267 Uiso 1.00
Nb20 Nb 0.70344 0.58609 0.91410 0.01267 Uiso 1.00
W21 W 0.20306 0.48255 0.13718 0.01267 Uiso 1.00
Nb22 Nb 0.79522 0.61712 0.85595 0.01267 Uiso 1.00
Nb23 Nb 0.10572 0.43331 0.18794 0.01267 Uiso 1.00
Nb24 Nb 0.89067 0.46055 0.80481 0.01267 Uiso 1.00
Nb25 Nb 0.32671 0.43502 0.32828 0.01267 Uiso 1.00
W26 W 0.67747 0.51272 0.66697 0.01267 Uiso 1.00
Nb27 Nb 0.22827 0.44390 0.37498 0.01267 Uiso 1.00
Nb28 Nb 0.77086 0.45954 0.61849 0.01267 Uiso 1.00
Nb29 Nb 0.35220 0.59179 0.57769 0.01267 Uiso 1.00
Nb30 Nb 0.64141 0.60592 0.42743 0.01267 Uiso 1.00
Nb31 Nb 0.47422 0.55429 0.76717 0.01267 Uiso 1.00
Nb32 Nb 0.51947 0.41939 0.23322 0.01267 Uiso 1.00
O33 O 0.00670 0.22798 0.50927 0.01267 Uiso 1.00
O34 O 0.59647 0.04534 -0.00250 0.01267 Uiso 1.00
O35 O 0.39038 -0.08566 0.98815 0.01267 Uiso 1.00
O36 O 0.84562 0.04310 0.03904 0.01267 Uiso 1.00
O37 O 0.15283 -0.12003 0.94993 0.01267 Uiso 1.00
O38 O 0.03735 0.54378 0.09294 0.01267 Uiso 1.00
O39 O 0.95064 0.54364 0.90883 0.01267 Uiso 1.00
O40 O 0.73043 -0.02286 0.08752 0.01267 Uiso 1.00
O41 O 0.27081 -0.13352 0.92057 0.01267 Uiso 1.00
O42 O 0.96324 0.05193 0.12982 0.01267 Uiso 1.00
O43 O 0.03956 0.04938 0.87211 0.01267 Uiso 1.00
O44 O 0.66078 0.92223 0.17526 0.01267 Uiso 1.00
O45 O 0.33393 0.85547 0.82224 0.01267 Uiso 1.00
O46 O 0.85016 -0.03486 0.16132 0.01267 Uiso 1.00
O47 O 0.15410 -0.13363 0.83109 0.01267 Uiso 1.00
O48 O 0.04095 0.50612 0.21898 0.01267 Uiso 1.00
O49 O 0.95907 0.50727 0.78499 0.01267 Uiso 1.00
O50 O 0.76099 0.19062 0.22149 0.01267 Uiso 1.00
O51 O 0.23266 0.09165 0.78282 0.01267 Uiso 1.00
O52 O 0.96927 0.89830 0.25544 0.01267 Uiso 1.00
O53 O 0.03027 0.82412 0.74993 0.01267 Uiso 1.00
O54 O 0.65933 1.05564 0.29022 0.01267 Uiso 1.00
O55 O 0.33803 1.05966 0.71042 0.01267 Uiso 1.00
O56 O 0.86702 0.91551 0.29265 0.01267 Uiso 1.00
O57 O 0.11997 0.85565 0.69316 0.01267 Uiso 1.00
O58 O 0.76561 0.90822 0.33806 0.01267 Uiso 1.00
O59 O 0.23109 0.87073 0.66374 0.01267 Uiso 1.00
O60 O 0.97217 0.19612 0.36490 0.01267 Uiso 1.00
O61 O 0.02088 0.18040 0.64107 0.01267 Uiso 1.00
O62 O 0.16827 0.54855 0.41626 0.01267 Uiso 1.00
O63 O 0.83285 0.54373 0.58342 0.01267 Uiso 1.00
O64 O 0.90006 0.95653 0.43399 0.01267 Uiso 1.00
O65 O 0.10760 0.91794 0.56005 0.01267 Uiso 1.00
O66 O 0.01821 0.69106 0.43010 0.01267 Uiso 1.00
O67 O 0.98048 0.68085 0.56963 0.01267 Uiso 1.00
O68 O 0.79693 1.03540 0.47625 0.01267 Uiso 1.00
O69 O 0.20197 1.03653 0.52297 0.01267 Uiso 1.00
O70 O 0.90601 0.22827 0.54808 0.01267 Uiso 1.00
O71 O 0.09116 0.24512 0.44483 0.01267 Uiso 1.00
O72 O 0.28319 0.53164 0.59904 0.01267 Uiso 1.00
O73 O 0.71176 0.53316 0.40248 0.01267 Uiso 1.00
O74 O 0.15282 0.40937 0.63620 0.01267 Uiso 1.00
O75 O 0.84367 0.45570 0.36766 0.01267 Uiso 1.00
O76 O 0.91834 1.02427 0.67357 0.01267 Uiso 1.00
O77 O 0.08273 1.02195 0.32599 0.01267 Uiso 1.00
O78 O 0.10501 0.37487 0.77360 0.01267 Uiso 1.00
O79 O 0.89263 0.45715 0.22940 0.01267 Uiso 1.00
O80 O 0.92050 1.01689 0.80679 0.01267 Uiso 1.00
O81 O 0.08400 1.00726 0.20221 0.01267 Uiso 1.00
O82 O 0.33851 0.41302 0.90907 0.01267 Uiso 1.00
O83 O 0.66192 0.51637 0.08662 0.01267 Uiso 1.00
O84 O 0.22789 0.36840 0.96799 0.01267 Uiso 1.00
O85 O 0.78749 0.52916 0.03579 0.01267 Uiso 1.00
O86 O 0.46645 0.39059 1.02019 0.01267 Uiso 1.00
O87 O 0.53746 0.56600 -0.01172 0.01267 Uiso 1.00
O88 O 0.48549 0.64505 0.49076 0.01267 Uiso 1.00
O89 O 0.12330 0.40554 0.01287 0.01267 Uiso 1.00
O90 O 0.90288 0.57309 0.99625 0.01267 Uiso 1.00
O91 O 0.34916 0.35590 0.03622 0.01267 Uiso 1.00
O92 O 0.66061 0.51318 0.95569 0.01267 Uiso 1.00
O93 O 0.55028 0.98643 0.09056 0.01267 Uiso 1.00
O94 O 0.44860 1.01945 0.91111 0.01267 Uiso 1.00
O95 O 0.24494 0.37291 0.11095 0.01267 Uiso 1.00
O96 O 0.75655 0.49481 0.89450 0.01267 Uiso 1.00
O97 O 0.45980 0.54043 0.13547 0.01267 Uiso 1.00
O98 O 0.54405 0.50832 0.87493 0.01267 Uiso 1.00
O99 O 0.14834 0.33631 0.15463 0.01267 Uiso 1.00
O100 O 0.83817 0.44357 0.82310 0.01267 Uiso 1.00
O101 O 0.35713 0.35667 0.16382 0.01267 Uiso 1.00
O102 O 0.64527 0.67802 0.82404 0.01267 Uiso 1.00
O103 O 0.54026 0.98954 0.21798 0.01267 Uiso 1.00
O104 O 0.46408 1.00755 0.79682 0.01267 Uiso 1.00
O105 O 0.25751 0.58314 0.23172 0.01267 Uiso 1.00
O106 O 0.73502 0.74102 0.76342 0.01267 Uiso 1.00
O107 O 0.47371 0.31561 0.26264 0.01267 Uiso 1.00
O108 O 0.51689 0.60474 0.73927 0.01267 Uiso 1.00
O109 O 0.16617 0.57012 0.28076 0.01267 Uiso 1.00
O110 O 0.84100 0.58027 0.70907 0.01267 Uiso 1.00
O111 O 0.36362 0.31570 0.28801 0.01267 Uiso 1.00
O112 O 0.64880 0.38104 0.71579 0.01267 Uiso 1.00
O113 O 0.27084 0.28282 0.34359 0.01267 Uiso 1.00
O114 O 0.73914 0.36432 0.67039 0.01267 Uiso 1.00
O115 O 0.46925 0.61660 0.36550 0.01267 Uiso 1.00
O116 O 0.53436 0.62077 0.62753 0.01267 Uiso 1.00
O117 O 0.66801 0.03866 0.42109 0.01267 Uiso 1.00
O118 O 0.31997 0.03376 0.57271 0.01267 Uiso 1.00
O119 O 0.38499 0.36483 0.44799 0.01267 Uiso 1.00
O120 O 0.60376 0.41305 0.57898 0.01267 Uiso 1.00
O121 O 0.52148 1.12030 0.43505 0.01267 Uiso 1.00
O122 O 0.47748 1.11871 0.57862 0.01267 Uiso 1.00
O123 O 0.29233 0.52742 0.47171 0.01267 Uiso 1.00
O124 O 0.70470 0.53638 0.52910 0.01267 Uiso 1.00
O125 O 0.40774 0.69157 0.56322 0.01267 Uiso 1.00
O126 O 0.59501 0.66605 0.45564 0.01267 Uiso 1.00
O127 O 0.78879 1.03418 0.59868 0.01267 Uiso 1.00
O128 O 0.20735 1.02643 0.39331 0.01267 Uiso 1.00
O129 O 0.66678 -0.08243 0.62070 0.01267 Uiso 1.00
O130 O 0.36012 -0.14210 0.36950 0.01267 Uiso 1.00
O131 O 0.40297 0.48967 0.67342 0.01267 Uiso 1.00
O132 O 0.58400 0.52425 0.32859 0.01267 Uiso 1.00
O133 O 0.56296 0.10354 0.73481 0.01267 Uiso 1.00
O134 O 0.39474 -0.14268 0.22876 0.01267 Uiso 1.00
O135 O 0.41842 0.50799 0.80874 0.01267 Uiso 1.00
O136 O 0.57706 0.49037 0.19308 0.01267 Uiso 1.00
O137 O 0.82865 0.03854 0.90274 0.01267 Uiso 1.00
O138 O 0.17240 -0.09666 0.09357 0.01267 Uiso 1.00
O139 O 0.72612 0.03488 0.95988 0.01267 Uiso 1.00
O140 O 0.27174 -0.13713 0.05817 0.01267 Uiso 1.00
O141 O 0.96373 0.08869 1.00199 0.01267 Uiso 1.00
O142 O 0.04926 -0.14093 -0.00275 0.01267 Uiso 1.00
W143 W 0.91961 0.05402 0.27812 0.01267 Uiso 1.00
W144 W 0.07569 -0.01093 0.72184 0.01267 Uiso 1.00
W145 W 0.95233 1.08557 0.52175 0.01267 Uiso 1.00
W146 W 0.05045 1.08482 0.47894 0.01267 Uiso 1.00
W147 W -0.00547 0.68978 -0.00077 0.01267 Uiso 1.00
W148 W 0.42091 0.46159 0.27870 0.01267 Uiso 1.00
Nb149 Nb 0.58427 0.52140 0.71994 0.01267 Uiso 1.00
W150 W 0.44990 0.51631 0.53013 0.01267 Uiso 1.00
Nb151 Nb 0.54680 0.53332 0.48288 0.01267 Uiso 1.00
W152 W 0.51041 0.16670 -0.00159 0.01267 Uiso 1.00
Li153 Li 0.31327 0.94825 0.46373 0.00000 Uiso 1.00
Li154 Li 0.34768 0.89957 0.45186 0.00000 Uiso 1.00
Li155 Li 0.25326 0.92084 0.48978 0.00000 Uiso 1.00
Li156 Li 0.33116 0.92034 0.45704 0.00000 Uiso 1.00
Li157 Li 0.29429 0.95942 0.47118 0.00000 Uiso 1.00
Li158 Li 0.32147 0.93637 0.46056 0.00000 Uiso 1.00
loop_
_geom_bond_atom_site_label_1
_geom_bond_atom_site_label_2
_geom_bond_distance
_geom_bond_site_symmetry_2
_ccdc_geom_bond_type
Nb1 O36 1.728 . S
Nb1 O42 1.850 . S
Nb1 O90 2.130 1_554 S
Nb1 O90 2.089 1_544 S
Nb1 O137 2.471 1_554 S
Nb1 O141 2.353 1_554 S
Nb2 O37 1.788 . S
Nb2 O43 1.850 . S
Nb2 O89 1.888 1_556 S
Nb2 O89 2.320 1_546 S
Nb2 O138 2.415 1_556 S
Nb2 O142 2.104 1_556 S
Nb3 O36 2.275 1_565 S
Nb3 O40 1.918 1_565 S
Nb3 O46 1.728 1_565 S
Nb3 O85 1.958 . S
Nb3 O85 2.245 1_565 S
Nb3 O139 2.161 1_564 S
Nb4 O37 2.042 1_565 S
Nb4 O41 1.913 1_565 S
Nb4 O47 1.727 1_565 S
Nb4 O84 2.063 . S
Nb4 O84 2.114 1_565 S
Nb4 O140 2.523 1_566 S
Nb5 O34 2.716 . S
Nb5 O40 1.881 . S
Nb5 O44 1.905 1_545 S
Nb5 O50 1.868 . S
Nb5 O83 1.899 . S
Nb5 O83 2.336 1_545 S
Nb6 O35 2.400 . S
Nb6 O41 1.897 . S
Nb6 O45 1.921 1_545 S
Nb6 O51 1.899 . S
Nb6 O82 2.359 1_545 S
Nb7 O44 1.889 . S
Nb7 O54 1.895 . S
Nb7 O93 1.918 . S
Nb7 O103 2.344 . S
Nb7 O136 1.896 . S
Nb7 O136 2.294 1_565 S
Nb8 O45 1.871 . S
Nb8 O55 1.916 . S
Nb8 O94 1.926 . S
Nb8 O104 2.393 . S
Nb8 O135 1.875 . S
Nb8 O135 2.315 1_565 S
Nb9 O50 1.945 . S
Nb9 O56 1.936 1_545 S
Nb9 O58 1.918 1_545 S
Nb9 O64 2.307 1_545 S
Nb9 O75 1.809 . S
Nb9 O75 2.417 1_545 S
Nb10 O51 1.909 . S
Nb10 O57 1.919 1_545 S
Nb10 O59 1.940 1_545 S
Nb10 O65 2.337 1_545 S
Nb10 O74 1.819 . S
Nb10 O74 2.392 1_545 S
Nb11 O54 1.900 . S
Nb11 O58 1.879 . S
Nb11 O68 1.927 . S
Nb11 O73 1.873 . S
Nb11 O73 2.340 1_565 S
Nb11 O117 2.467 1_565 S
Nb12 O55 1.891 . S
Nb12 O59 1.851 . S
Nb12 O69 1.954 . S
Nb12 O72 1.880 . S
Nb12 O72 2.342 1_565 S
Nb12 O118 2.428 1_565 S
Nb13 O63 1.852 . S
Nb13 O63 2.366 1_545 S
Nb13 O68 1.881 1_545 S
Nb13 O70 1.888 . S
Nb13 O76 1.951 1_545 S
Nb13 O127 2.445 1_545 S
Nb14 O62 1.853 . S
Nb14 O62 2.381 1_545 S
Nb14 O69 1.896 1_545 S
Nb14 O71 1.875 . S
Nb14 O77 1.928 1_545 S
Nb14 O128 2.461 1_545 S
Nb15 O43 1.988 1_665 S
Nb15 O49 1.859 . S
Nb15 O49 2.345 1_565 S
Nb15 O53 1.850 1_655 S
Nb15 O76 1.881 . S
Nb15 O80 2.385 . S
Nb16 O42 1.952 1_465 S
Nb16 O48 1.873 . S
Nb16 O48 2.327 1_565 S
Nb16 O52 1.844 1_455 S
Nb16 O77 1.883 . S
Nb16 O81 2.413 . S
Nb17 O35 2.329 1_554 S
Nb17 O35 1.875 1_564 S
Nb17 O82 2.387 1_554 S
Nb17 O86 1.910 1_554 S
Nb17 O91 1.886 . S
Nb17 O97 1.885 . S
Nb18 O34 2.102 1_556 S
Nb18 O34 2.114 1_566 S
Nb18 O83 2.261 1_556 S
Nb18 O87 2.319 1_556 S
Nb18 O92 1.821 . S
Nb18 O98 1.764 . S
Nb19 O84 2.123 1_554 S
Nb19 O91 1.885 . S
Nb19 O95 2.454 . S
Nb19 O101 1.732 . S
Nb19 O140 2.021 . S
Nb19 O140 2.169 1_565 S
Nb20 O85 2.414 1_556 S
Nb20 O92 2.012 . S
Nb20 O96 1.906 . S
Nb20 O102 1.778 . S
Nb20 O139 2.271 . S
Nb20 O139 1.914 1_565 S
W21 O89 2.419 . S
W21 O95 1.722 . S
W21 O99 1.965 . S
W21 O105 1.826 . S
W21 O138 2.376 . S
W21 O138 1.826 1_565 S
Nb22 O90 2.900 . S
Nb22 O96 1.878 . S
Nb22 O100 1.942 . S
Nb22 O106 1.856 . S
Nb22 O137 2.400 . S
Nb22 O137 1.862 1_565 S
Nb23 O38 1.952 . S
Nb23 O48 2.426 . S
Nb23 O81 1.849 1_545 S
Nb23 O99 1.862 . S
Nb23 O109 1.875 . S
Nb24 O39 1.990 . S
Nb24 O49 2.329 . S
Nb24 O80 1.898 1_545 S
Nb24 O100 1.835 . S
Nb24 O110 1.844 . S
Nb25 O105 2.015 . S
Nb25 O111 1.862 . S
Nb25 O113 1.970 . S
Nb25 O119 2.243 . S
Nb25 O130 2.371 . S
Nb25 O130 1.837 1_565 S
W26 O106 2.029 . S
W26 O112 1.838 . S
W26 O114 1.864 . S
W26 O120 1.940 . S
W26 O129 2.451 . S
W26 O129 1.798 1_565 S
Nb27 O62 2.494 . S
Nb27 O109 1.896 . S
Nb27 O113 1.889 . S
Nb27 O123 1.912 . S
Nb27 O128 1.848 1_545 S
Nb28 O63 2.424 . S
Nb28 O110 1.933 . S
Nb28 O114 1.945 . S
Nb28 O124 1.838 . S
Nb28 O127 1.849 1_545 S
Nb29 O72 2.377 . S
Nb29 O118 2.309 . S
Nb29 O118 1.908 1_565 S
Nb29 O123 2.010 . S
Nb29 O125 1.898 . S
Nb29 O131 1.831 . S
Nb30 O73 2.480 . S
Nb30 O117 2.339 . S
Nb30 O117 1.873 1_565 S
Nb30 O124 1.967 . S
Nb30 O126 1.849 . S
Nb30 O132 1.895 . S
Nb31 O98 2.094 . S
Nb31 O104 2.272 1_545 S
Nb31 O108 1.734 . S
Nb31 O131 1.941 . S
Nb31 O135 2.356 . S
Nb32 O97 1.922 . S
Nb32 O103 1.858 1_545 S
Nb32 O107 1.881 . S
Nb32 O132 1.914 . S
Nb32 O136 2.388 . S
O33 W145 1.873 1_445 S
O33 W146 1.881 1_545 S
O34 Nb18 2.102 1_554 S
O34 Nb18 2.114 1_544 S
O35 Nb17 2.329 1_556 S
O35 Nb17 1.875 1_546 S
O36 Nb3 2.275 1_545 S
O37 Nb4 2.042 1_545 S
O38 W147 1.829 . S
O39 W147 1.772 1_656 S
O40 Nb3 1.918 1_545 S
O41 Nb4 1.913 1_545 S
O42 Nb16 1.952 1_645 S
O43 Nb15 1.988 1_445 S
O44 Nb5 1.905 1_565 S
O45 Nb6 1.921 1_565 S
O46 Nb3 1.728 1_545 S
O46 W143 2.243 . S
O47 Nb4 1.727 1_545 S
O47 W144 2.239 . S
O48 Nb16 2.327 1_545 S
O49 Nb15 2.345 1_545 S
O52 Nb16 1.844 1_655 S
O52 W143 1.922 1_565 S
O53 Nb15 1.850 1_455 S
O53 W144 1.911 1_565 S
O56 Nb9 1.936 1_565 S
O56 W143 1.851 1_565 S
O57 Nb10 1.919 1_565 S
O57 W144 1.855 1_565 S
O58 Nb9 1.918 1_565 S
O59 Nb10 1.940 1_565 S
O60 W143 1.740 . S
O60 W146 2.288 1_645 S
O61 W144 1.746 . S
O61 W145 2.281 1_445 S
O62 Nb14 2.381 1_565 S
O63 Nb13 2.366 1_565 S
O64 Nb9 2.307 1_565 S
O64 W145 1.738 . S
O65 Nb10 2.337 1_565 S
O65 W146 1.735 . S
O66 W146 2.503 1_545 S
O67 W145 2.448 1_545 S
O68 Nb13 1.881 1_565 S
O69 Nb14 1.896 1_565 S
O70 W145 1.879 1_545 S
O71 W146 1.889 1_545 S
O72 Nb12 2.342 1_545 S
O73 Nb11 2.340 1_545 S
O74 Nb10 2.392 1_565 S
O75 Nb9 2.417 1_565 S
O76 Nb13 1.951 1_565 S
O77 Nb14 1.928 1_565 S
O78 W144 1.767 . S
O78 W144 2.540 1_565 S
O79 W143 1.791 . S
O79 W143 2.456 1_565 S
O80 Nb24 1.898 1_565 S
O81 Nb23 1.849 1_565 S
O82 Nb17 2.387 1_556 S
O82 Nb6 2.359 1_565 S
O83 Nb18 2.261 1_554 S
O83 Nb5 2.336 1_565 S
O84 Nb19 2.123 1_556 S
O84 Nb4 2.114 1_545 S
O85 Nb20 2.414 1_554 S
O85 Nb3 2.245 1_545 S
O86 Nb17 1.910 1_556 S
O86 W152 1.857 1_556 S
O87 Nb18 2.319 1_554 S
O87 W152 1.800 . S
O88 W150 1.820 . S
O88 Nb151 1.972 . S
O89 Nb2 1.888 1_554 S
O89 Nb2 2.320 1_564 S
O90 Nb1 2.130 1_556 S
O90 Nb1 2.089 1_566 S
O93 W152 1.848 1_565 S
O94 W152 1.829 1_566 S
O101 W148 2.195 . S
O102 Nb149 2.060 . S
O103 Nb32 1.858 1_565 S
O104 Nb31 2.272 1_565 S
O107 W148 1.889 . S
O108 Nb149 2.306 . S
O111 W148 1.912 . S
O112 Nb149 2.037 . S
O115 W148 1.735 . S
O115 Nb151 2.308 . S
O116 Nb149 1.772 . S
O116 W150 2.187 . S
O117 Nb30 1.873 1_545 S
O117 Nb11 2.467 1_545 S
O118 Nb29 1.908 1_545 S
O118 Nb12 2.428 1_545 S
O119 W150 1.814 . S
O120 Nb151 1.880 . S
O121 Nb151 2.413 . S
O121 Nb151 1.813 1_565 S
O122 W150 2.476 . S
O122 W150 1.772 1_565 S
O125 W150 1.928 . S
O126 Nb151 1.936 . S
O127 Nb28 1.849 1_565 S
O127 Nb13 2.445 1_565 S
O128 Nb27 1.848 1_565 S
O128 Nb14 2.461 1_565 S
O129 W26 1.798 1_545 S
O130 Nb25 1.837 1_545 S
O133 Nb149 1.822 . S
O133 Nb149 2.391 1_545 S
O134 W148 2.489 . S
O134 W148 1.776 1_545 S
O135 Nb8 2.315 1_545 S
O136 Nb7 2.294 1_545 S
O137 Nb1 2.471 1_556 S
O137 Nb22 1.862 1_545 S
O138 Nb2 2.415 1_554 S
O138 W21 1.826 1_545 S
O139 Nb3 2.161 1_546 S
O139 Nb20 1.914 1_545 S
O140 Nb19 2.169 1_545 S
O140 Nb4 2.523 1_544 S
O141 Nb1 2.353 1_556 S
O141 W147 1.795 1_646 S
O142 Nb2 2.104 1_554 S
O142 W147 1.767 1_545 S
W143 O52 1.922 1_545 S
W143 O79 2.456 1_545 S
W143 O56 1.851 1_545 S
W144 O53 1.911 1_545 S
W144 O78 2.540 1_545 S
W144 O57 1.855 1_545 S
W145 O33 1.873 1_665 S
W145 O67 2.448 1_565 S
W145 O61 2.281 1_665 S
W145 O70 1.879 1_565 S
W146 O33 1.881 1_565 S
W146 O66 2.503 1_565 S
W146 O71 1.889 1_565 S
W146 O60 2.288 1_465 S
W147 O141 1.795 1_464 S
W147 O142 1.767 1_565 S
W147 O39 1.772 1_454 S
W148 O134 1.776 1_565 S
Nb149 O133 2.391 1_565 S
W150 O122 1.772 1_545 S
Nb151 O121 1.813 1_545 S
W152 O86 1.857 1_554 S
W152 O93 1.848 1_545 S
W152 O94 1.829 1_544 S
