# Supplementary material for: Improving the fast-charging capability of NbWO-based Li-ion batteries
Source: Nat Commun. 2025 Mar 11;16:2441. doi: 10.1038/s41467-025-57576-1 (PMC11897329; doi:10.1038/s41467-025-57576-1)
Supplement: Supplementary file 9 — Source data [file 41467_2025_57576_MOESM9_ESM.xlsx]

## Sheet: Fig.2c
nm	Line 1 (counts)		nm	Line 2 (counts)		nm	Line 3 (counts)		nm	Line 4 (counts)		nm	Line 5 (counts)		nm	Line 6 (counts)		nm	Line 7 (counts)		nm	Line 8 (counts)		nm	Line 9 (counts)
0	-1931050		0	-1938690		0	-1930300		0	-1938050		0	-1936780		0	-1936430		0	-1934430		0	-1936510		0	-1932650
0.01005	-1928550		0.01005	-1939060		0.01005	-1927040		0.01005	-1938490		0.01005	-1935760		0.01005	-1935730		0.01005	-1932610		0.01005	-1935270		0.01005	-1931990
0.0201	-1925270		0.0201	-1939300		0.0201	-1923790		0.0201	-1938820		0.0201	-1934490		0.0201	-1935390		0.0201	-1930840		0.0201	-1934370		0.0201	-1931220
0.03015	-1921540		0.03015	-1939570		0.03015	-1919960		0.03015	-1939210		0.03015	-1932670		0.03015	-1934860		0.03015	-1928700		0.03015	-1933530		0.03015	-1930440
0.0402	-1917960		0.0402	-1939860		0.0402	-1916220		0.0402	-1939650		0.0402	-1930310		0.0402	-1934440		0.0402	-1925870		0.0402	-1932220		0.0402	-1929500
0.05025	-1914160		0.05025	-1939730		0.05025	-1913080		0.05025	-1939740		0.05025	-1927800		0.05025	-1934600		0.05025	-1922390		0.05025	-1930940		0.05025	-1928170
0.0603	-1910950		0.0603	-1939310		0.0603	-1910150		0.0603	-1939700		0.0603	-1924680		0.0603	-1934760		0.0603	-1918980		0.0603	-1930110		0.0603	-1926940
0.07035	-1908610		0.07035	-1939080		0.07035	-1907260		0.07035	-1939900		0.07035	-1921030		0.07035	-1934470		0.07035	-1916140		0.07035	-1929300		0.07035	-1926290
0.0804	-1906110		0.0804	-1938750		0.0804	-1904930		0.0804	-1939950		0.0804	-1917500		0.0804	-1934030		0.0804	-1913650		0.0804	-1928450		0.0804	-1925460
0.09045	-1903810		0.09045	-1937860		0.09045	-1903690		0.09045	-1939820		0.09045	-1914220		0.09045	-1933890		0.09045	-1911540		0.09045	-1927440		0.09045	-1924130
0.1005	-1902460		0.1005	-1936980		0.1005	-1903070		0.1005	-1939590		0.1005	-1911010		0.1005	-1934050		0.1005	-1910060		0.1005	-1926320		0.1005	-1923080
0.11055	-1902030		0.11055	-1936570		0.11055	-1902560		0.11055	-1938790		0.11055	-1908130		0.11055	-1934210		0.11055	-1909040		0.11055	-1925170		0.11055	-1922310
0.1206	-1902290		0.1206	-1936110		0.1206	-1902610		0.1206	-1937710		0.1206	-1906140		0.1206	-1934470		0.1206	-1908290		0.1206	-1924210		0.1206	-1921780
0.13065	-1903420		0.13065	-1935680		0.13065	-1903850		0.13065	-1936920		0.13065	-1904850		0.13065	-1934950		0.13065	-1908290		0.13065	-1923790		0.13065	-1921340
0.1407	-1905300		0.1407	-1935850		0.1407	-1905830		0.1407	-1936560		0.1407	-1903640		0.1407	-1935240		0.1407	-1909210		0.1407	-1924170		0.1407	-1920870
0.15075	-1907780		0.15075	-1936380		0.15075	-1908450		0.15075	-1936500		0.15075	-1902940		0.15075	-1935620		0.15075	-1910380		0.15075	-1924990		0.15075	-1920820
0.1608	-1910870		0.1608	-1936650		0.1608	-1911900		0.1608	-1936690		0.1608	-1903290		0.1608	-1936260		0.1608	-1911740		0.1608	-1925750		0.1608	-1921630
0.17085	-1914350		0.17085	-1936910		0.17085	-1915370		0.17085	-1936850		0.17085	-1904310		0.17085	-1936850		0.17085	-1913930		0.17085	-1926510		0.17085	-1922860
0.1809	-1918400		0.1809	-1937300		0.1809	-1918610		0.1809	-1937070		0.1809	-1905960		0.1809	-1937270		0.1809	-1916880		0.1809	-1927300		0.1809	-1924000
0.19095	-1922250		0.19095	-1937720		0.19095	-1922340		0.19095	-1937170		0.19095	-1908680		0.19095	-1937850		0.19095	-1919930		0.19095	-1928350		0.19095	-1925420
0.201	-1925450		0.201	-1937900		0.201	-1926030		0.201	-1937540		0.201	-1912290		0.201	-1938310		0.201	-1922890		0.201	-1929460		0.201	-1927210
0.21105	-1928390		0.21105	-1937690		0.21105	-1928950		0.21105	-1938270		0.21105	-1915730		0.21105	-1938470		0.21105	-1925530		0.21105	-1930420		0.21105	-1928870
0.2211	-1931000		0.2211	-1937820		0.2211	-1931170		0.2211	-1938900		0.2211	-1919140		0.2211	-1938700		0.2211	-1927550		0.2211	-1931220		0.2211	-1930490
0.23115	-1932570		0.23115	-1937900		0.23115	-1932980		0.23115	-1939070		0.23115	-1922940		0.23115	-1939130		0.23115	-1929140		0.23115	-1931670		0.23115	-1931700
0.2412	-1933730		0.2412	-1937350		0.2412	-1934160		0.2412	-1938950		0.2412	-1926140		0.2412	-1939230		0.2412	-1930710		0.2412	-1932070		0.2412	-1932420
0.25125	-1935050		0.25125	-1937000		0.25125	-1935050		0.25125	-1938580		0.25125	-1928390		0.25125	-1938990		0.25125	-1932190		0.25125	-1932550		0.25125	-1933400
0.2613	-1935760		0.2613	-1936900		0.2613	-1935990		0.2613	-1938120		0.2613	-1930520		0.2613	-1938380		0.2613	-1933150		0.2613	-1932980		0.2613	-1934320
0.27135	-1935860		0.27135	-1936360		0.27135	-1936830		0.27135	-1937990		0.27135	-1932190		0.27135	-1937800		0.27135	-1933680		0.27135	-1933500		0.27135	-1934800
0.2814	-1936000		0.2814	-1936020		0.2814	-1937540		0.2814	-1937780		0.2814	-1933020		0.2814	-1937290		0.2814	-1933880		0.2814	-1933910		0.2814	-1934870
0.29145	-1936290		0.29145	-1936290		0.29145	-1937870		0.29145	-1937190		0.29145	-1933950		0.29145	-1936930		0.29145	-1933620		0.29145	-1934010		0.29145	-1934490
0.3015	-1936290		0.3015	-1936310		0.3015	-1937480		0.3015	-1936650		0.3015	-1934710		0.3015	-1936610		0.3015	-1933330		0.3015	-1933920		0.3015	-1933570
0.31155	-1936120		0.31155	-1936180		0.31155	-1937240		0.31155	-1936290		0.31155	-1934730		0.31155	-1936010		0.31155	-1933010		0.31155	-1933570		0.31155	-1932550
0.3216	-1936180		0.3216	-1936410		0.3216	-1937530		0.3216	-1936070		0.3216	-1934280		0.3216	-1935750		0.3216	-1932730		0.3216	-1933230		0.3216	-1932220
0.33165	-1936490		0.33165	-1936910		0.33165	-1937920		0.33165	-1936010		0.33165	-1934120		0.33165	-1935940		0.33165	-1932470		0.33165	-1932910		0.33165	-1931950
0.3417	-1936790		0.3417	-1937540		0.3417	-1937980		0.3417	-1935770		0.3417	-1934180		0.3417	-1935940		0.3417	-1932200		0.3417	-1932760		0.3417	-1931050
0.35175	-1936830		0.35175	-1938120		0.35175	-1937800		0.35175	-1935570		0.35175	-1934090		0.35175	-1936070		0.35175	-1932090		0.35175	-1932870		0.35175	-1929760
0.3618	-1936550		0.3618	-1938680		0.3618	-1937200		0.3618	-1935670		0.3618	-1934080		0.3618	-1936370		0.3618	-1932190		0.3618	-1933000		0.3618	-1928570
0.37185	-1936120		0.37185	-1939160		0.37185	-1936300		0.37185	-1936230		0.37185	-1934230		0.37185	-1936710		0.37185	-1932060		0.37185	-1933130		0.37185	-1927550
0.3819	-1935370		0.3819	-1939680		0.3819	-1935290		0.3819	-1937000		0.3819	-1934520		0.3819	-1936940		0.3819	-1931360		0.3819	-1933220		0.3819	-1926570
0.39195	-1933990		0.39195	-1940320		0.39195	-1933500		0.39195	-1937470		0.39195	-1934690		0.39195	-1937180		0.39195	-1930430		0.39195	-1933590		0.39195	-1925490
0.402	-1931950		0.402	-1940880		0.402	-1930960		0.402	-1938160		0.402	-1934600		0.402	-1937430		0.402	-1929240		0.402	-1934090		0.402	-1924450
0.41206	-1929210		0.41206	-1941200		0.41206	-1928380		0.41206	-1939060		0.41206	-1933860		0.41206	-1937590		0.41206	-1927710		0.41206	-1934250		0.41206	-1923040
0.42211	-1926230		0.42211	-1941190		0.42211	-1925440		0.42211	-1939710		0.42211	-1932500		0.42211	-1937800		0.42211	-1926130		0.42211	-1934240		0.42211	-1921720
0.43216	-1923340		0.43216	-1940960		0.43216	-1922210		0.43216	-1939810		0.43216	-1930840		0.43216	-1937950		0.43216	-1924090		0.43216	-1934690		0.43216	-1921400
0.44221	-1920260		0.44221	-1940420		0.44221	-1919260		0.44221	-1939970		0.44221	-1928780		0.44221	-1937710		0.44221	-1921740		0.44221	-1934650		0.44221	-1921250
0.45226	-1917160		0.45226	-1939710		0.45226	-1916220		0.45226	-1940110		0.45226	-1926330		0.45226	-1937340		0.45226	-1919380		0.45226	-1934350		0.45226	-1920840
0.46231	-1914470		0.46231	-1939110		0.46231	-1913220		0.46231	-1939860		0.46231	-1923570		0.46231	-1937150		0.46231	-1917110		0.46231	-1934610		0.46231	-1920940
0.47236	-1912120		0.47236	-1938770		0.47236	-1910480		0.47236	-1939380		0.47236	-1920310		0.47236	-1936880		0.47236	-1914750		0.47236	-1934760		0.47236	-1921550
0.48241	-1910220		0.48241	-1938330		0.48241	-1907870		0.48241	-1938800		0.48241	-1916870		0.48241	-1936670		0.48241	-1912630		0.48241	-1934600		0.48241	-1921980
0.49246	-1909150		0.49246	-1937430		0.49246	-1906450		0.49246	-1938310		0.49246	-1913650		0.49246	-1936460		0.49246	-1911370		0.49246	-1934390		0.49246	-1922200
0.50251	-1908730		0.50251	-1936530		0.50251	-1906500		0.50251	-1937990		0.50251	-1910370		0.50251	-1935700		0.50251	-1910440		0.50251	-1933980		0.50251	-1922640
0.51256	-1909080		0.51256	-1936250		0.51256	-1907170		0.51256	-1937630		0.51256	-1907580		0.51256	-1934770		0.51256	-1909700		0.51256	-1933240		0.51256	-1923130
0.52261	-1910090		0.52261	-1936370		0.52261	-1908800		0.52261	-1936670		0.52261	-1905640		0.52261	-1934480		0.52261	-1909590		0.52261	-1932670		0.52261	-1923550
0.53266	-1912060		0.53266	-1936770		0.53266	-1911510		0.53266	-1935740		0.53266	-1904540		0.53266	-1934490		0.53266	-1910280		0.53266	-1932360		0.53266	-1924220
0.54271	-1914920		0.54271	-1937240		0.54271	-1914220		0.54271	-1935700		0.54271	-1904500		0.54271	-1934660		0.54271	-1911500		0.54271	-1932350		0.54271	-1924970
0.55276	-1917900		0.55276	-1937570		0.55276	-1916980		0.55276	-1936070		0.55276	-1905250		0.55276	-1935230		0.55276	-1912970		0.55276	-1932340		0.55276	-1925470
0.56281	-1920750		0.56281	-1937850		0.56281	-1919910		0.56281	-1936050		0.56281	-1906710		0.56281	-1935830		0.56281	-1914880		0.56281	-1932360		0.56281	-1925900
0.57286	-1923340		0.57286	-1938300		0.57286	-1922630		0.57286	-1935930		0.57286	-1909120		0.57286	-1936010		0.57286	-1917300		0.57286	-1932890		0.57286	-1926770
0.58291	-1925730		0.58291	-1938920		0.58291	-1925330		0.58291	-1936160		0.58291	-1912170		0.58291	-1936000		0.58291	-1919740		0.58291	-1933460		0.58291	-1927950
0.59296	-1927900		0.59296	-1939520		0.59296	-1927980		0.59296	-1937080		0.59296	-1915210		0.59296	-1936410		0.59296	-1921870		0.59296	-1933710		0.59296	-1929290
0.60301	-1929960		0.60301	-1939910		0.60301	-1929890		0.60301	-1937900		0.60301	-1918330		0.60301	-1936650		0.60301	-1924330		0.60301	-1934020		0.60301	-1930320
0.61306	-1931490		0.61306	-1940000		0.61306	-1930860		0.61306	-1937790		0.61306	-1921660		0.61306	-1936730		0.61306	-1926860		0.61306	-1934420		0.61306	-1931080
0.62311	-1932370		0.62311	-1939930		0.62311	-1930970		0.62311	-1937560		0.62311	-1924630		0.62311	-1936860		0.62311	-1928620		0.62311	-1934750		0.62311	-1932490
0.63316	-1932650		0.63316	-1940190		0.63316	-1930500		0.63316	-1937880		0.63316	-1927120		0.63316	-1937010		0.63316	-1929530		0.63316	-1934840		0.63316	-1933930
0.64321	-1932060		0.64321	-1940110		0.64321	-1929810		0.64321	-1938140		0.64321	-1928990		0.64321	-1936840		0.64321	-1929940		0.64321	-1934940		0.64321	-1934510
0.65326	-1930630		0.65326	-1939620		0.65326	-1928780		0.65326	-1937980		0.65326	-1929990		0.65326	-1936520		0.65326	-1930280		0.65326	-1935060		0.65326	-1934650
0.66331	-1928530		0.66331	-1939290		0.66331	-1926920		0.66331	-1938030		0.66331	-1930400		0.66331	-1936540		0.66331	-1929960		0.66331	-1934960		0.66331	-1934810
0.67336	-1926320		0.67336	-1938970		0.67336	-1924690		0.67336	-1937880		0.67336	-1930300		0.67336	-1936780		0.67336	-1928740		0.67336	-1934780		0.67336	-1935010
0.68341	-1924130		0.68341	-1938460		0.68341	-1922400		0.68341	-1937310		0.68341	-1929840		0.68341	-1936800		0.68341	-1927470		0.68341	-1934510		0.68341	-1934850
0.69346	-1921690		0.69346	-1938020		0.69346	-1920160		0.69346	-1937300		0.69346	-1928940		0.69346	-1936500		0.69346	-1926150		0.69346	-1934290		0.69346	-1933910
0.70351	-1919080		0.70351	-1937640		0.70351	-1918030		0.70351	-1937660		0.70351	-1927110		0.70351	-1936050		0.70351	-1924030		0.70351	-1934090		0.70351	-1932520
0.71356	-1916860		0.71356	-1937220		0.71356	-1916060		0.71356	-1937420		0.71356	-1924780		0.71356	-1935700		0.71356	-1921440		0.71356	-1933890		0.71356	-1930600
0.72361	-1914920		0.72361	-1936690		0.72361	-1914060		0.72361	-1937100		0.72361	-1922880		0.72361	-1935250		0.72361	-1918850		0.72361	-1933420		0.72361	-1928320
0.73366	-1913010		0.73366	-1936010		0.73366	-1912250		0.73366	-1937020		0.73366	-1921210		0.73366	-1935200		0.73366	-1916340		0.73366	-1932920		0.73366	-1925780
0.74371	-1911080		0.74371	-1935490		0.74371	-1910550		0.74371	-1936420		0.74371	-1919050		0.74371	-1935190		0.74371	-1914190		0.74371	-1932610		0.74371	-1922850
0.75376	-1909660		0.75376	-1935330		0.75376	-1908640		0.75376	-1935620		0.75376	-1916880		0.75376	-1934610		0.75376	-1912320		0.75376	-1932400		0.75376	-1920000
0.76381	-1909170		0.76381	-1935240		0.76381	-1907150		0.76381	-1935400		0.76381	-1915010		0.76381	-1934140		0.76381	-1910350		0.76381	-1932000		0.76381	-1917510
0.77386	-1909140		0.77386	-1935000		0.77386	-1906430		0.77386	-1935240		0.77386	-1913450		0.77386	-1933870		0.77386	-1908760		0.77386	-1931840		0.77386	-1915240
0.78391	-1909130		0.78391	-1934830		0.78391	-1906060		0.78391	-1935000		0.78391	-1911830		0.78391	-1933710		0.78391	-1907890		0.78391	-1931690		0.78391	-1912830
0.79396	-1909870		0.79396	-1935000		0.79396	-1906420		0.79396	-1934660		0.79396	-1910040		0.79396	-1934030		0.79396	-1907610		0.79396	-1931520		0.79396	-1910500
0.80401	-1911330		0.80401	-1935350		0.80401	-1907930		0.80401	-1934490		0.80401	-1908470		0.80401	-1934830		0.80401	-1907810		0.80401	-1931850		0.80401	-1908860
0.81406	-1913200		0.81406	-1935450		0.81406	-1910690		0.81406	-1934730		0.81406	-1907430		0.81406	-1935540		0.81406	-1908850		0.81406	-1932300		0.81406	-1908180
0.82411	-1915750		0.82411	-1935430		0.82411	-1914220		0.82411	-1935170		0.82411	-1907490		0.82411	-1935930		0.82411	-1910920		0.82411	-1932930		0.82411	-1908220
0.83416	-1918820		0.83416	-1935700		0.83416	-1918150		0.83416	-1935720		0.83416	-1908910		0.83416	-1936480		0.83416	-1913550		0.83416	-1933820		0.83416	-1908910
0.84421	-1921920		0.84421	-1936450		0.84421	-1922220		0.84421	-1936340		0.84421	-1911210		0.84421	-1937460		0.84421	-1916440		0.84421	-1934770		0.84421	-1910410
0.85426	-1924670		0.85426	-1937210		0.85426	-1925830		0.85426	-1936630		0.85426	-1914100		0.85426	-1938500		0.85426	-1919300		0.85426	-1935580		0.85426	-1912590
0.86431	-1927200		0.86431	-1937470		0.86431	-1928790		0.86431	-1937140		0.86431	-1917280		0.86431	-1939270		0.86431	-1922300		0.86431	-1936320		0.86431	-1915250
0.87436	-1929450		0.87436	-1937710		0.87436	-1931530		0.87436	-1938000		0.87436	-1920780		0.87436	-1939970		0.87436	-1925710		0.87436	-1937210		0.87436	-1918230
0.88441	-1931720		0.88441	-1938560		0.88441	-1933840		0.88441	-1938610		0.88441	-1924380		0.88441	-1940400		0.88441	-1929090		0.88441	-1937940		0.88441	-1921400
0.89446	-1933570		0.89446	-1939020		0.89446	-1935550		0.89446	-1938990		0.89446	-1927740		0.89446	-1940630		0.89446	-1931270		0.89446	-1938390		0.89446	-1924420
0.90451	-1934510		0.90451	-1938820		0.90451	-1936850		0.90451	-1939220		0.90451	-1930630		0.90451	-1940480		0.90451	-1932490		0.90451	-1938540		0.90451	-1926870
0.91456	-1935230		0.91456	-1938780		0.91456	-1937920		0.91456	-1939630		0.91456	-1932620		0.91456	-1940240		0.91456	-1934140		0.91456	-1938980		0.91456	-1928970
0.92461	-1936240		0.92461	-1938840		0.92461	-1938430		0.92461	-1939960		0.92461	-1934060		0.92461	-1940230		0.92461	-1935810		0.92461	-1939810		0.92461	-1930820
0.93466	-1936900		0.93466	-1938730		0.93466	-1938410		0.93466	-1939760		0.93466	-1935270		0.93466	-1940240		0.93466	-1936790		0.93466	-1939970		0.93466	-1932500
0.94471	-1936740		0.94471	-1938760		0.94471	-1938670		0.94471	-1939550		0.94471	-1936400		0.94471	-1939980		0.94471	-1937250		0.94471	-1939200		0.94471	-1933840
0.95476	-1936850		0.95476	-1938910		0.95476	-1939250		0.95476	-1939560		0.95476	-1937240		0.95476	-1939610		0.95476	-1937750		0.95476	-1938970		0.95476	-1934410
0.96481	-1937160		0.96481	-1938820		0.96481	-1939520		0.96481	-1939770		0.96481	-1937410		0.96481	-1939620		0.96481	-1938500		0.96481	-1939630		0.96481	-1935050
0.97486	-1937250		0.97486	-1938910		0.97486	-1939200		0.97486	-1940180		0.97486	-1937620		0.97486	-1939800		0.97486	-1939000		0.97486	-1940100		0.97486	-1936040
0.98491	-1937740		0.98491	-1939360		0.98491	-1938720		0.98491	-1940200		0.98491	-1938100		0.98491	-1939830		0.98491	-1939090		0.98491	-1940080		0.98491	-1936630
0.99496	-1938140		0.99496	-1939540		0.99496	-1938170		0.99496	-1939830		0.99496	-1938740		0.99496	-1940050		0.99496	-1938860		0.99496	-1939960		0.99496	-1936660
1.00501	-1937880		1.00501	-1939480		1.00501	-1937320		1.00501	-1940300		1.00501	-1939070		1.00501	-1940400		1.00501	-1938680		1.00501	-1940450		1.00501	-1936730
1.01506	-1937270		1.01506	-1939870		1.01506	-1936440		1.01506	-1940770		1.01506	-1938960		1.01506	-1940370		1.01506	-1938120		1.01506	-1940740		1.01506	-1936840
1.02511	-1936510		1.02511	-1940690		1.02511	-1935540		1.02511	-1940610		1.02511	-1938690		1.02511	-1939970		1.02511	-1937510		1.02511	-1940590		1.02511	-1936760
1.03516	-1935670		1.03516	-1941180		1.03516	-1934030		1.03516	-1940220		1.03516	-1938400		1.03516	-1939810		1.03516	-1937130		1.03516	-1940670		1.03516	-1936580
1.04521	-1934180		1.04521	-1941460		1.04521	-1931670		1.04521	-1940260		1.04521	-1937730		1.04521	-1939810		1.04521	-1936360		1.04521	-1940690		1.04521	-1936200
1.05526	-1932280		1.05526	-1941660		1.05526	-1928920		1.05526	-1940200		1.05526	-1936410		1.05526	-1939670		1.05526	-1934870		1.05526	-1940300		1.05526	-1935950
1.06531	-1929780		1.06531	-1941910		1.06531	-1925730		1.06531	-1939920		1.06531	-1934990		1.06531	-1939410		1.06531	-1932520		1.06531	-1939790		1.06531	-1935620
1.07536	-1926770		1.07536	-1941520		1.07536	-1922430		1.07536	-1939730		1.07536	-1933340		1.07536	-1938560		1.07536	-1929580		1.07536	-1939470		1.07536	-1934490
1.08541	-1923780		1.08541	-1940620		1.08541	-1919560		1.08541	-1939670		1.08541	-1931240		1.08541	-1937710		1.08541	-1926260		1.08541	-1939110		1.08541	-1932830
1.09546	-1920790		1.09546	-1940290		1.09546	-1916750		1.09546	-1939840		1.09546	-1928630		1.09546	-1937640		1.09546	-1922690		1.09546	-1938660		1.09546	-1931060
1.10551	-1918140		1.10551	-1940050		1.10551	-1913870		1.10551	-1939800		1.10551	-1925270		1.10551	-1937540		1.10551	-1919350		1.10551	-1938010		1.10551	-1928970
1.11556	-1915870		1.11556	-1939200		1.11556	-1910840		1.11556	-1939440		1.11556	-1921320		1.11556	-1937150		1.11556	-1916120		1.11556	-1937410		1.11556	-1926670
1.12561	-1913660		1.12561	-1938010		1.12561	-1907730		1.12561	-1939070		1.12561	-1917690		1.12561	-1936690		1.12561	-1912420		1.12561	-1937140		1.12561	-1924070
1.13566	-1911480		1.13566	-1936970		1.13566	-1905580		1.13566	-1938760		1.13566	-1914870		1.13566	-1936070		1.13566	-1908860		1.13566	-1936740		1.13566	-1920930
1.14571	-1909540		1.14571	-1936010		1.14571	-1904100		1.14571	-1938490		1.14571	-1911960		1.14571	-1935510		1.14571	-1905750		1.14571	-1936400		1.14571	-1917840
1.15576	-1908790		1.15576	-1935390		1.15576	-1903040		1.15576	-1938240		1.15576	-1908770		1.15576	-1935210		1.15576	-1903340		1.15576	-1936200		1.15576	-1915270
1.16581	-1908970		1.16581	-1935000		1.16581	-1902730		1.16581	-1937860		1.16581	-1906160		1.16581	-1935380		1.16581	-1901910		1.16581	-1935600		1.16581	-1912980
1.17586	-1909180		1.17586	-1934900		1.17586	-1902920		1.17586	-1937220		1.17586	-1904340		1.17586	-1935560		1.17586	-1901080		1.17586	-1935070		1.17586	-1910960
1.18591	-1910200		1.18591	-1935090		1.18591	-1903510		1.18591	-1937200		1.18591	-1903120		1.18591	-1935570		1.18591	-1900660		1.18591	-1935020		1.18591	-1909000
1.19596	-1911870		1.19596	-1935490		1.19596	-1905320		1.19596	-1937540		1.19596	-1902240		1.19596	-1935830		1.19596	-1901310		1.19596	-1935240		1.19596	-1907190
1.20602	-1913630		1.20602	-1935890		1.20602	-1908460		1.20602	-1937620		1.20602	-1901920		1.20602	-1936180		1.20602	-1903030		1.20602	-1935380		1.20602	-1906110
1.21607	-1916280		1.21607	-1936050		1.21607	-1911850		1.21607	-1937690		1.21607	-1902470		1.21607	-1936520		1.21607	-1905620		1.21607	-1935860		1.21607	-1906180
1.22612	-1919680		1.22612	-1936190		1.22612	-1914930		1.22612	-1938300		1.22612	-1903920		1.22612	-1936760		1.22612	-1908930		1.22612	-1936770		1.22612	-1907250
1.23617	-1922830		1.23617	-1936710		1.23617	-1918350		1.23617	-1938840		1.23617	-1906550		1.23617	-1937130		1.23617	-1912540		1.23617	-1937410		1.23617	-1908690
1.24622	-1925510		1.24622	-1937190		1.24622	-1922120		1.24622	-1938710		1.24622	-1909780		1.24622	-1937650		1.24622	-1916610		1.24622	-1937700		1.24622	-1910610
1.25627	-1928210		1.25627	-1937380		1.25627	-1925920		1.25627	-1938770		1.25627	-1913070		1.25627	-1937890		1.25627	-1920390		1.25627	-1938250		1.25627	-1913510
1.26632	-1930990		1.26632	-1937660		1.26632	-1929160		1.26632	-1938860		1.26632	-1916680		1.26632	-1937850		1.26632	-1923660		1.26632	-1939180		1.26632	-1916880
1.27637	-1933390		1.27637	-1938090		1.27637	-1931660		1.27637	-1938710		1.27637	-1920520		1.27637	-1937530		1.27637	-1926770		1.27637	-1939600		1.27637	-1919920
1.28642	-1935070		1.28642	-1938680		1.28642	-1933470		1.28642	-1939060		1.28642	-1924430		1.28642	-1937420		1.28642	-1929490		1.28642	-1939440		1.28642	-1922700
1.29647	-1936130		1.29647	-1938870		1.29647	-1934810		1.29647	-1939290		1.29647	-1927940		1.29647	-1937530		1.29647	-1931800		1.29647	-1939270		1.29647	-1925230
1.30652	-1936770		1.30652	-1938730		1.30652	-1935920		1.30652	-1939210		1.30652	-1930880		1.30652	-1937160		1.30652	-1933910		1.30652	-1938870		1.30652	-1927310
1.31657	-1937130		1.31657	-1938730		1.31657	-1936630		1.31657	-1938880		1.31657	-1933010		1.31657	-1936690		1.31657	-1935450		1.31657	-1938420		1.31657	-1929330
1.32662	-1937500		1.32662	-1938890		1.32662	-1936660		1.32662	-1938550		1.32662	-1934530		1.32662	-1936330		1.32662	-1936160		1.32662	-1937950		1.32662	-1931150
1.33667	-1937580		1.33667	-1938870		1.33667	-1936650		1.33667	-1938550		1.33667	-1936270		1.33667	-1935720		1.33667	-1936670		1.33667	-1937310		1.33667	-1932210
1.34672	-1937180		1.34672	-1938830		1.34672	-1936440		1.34672	-1938360		1.34672	-1937660		1.34672	-1934960		1.34672	-1937080		1.34672	-1936290		1.34672	-1932800
1.35677	-1936900		1.35677	-1938910		1.35677	-1936370		1.35677	-1937710		1.35677	-1938110		1.35677	-1934980		1.35677	-1937450		1.35677	-1935740		1.35677	-1933700
1.36682	-1937000		1.36682	-1938860		1.36682	-1936170		1.36682	-1937430		1.36682	-1938320		1.36682	-1935500		1.36682	-1937750		1.36682	-1936060		1.36682	-1934930
1.37687	-1937080		1.37687	-1939000		1.37687	-1935730		1.37687	-1937370		1.37687	-1938650		1.37687	-1935570		1.37687	-1937960		1.37687	-1936110		1.37687	-1935860
1.38692	-1936850		1.38692	-1938930		1.38692	-1935480		1.38692	-1937000		1.38692	-1938740		1.38692	-1935530		1.38692	-1938150		1.38692	-1935940		1.38692	-1936090
1.39697	-1936440		1.39697	-1938830		1.39697	-1935190		1.39697	-1936860		1.39697	-1938740		1.39697	-1935800		1.39697	-1938300		1.39697	-1936200		1.39697	-1936360
1.40702	-1936130		1.40702	-1938910		1.40702	-1934610		1.40702	-1937260		1.40702	-1939140		1.40702	-1936450		1.40702	-1938300		1.40702	-1936690		1.40702	-1937030
1.41707	-1935790		1.41707	-1939300		1.41707	-1933650		1.41707	-1937870		1.41707	-1939550		1.41707	-1937200		1.41707	-1938140		1.41707	-1937230		1.41707	-1937320
1.42712	-1935000		1.42712	-1939500		1.42712	-1932260		1.42712	-1938170		1.42712	-1939310		1.42712	-1937600		1.42712	-1937900		1.42712	-1937560		1.42712	-1937470
1.43717	-1933480		1.43717	-1939340		1.43717	-1930440		1.43717	-1938310		1.43717	-1938430		1.43717	-1938070		1.43717	-1937300		1.43717	-1937670		1.43717	-1937630
1.44722	-1931550		1.44722	-1939120		1.44722	-1928210		1.44722	-1938540		1.44722	-1937610		1.44722	-1938700		1.44722	-1935440		1.44722	-1937940		1.44722	-1937240
1.45727	-1929100		1.45727	-1938550		1.45727	-1925420		1.45727	-1938710		1.45727	-1936490		1.45727	-1938830		1.45727	-1932770		1.45727	-1938240		1.45727	-1936190
1.46732	-1926250		1.46732	-1938030		1.46732	-1922330		1.46732	-1938890		1.46732	-1934580		1.46732	-1938620		1.46732	-1930280		1.46732	-1938020		1.46732	-1934550
1.47737	-1923150		1.47737	-1938100		1.47737	-1919000		1.47737	-1939160		1.47737	-1931990		1.47737	-1938690		1.47737	-1927530		1.47737	-1937590		1.47737	-1932870
1.48742	-1920150		1.48742	-1938240		1.48742	-1915650		1.48742	-1939440		1.48742	-1929110		1.48742	-1938770		1.48742	-1924080		1.48742	-1937460		1.48742	-1931210
1.49747	-1917190		1.49747	-1938080		1.49747	-1912240		1.49747	-1939510		1.49747	-1925650		1.49747	-1938620		1.49747	-1920320		1.49747	-1937800		1.49747	-1928960
1.50752	-1914450		1.50752	-1937830		1.50752	-1909020		1.50752	-1939590		1.50752	-1921730		1.50752	-1938110		1.50752	-1916370		1.50752	-1937960		1.50752	-1926030
1.51757	-1912380		1.51757	-1937090		1.51757	-1906640		1.51757	-1939870		1.51757	-1918050		1.51757	-1937300		1.51757	-1912710		1.51757	-1937520		1.51757	-1922540
1.52762	-1910750		1.52762	-1936240		1.52762	-1904780		1.52762	-1939630		1.52762	-1914540		1.52762	-1936380		1.52762	-1909410		1.52762	-1937180		1.52762	-1919280
1.53767	-1909320		1.53767	-1936010		1.53767	-1903250		1.53767	-1938860		1.53767	-1911100		1.53767	-1935520		1.53767	-1906240		1.53767	-1937000		1.53767	-1916550
1.54772	-1908450		1.54772	-1936300		1.54772	-1902230		1.54772	-1937900		1.54772	-1908130		1.54772	-1935070		1.54772	-1903250		1.54772	-1936420		1.54772	-1914180
1.55777	-1908520		1.55777	-1936230		1.55777	-1901590		1.55777	-1937200		1.55777	-1905720		1.55777	-1934740		1.55777	-1901020		1.55777	-1935940		1.55777	-1911720
1.56782	-1909600		1.56782	-1935820		1.56782	-1901860		1.56782	-1936900		1.56782	-1903630		1.56782	-1934010		1.56782	-1899930		1.56782	-1935880		1.56782	-1909470
1.57787	-1910880		1.57787	-1935980		1.57787	-1903350		1.57787	-1936850		1.57787	-1901930		1.57787	-1933850		1.57787	-1899510		1.57787	-1935700		1.57787	-1908030
1.58792	-1912340		1.58792	-1936440		1.58792	-1905800		1.58792	-1936800		1.58792	-1900720		1.58792	-1934430		1.58792	-1899780		1.58792	-1935600		1.58792	-1907110
1.59797	-1914680		1.59797	-1937220		1.59797	-1909040		1.59797	-1936760		1.59797	-1900280		1.59797	-1934980		1.59797	-1901230		1.59797	-1935920		1.59797	-1906320
1.60802	-1917960		1.60802	-1938090		1.60802	-1912580		1.60802	-1936840		1.60802	-1900940		1.60802	-1935620		1.60802	-1903800		1.60802	-1936350		1.60802	-1906190
1.61807	-1921130		1.61807	-1938980		1.61807	-1916070		1.61807	-1937380		1.61807	-1902490		1.61807	-1936590		1.61807	-1906690		1.61807	-1936820		1.61807	-1907430
1.62812	-1923970		1.62812	-1939570		1.62812	-1919650		1.62812	-1938210		1.62812	-1904660		1.62812	-1937330		1.62812	-1909850		1.62812	-1937280		1.62812	-1909280
1.63817	-1926940		1.63817	-1939770		1.63817	-1923220		1.63817	-1938790		1.63817	-1907520		1.63817	-1937530		1.63817	-1913460		1.63817	-1937760		1.63817	-1911240
1.64822	-1929550		1.64822	-1939790		1.64822	-1926410		1.64822	-1939450		1.64822	-1911200		1.64822	-1937550		1.64822	-1917080		1.64822	-1938460		1.64822	-1913760
1.65827	-1931730		1.65827	-1939730		1.65827	-1929090		1.65827	-1940120		1.65827	-1915250		1.65827	-1937800		1.65827	-1920450		1.65827	-1939220		1.65827	-1916880
1.66832	-1934030		1.66832	-1939860		1.66832	-1930970		1.66832	-1940210		1.66832	-1919030		1.66832	-1937880		1.66832	-1923910		1.66832	-1939620		1.66832	-1919620
1.67837	-1935810		1.67837	-1939950		1.67837	-1932460		1.67837	-1939950		1.67837	-1922220		1.67837	-1937760		1.67837	-1926810		1.67837	-1939690		1.67837	-1922110
1.68842	-1936520		1.68842	-1939640		1.68842	-1934050		1.68842	-1940000		1.68842	-1925230		1.68842	-1937540		1.68842	-1928810		1.68842	-1939650		1.68842	-1924610
1.69847	-1937000		1.69847	-1939000		1.69847	-1935130		1.69847	-1939870		1.69847	-1928300		1.69847	-1937060		1.69847	-1930440		1.69847	-1939910		1.69847	-1926890
1.70852	-1937300		1.70852	-1938240		1.70852	-1935500		1.70852	-1939330		1.70852	-1930820		1.70852	-1936830		1.70852	-1931880		1.70852	-1939840		1.70852	-1928750
1.71857	-1937100		1.71857	-1937910		1.71857	-1935820		1.71857	-1938640		1.71857	-1932640		1.71857	-1936810		1.71857	-1932720		1.71857	-1939210		1.71857	-1930080
1.72862	-1936960		1.72862	-1938170		1.72862	-1936170		1.72862	-1938310		1.72862	-1933770		1.72862	-1937030		1.72862	-1933350		1.72862	-1938580		1.72862	-1930930
1.73867	-1937130		1.73867	-1938720		1.73867	-1936190		1.73867	-1938150		1.73867	-1934460		1.73867	-1937080		1.73867	-1934160		1.73867	-1937780		1.73867	-1931520
1.74872	-1937120		1.74872	-1938740		1.74872	-1935850		1.74872	-1938040		1.74872	-1934990		1.74872	-1936960		1.74872	-1934450		1.74872	-1937010		1.74872	-1931750
1.75877	-1936540		1.75877	-1938250		1.75877	-1936040		1.75877	-1937920		1.75877	-1935440		1.75877	-1937080		1.75877	-1934480		1.75877	-1936710		1.75877	-1932190
1.76882	-1936070		1.76882	-1937920		1.76882	-1936600		1.76882	-1937760		1.76882	-1935670		1.76882	-1937380		1.76882	-1934690		1.76882	-1936880		1.76882	-1932960
1.77887	-1936440		1.77887	-1937910		1.77887	-1936810		1.77887	-1937610		1.77887	-1935850		1.77887	-1937720		1.77887	-1934950		1.77887	-1937100		1.77887	-1933530
1.78892	-1936860		1.78892	-1938140		1.78892	-1936540		1.78892	-1937810		1.78892	-1936170		1.78892	-1937990		1.78892	-1935170		1.78892	-1936950		1.78892	-1933710
1.79897	-1936810		1.79897	-1938580		1.79897	-1936290		1.79897	-1938240		1.79897	-1936460		1.79897	-1938260		1.79897	-1935290		1.79897	-1936740		1.79897	-1933670
1.80902	-1936240		1.80902	-1939110		1.80902	-1935810		1.80902	-1938720		1.80902	-1936490		1.80902	-1938570		1.80902	-1935300		1.80902	-1936750		1.80902	-1933730
1.81907	-1935170		1.81907	-1939260		1.81907	-1934580		1.81907	-1939150		1.81907	-1936470		1.81907	-1938630		1.81907	-1935210		1.81907	-1936660		1.81907	-1933710
1.82912	-1933840		1.82912	-1938700		1.82912	-1933060		1.82912	-1939630		1.82912	-1936440		1.82912	-1938590		1.82912	-1934860		1.82912	-1937060		1.82912	-1933340
1.83917	-1931920		1.83917	-1938170		1.83917	-1931810		1.83917	-1940050		1.83917	-1936380		1.83917	-1938690		1.83917	-1933910		1.83917	-1937220		1.83917	-1932980
1.84922	-1929740		1.84922	-1938200		1.84922	-1930070		1.84922	-1940290		1.84922	-1935980		1.84922	-1938700		1.84922	-1932520		1.84922	-1937000		1.84922	-1932600
1.85927	-1927440		1.85927	-1938230		1.85927	-1927330		1.85927	-1940450		1.85927	-1935010		1.85927	-1938690		1.85927	-1930830		1.85927	-1937000		1.85927	-1931510
1.86932	-1924560		1.86932	-1937850		1.86932	-1924300		1.86932	-1940470		1.86932	-1933800		1.86932	-1938660		1.86932	-1928750		1.86932	-1937450		1.86932	-1929920
1.87937	-1921520		1.87937	-1937220		1.87937	-1921380		1.87937	-1940230		1.87937	-1932250		1.87937	-1938640		1.87937	-1926280		1.87937	-1937960		1.87937	-1928720
1.88942	-1918820		1.88942	-1936410		1.88942	-1918660		1.88942	-1939780		1.88942	-1929940		1.88942	-1938520		1.88942	-1923570		1.88942	-1937980		1.88942	-1927540
1.89947	-1916350		1.89947	-1936070		1.89947	-1916190		1.89947	-1939430		1.89947	-1927310		1.89947	-1938200		1.89947	-1920460		1.89947	-1938020		1.89947	-1925480
1.90952	-1913970		1.90952	-1935830		1.90952	-1913910		1.90952	-1939200		1.90952	-1924770		1.90952	-1937510		1.90952	-1917450		1.90952	-1938130		1.90952	-1922780
1.91957	-1911740		1.91957	-1935080		1.91957	-1911920		1.91957	-1938730		1.91957	-1921700		1.91957	-1936990		1.91957	-1914870		1.91957	-1938070		1.91957	-1920030
1.92962	-1910130		1.92962	-1934430		1.92962	-1910270		1.92962	-1938110		1.92962	-1918540		1.92962	-1936610		1.92962	-1912160		1.92962	-1937850		1.92962	-1917680
1.93967	-1909250		1.93967	-1934090		1.93967	-1908980		1.93967	-1937530		1.93967	-1915640		1.93967	-1936170		1.93967	-1909410		1.93967	-1937540		1.93967	-1916010
1.94972	-1909300		1.94972	-1933500		1.94972	-1908360		1.94972	-1936950		1.94972	-1912790		1.94972	-1935710		1.94972	-1907120		1.94972	-1937020		1.94972	-1914590
1.95977	-1909690		1.95977	-1932780		1.95977	-1908580		1.95977	-1936300		1.95977	-1910550		1.95977	-1934990		1.95977	-1905800		1.95977	-1936800		1.95977	-1913250
1.96982	-1910590		1.96982	-1932280		1.96982	-1909500		1.96982	-1935710		1.96982	-1908730		1.96982	-1934600		1.96982	-1905200		1.96982	-1936830		1.96982	-1911920
1.97987	-1912530		1.97987	-1932330		1.97987	-1911490		1.97987	-1935070		1.97987	-1906950		1.97987	-1934730		1.97987	-1905350		1.97987	-1936640		1.97987	-1910740
1.98992	-1915110		1.98992	-1932710		1.98992	-1914060		1.98992	-1934910		1.98992	-1905910		1.98992	-1934630		1.98992	-1906640		1.98992	-1936360		1.98992	-1910040
1.99997	-1917890		1.99997	-1932990		1.99997	-1916110		1.99997	-1934920		1.99997	-1905880		1.99997	-1934610		1.99997	-1908490		1.99997	-1936100		1.99997	-1910090
2.01002	-1920540		2.01002	-1933170		2.01002	-1918140		2.01002	-1934870		2.01002	-1906560		2.01002	-1935080		2.01002	-1910680		2.01002	-1936190		2.01002	-1910840
2.02008	-1923150		2.02008	-1933540		2.02008	-1920750		2.02008	-1935010		2.02008	-1908280		2.02008	-1935450		2.02008	-1913040		2.02008	-1936770		2.02008	-1912050
2.03013	-1925990		2.03013	-1934060		2.03013	-1923540		2.03013	-1935330		2.03013	-1910550		2.03013	-1935290		2.03013	-1915770		2.03013	-1937140		2.03013	-1913730
2.04018	-1928480		2.04018	-1934710		2.04018	-1925620		2.04018	-1935750		2.04018	-1913100		2.04018	-1935230		2.04018	-1918700		2.04018	-1937410		2.04018	-1915780
2.05023	-1930460		2.05023	-1935170		2.05023	-1927360		2.05023	-1936480		2.05023	-1916150		2.05023	-1935640		2.05023	-1921570		2.05023	-1937800		2.05023	-1917800
2.06028	-1932410		2.06028	-1935190		2.06028	-1928630		2.06028	-1937020		2.06028	-1918950		2.06028	-1936200		2.06028	-1924090		2.06028	-1938130		2.06028	-1919650
2.07033	-1933940		2.07033	-1934900		2.07033	-1929150		2.07033	-1937090		2.07033	-1921250		2.07033	-1936270		2.07033	-1925850		2.07033	-1938010		2.07033	-1921550
2.08038	-1934350		2.08038	-1934660		2.08038	-1928930		2.08038	-1937370		2.08038	-1923650		2.08038	-1935920		2.08038	-1926930		2.08038	-1937960		2.08038	-1923370
2.09043	-1934470		2.09043	-1934430		2.09043	-1928640		2.09043	-1937800		2.09043	-1925610		2.09043	-1935840		2.09043	-1927600		2.09043	-1938280		2.09043	-1924770
2.10048	-1934530		2.10048	-1933980		2.10048	-1927920		2.10048	-1937670		2.10048	-1926580		2.10048	-1936050		2.10048	-1927890		2.10048	-1938670		2.10048	-1926090
2.11053	-1933910		2.11053	-1933500		2.11053	-1926330		2.11053	-1937360		2.11053	-1926890		2.11053	-1936090		2.11053	-1927430		2.11053	-1938510		2.11053	-1927030
2.12058	-1932950		2.12058	-1933230		2.12058	-1924190		2.12058	-1937310		2.12058	-1926530		2.12058	-1936070		2.12058	-1926040		2.12058	-1937970		2.12058	-1927420
2.13063	-1932050		2.13063	-1932640		2.13063	-1921840		2.13063	-1937420		2.13063	-1925380		2.13063	-1935960		2.13063	-1924290		2.13063	-1937460		2.13063	-1927290
2.14068	-1931140		2.14068	-1931710		2.14068	-1919830		2.14068	-1937320		2.14068	-1923930		2.14068	-1935670		2.14068	-1922430		2.14068	-1937320		2.14068	-1926800
2.15073	-1929930		2.15073	-1930740		2.15073	-1918330		2.15073	-1936870		2.15073	-1922540		2.15073	-1935520		2.15073	-1920310		2.15073	-1937420		2.15073	-1926030
2.16078	-1928600		2.16078	-1929980		2.16078	-1916720		2.16078	-1936340		2.16078	-1920760		2.16078	-1935520		2.16078	-1918050		2.16078	-1937410		2.16078	-1924780
2.17083	-1927590		2.17083	-1929230		2.17083	-1914890		2.17083	-1936120		2.17083	-1918210		2.17083	-1935270		2.17083	-1915860		2.17083	-1937020		2.17083	-1923030
2.18088	-1926960		2.18088	-1928450		2.18088	-1913110		2.18088	-1936100		2.18088	-1915620		2.18088	-1935110		2.18088	-1913820		2.18088	-1936340		2.18088	-1920900
2.19093	-1926580		2.19093	-1927710		2.19093	-1911630		2.19093	-1935980		2.19093	-1913540		2.19093	-1935110		2.19093	-1911880		2.19093	-1935670		2.19093	-1918770
2.20098	-1926130		2.20098	-1927210		2.20098	-1910500		2.20098	-1935650		2.20098	-1911780		2.20098	-1934810		2.20098	-1909670		2.20098	-1935430		2.20098	-1916480
2.21103	-1925980		2.21103	-1926910		2.21103	-1909660		2.21103	-1935380		2.21103	-1910550		2.21103	-1934410		2.21103	-1908010		2.21103	-1935190		2.21103	-1913780
2.22108	-1925770		2.22108	-1926800		2.22108	-1909560		2.22108	-1935210		2.22108	-1909460		2.22108	-1933890		2.22108	-1907080		2.22108	-1934490		2.22108	-1911450
2.23113	-1925100		2.23113	-1927210		2.23113	-1910240		2.23113	-1935090		2.23113	-1908260		2.23113	-1933430		2.23113	-1906320		2.23113	-1933950		2.23113	-1909730
2.24118	-1924800		2.24118	-1928150		2.24118	-1911310		2.24118	-1934920		2.24118	-1907100		2.24118	-1933690		2.24118	-1906060		2.24118	-1933880		2.24118	-1908010
2.25123	-1924950		2.25123	-1928850		2.25123	-1912820		2.25123	-1934620		2.25123	-1906420		2.25123	-1934450		2.25123	-1906650		2.25123	-1933780		2.25123	-1906490
2.26128	-1924810		2.26128	-1929230		2.26128	-1915030		2.26128	-1934530		2.26128	-1906520		2.26128	-1934600		2.26128	-1907740		2.26128	-1934010		2.26128	-1905630
2.27133	-1924470		2.27133	-1930070		2.27133	-1917910		2.27133	-1934870		2.27133	-1907380		2.27133	-1934390		2.27133	-1909460		2.27133	-1934750		2.27133	-1905860
2.28138	-1924400		2.28138	-1931030		2.28138	-1920970		2.28138	-1935270		2.28138	-1908930		2.28138	-1934740		2.28138	-1912390		2.28138	-1935780		2.28138	-1906840
2.29143	-1924270		2.29143	-1931290		2.29143	-1923920		2.29143	-1935500		2.29143	-1911200		2.29143	-1935490		2.29143	-1916080		2.29143	-1936840		2.29143	-1908570
2.30148	-1924170		2.30148	-1931320		2.30148	-1926490		2.30148	-1935830		2.30148	-1914170		2.30148	-1936340		2.30148	-1919560		2.30148	-1937610		2.30148	-1911030
2.31153	-1924570		2.31153	-1931720		2.31153	-1928640		2.31153	-1936240		2.31153	-1917540		2.31153	-1937320		2.31153	-1922760		2.31153	-1938600		2.31153	-1913910
2.32158	-1925220		2.32158	-1932180		2.32158	-1930250		2.32158	-1936540		2.32158	-1920670		2.32158	-1937790		2.32158	-1926260		2.32158	-1939600		2.32158	-1917060
2.33163	-1925710		2.33163	-1931900		2.33163	-1931600		2.33163	-1936980		2.33163	-1923780		2.33163	-1937460		2.33163	-1929100		2.33163	-1939670		2.33163	-1920550
2.34168	-1926250		2.34168	-1931180		2.34168	-1932890		2.34168	-1937510		2.34168	-1927130		2.34168	-1937350		2.34168	-1930800		2.34168	-1939720		2.34168	-1924030
2.35173	-1927130		2.35173	-1930780		2.35173	-1933570		2.35173	-1938020		2.35173	-1930170		2.35173	-1937570		2.35173	-1932790		2.35173	-1940060		2.35173	-1926770
2.36178	-1928020		2.36178	-1930430		2.36178	-1933750		2.36178	-1938240		2.36178	-1932090		2.36178	-1937490		2.36178	-1934550		2.36178	-1940240		2.36178	-1929140
2.37183	-1928980		2.37183	-1930060		2.37183	-1934010		2.37183	-1938010		2.37183	-1933460		2.37183	-1937190		2.37183	-1935650		2.37183	-1939970		2.37183	-1931220
2.38188	-1930000		2.38188	-1929450		2.38188	-1934000		2.38188	-1937800		2.38188	-1934710		2.38188	-1936810		2.38188	-1936600		2.38188	-1939440		2.38188	-1933190
2.39193	-1931190		2.39193	-1928870		2.39193	-1933780		2.39193	-1937680		2.39193	-1935480		2.39193	-1936510		2.39193	-1937170		2.39193	-1939190		2.39193	-1934740
2.40198	-1932250		2.40198	-1928550		2.40198	-1934090		2.40198	-1937570		2.40198	-1935840		2.40198	-1936580		2.40198	-1937380		2.40198	-1939320		2.40198	-1935420
2.41203	-1933290		2.41203	-1928320		2.41203	-1934750		2.41203	-1937490		2.41203	-1935910		2.41203	-1936640		2.41203	-1937700		2.41203	-1939180		2.41203	-1935700
2.42208	-1934600		2.42208	-1928500		2.42208	-1934980		2.42208	-1937350		2.42208	-1935910		2.42208	-1936510		2.42208	-1938120		2.42208	-1938790		2.42208	-1935930
2.43213	-1935660		2.43213	-1928940		2.43213	-1934690		2.43213	-1937360		2.43213	-1935980		2.43213	-1936790		2.43213	-1938340		2.43213	-1938670		2.43213	-1935920
2.44218	-1936540		2.44218	-1929420		2.44218	-1934220		2.44218	-1937350		2.44218	-1935830		2.44218	-1937460		2.44218	-1938220		2.44218	-1938760		2.44218	-1936050
2.45223	-1937580		2.45223	-1929710		2.45223	-1934060		2.45223	-1937310		2.45223	-1935590		2.45223	-1937690		2.45223	-1937690		2.45223	-1938920		2.45223	-1936070
2.46228	-1938580		2.46228	-1929890		2.46228	-1934100		2.46228	-1937570		2.46228	-1935430		2.46228	-1937630		2.46228	-1937170		2.46228	-1939390		2.46228	-1935990
2.47233	-1938650		2.47233	-1930380		2.47233	-1933780		2.47233	-1937740		2.47233	-1935280		2.47233	-1937780		2.47233	-1936710		2.47233	-1940060		2.47233	-1936090
2.48238	-1938490		2.48238	-1930890		2.48238	-1932960		2.48238	-1937880		2.48238	-1934690		2.48238	-1938060		2.48238	-1936140		2.48238	-1940490		2.48238	-1936130
2.49243	-1938870		2.49243	-1931250		2.49243	-1931640		2.49243	-1938460		2.49243	-1933910		2.49243	-1938240		2.49243	-1934990		2.49243	-1940700		2.49243	-1936010
2.50248	-1938980		2.50248	-1931370		2.50248	-1929640		2.50248	-1939150		2.50248	-1932890		2.50248	-1938350		2.50248	-1932900		2.50248	-1940560		2.50248	-1935850
2.51253	-1938260		2.51253	-1930780		2.51253	-1927410		2.51253	-1939430		2.51253	-1931530		2.51253	-1938710		2.51253	-1929990		2.51253	-1940450		2.51253	-1935180
2.52258	-1937640		2.52258	-1929990		2.52258	-1925550		2.52258	-1939440		2.52258	-1929890		2.52258	-1938680		2.52258	-1926790		2.52258	-1940480		2.52258	-1933400
2.53263	-1936970		2.53263	-1928750		2.53263	-1923470		2.53263	-1939710		2.53263	-1927610		2.53263	-1938320		2.53263	-1923680		2.53263	-1940360		2.53263	-1931050
2.54268	-1935760		2.54268	-1926980		2.54268	-1921000		2.54268	-1939820		2.54268	-1924860		2.54268	-1938290		2.54268	-1920340		2.54268	-1940250		2.54268	-1928920
2.55273	-1934360		2.55273	-1925270		2.55273	-1918540		2.55273	-1939600		2.55273	-1921920		2.55273	-1938060		2.55273	-1916850		2.55273	-1940130		2.55273	-1926230
2.56278	-1933210		2.56278	-1923520		2.56278	-1916130		2.56278	-1939400		2.56278	-1918880		2.56278	-1937400		2.56278	-1913570		2.56278	-1939540		2.56278	-1923000
2.57283	-1932610		2.57283	-1921680		2.57283	-1913910		2.57283	-1939140		2.57283	-1915880		2.57283	-1936740		2.57283	-1910290		2.57283	-1938800		2.57283	-1919600
2.58288	-1931420		2.58288	-1919940		2.58288	-1912160		2.58288	-1938350		2.58288	-1913050		2.58288	-1936080		2.58288	-1907420		2.58288	-1938430		2.58288	-1915930
2.59293	-1929300		2.59293	-1918260		2.59293	-1910830		2.59293	-1937350		2.59293	-1910140		2.59293	-1935490		2.59293	-1905040		2.59293	-1938030		2.59293	-1912360
2.60298	-1927240		2.60298	-1916990		2.60298	-1909610		2.60298	-1936590		2.60298	-1907430		2.60298	-1935190		2.60298	-1903320		2.60298	-1937630		2.60298	-1908870
2.61303	-1926040		2.61303	-1916100		2.61303	-1908820		2.61303	-1936260		2.61303	-1905330		2.61303	-1934910		2.61303	-1902140		2.61303	-1937220		2.61303	-1905610
2.62308	-1925550		2.62308	-1915320		2.62308	-1908660		2.62308	-1935970		2.62308	-1903930		2.62308	-1934650		2.62308	-1901260		2.62308	-1936680		2.62308	-1902730
2.63313	-1925360		2.63313	-1915040		2.63313	-1909570		2.63313	-1935500		2.63313	-1902910		2.63313	-1934650		2.63313	-1900890		2.63313	-1936400		2.63313	-1900800
2.64318	-1925580		2.64318	-1915690		2.64318	-1911370		2.64318	-1934990		2.64318	-1901940		2.64318	-1934960		2.64318	-1901180		2.64318	-1936880		2.64318	-1899750
2.65323	-1926140		2.65323	-1916790		2.65323	-1913770		2.65323	-1934680		2.65323	-1901640		2.65323	-1935180		2.65323	-1902760		2.65323	-1937580		2.65323	-1899160
2.66328	-1926980		2.66328	-1917880		2.66328	-1916970		2.66328	-1935060		2.66328	-1902490		2.66328	-1935570		2.66328	-1905310		2.66328	-1938130		2.66328	-1899470
2.67333	-1928280		2.67333	-1919160		2.67333	-1920310		2.67333	-1935630		2.67333	-1904110		2.67333	-1936300		2.67333	-1908220		2.67333	-1938610		2.67333	-1900640
2.68338	-1930020		2.68338	-1920780		2.68338	-1923220		2.68338	-1935810		2.68338	-1906560		2.68338	-1936730		2.68338	-1911730		2.68338	-1938880		2.68338	-1902610
2.69343	-1931470		2.69343	-1922550		2.69343	-1926520		2.69343	-1935800		2.69343	-1909870		2.69343	-1936700		2.69343	-1915750		2.69343	-1939070		2.69343	-1905470
2.70348	-1932650		2.70348	-1924220		2.70348	-1929950		2.70348	-1936150		2.70348	-1913610		2.70348	-1936420		2.70348	-1919880		2.70348	-1939250		2.70348	-1908840
2.71353	-1934090		2.71353	-1925800		2.71353	-1932610		2.71353	-1936530		2.71353	-1917030		2.71353	-1936370		2.71353	-1923430		2.71353	-1939340		2.71353	-1912340
2.72358	-1935630		2.72358	-1927880		2.72358	-1934300		2.72358	-1936770		2.72358	-1920320		2.72358	-1936360		2.72358	-1926580		2.72358	-1939210		2.72358	-1916300
2.73363	-1936810		2.73363	-1929850		2.73363	-1935490		2.73363	-1937010		2.73363	-1924320		2.73363	-1936300		2.73363	-1929400		2.73363	-1939230		2.73363	-1920440
2.74368	-1937720		2.74368	-1931380		2.74368	-1936390		2.74368	-1937440		2.74368	-1927930		2.74368	-1936100		2.74368	-1931340		2.74368	-1939240		2.74368	-1923730
2.75373	-1938390		2.75373	-1932720		2.75373	-1936900		2.75373	-1937430		2.75373	-1930390		2.75373	-1935720		2.75373	-1932650		2.75373	-1938800		2.75373	-1926460

## Sheet: Fig. 2d
nm	Line 1 (counts)		nm	Line 2 (counts)		nm	Line 3 (counts)		nm	Line 4 (counts)		nm	Line 5 (counts)		nm	Line 6 (counts)		nm	Line 7 (counts)		nm	Line 8 (counts)		nm	Line 9 (counts)
0	-1929140		0	-1934980		0	-1935710		0	-1931420		0	-1930970		0	-1933750		0	-1930260		0	-1931240		0	-1931710
0.01005	-1927530		0.01005	-1935560		0.01005	-1934620		0.01005	-1932390		0.01005	-1930050		0.01005	-1934400		0.01005	-1929300		0.01005	-1930600		0.01005	-1931400
0.0201	-1925670		0.0201	-1935980		0.0201	-1933730		0.0201	-1933160		0.0201	-1928680		0.0201	-1934700		0.0201	-1927860		0.0201	-1929530		0.0201	-1930830
0.03015	-1923360		0.03015	-1936240		0.03015	-1932710		0.03015	-1933540		0.03015	-1926580		0.03015	-1934580		0.03015	-1926050		0.03015	-1928190		0.03015	-1930080
0.0402	-1920710		0.0402	-1936110		0.0402	-1931180		0.0402	-1933920		0.0402	-1924220		0.0402	-1934710		0.0402	-1924030		0.0402	-1926860		0.0402	-1929180
0.05025	-1917710		0.05025	-1935710		0.05025	-1928940		0.05025	-1934560		0.05025	-1921520		0.05025	-1934900		0.05025	-1921360		0.05025	-1925420		0.05025	-1928070
0.0603	-1914220		0.0603	-1935480		0.0603	-1926220		0.0603	-1935120		0.0603	-1918290		0.0603	-1934680		0.0603	-1918180		0.0603	-1923900		0.0603	-1927100
0.07035	-1910410		0.07035	-1935430		0.07035	-1922980		0.07035	-1935650		0.07035	-1915040		0.07035	-1934510		0.07035	-1915130		0.07035	-1922360		0.07035	-1926320
0.0804	-1906650		0.0804	-1934870		0.0804	-1919180		0.0804	-1935980		0.0804	-1911340		0.0804	-1934270		0.0804	-1912270		0.0804	-1920740		0.0804	-1925320
0.09045	-1903240		0.09045	-1933940		0.09045	-1915220		0.09045	-1935870		0.09045	-1907380		0.09045	-1933590		0.09045	-1909760		0.09045	-1919150		0.09045	-1924690
0.1005	-1900420		0.1005	-1933400		0.1005	-1911410		0.1005	-1935280		0.1005	-1903940		0.1005	-1932910		0.1005	-1908010		0.1005	-1918010		0.1005	-1925150
0.11055	-1898270		0.11055	-1933340		0.11055	-1907590		0.11055	-1934690		0.11055	-1901470		0.11055	-1932440		0.11055	-1907090		0.11055	-1917240		0.11055	-1926040
0.1206	-1896880		0.1206	-1933440		0.1206	-1904180		0.1206	-1934390		0.1206	-1900030		0.1206	-1932360		0.1206	-1907360		0.1206	-1916730		0.1206	-1926750
0.13065	-1896840		0.13065	-1933480		0.13065	-1901750		0.13065	-1934360		0.13065	-1899520		0.13065	-1932590		0.13065	-1908690		0.13065	-1917060		0.13065	-1927520
0.1407	-1898510		0.1407	-1933550		0.1407	-1899710		0.1407	-1934100		0.1407	-1899900		0.1407	-1933110		0.1407	-1910490		0.1407	-1917940		0.1407	-1928530
0.15075	-1901010		0.15075	-1934240		0.15075	-1898530		0.15075	-1933820		0.15075	-1901620		0.15075	-1934190		0.15075	-1912900		0.15075	-1919150		0.15075	-1929710
0.1608	-1904140		0.1608	-1934860		0.1608	-1898960		0.1608	-1933780		0.1608	-1903980		0.1608	-1935480		0.1608	-1916010		0.1608	-1920740		0.1608	-1930880
0.17085	-1907740		0.17085	-1935370		0.17085	-1900920		0.17085	-1934060		0.17085	-1906860		0.17085	-1936130		0.17085	-1918800		0.17085	-1922310		0.17085	-1931970
0.1809	-1911410		0.1809	-1935940		0.1809	-1903800		0.1809	-1934530		0.1809	-1910700		0.1809	-1936610		0.1809	-1921290		0.1809	-1923650		0.1809	-1933050
0.19095	-1915030		0.19095	-1936070		0.19095	-1907030		0.19095	-1934790		0.19095	-1914720		0.19095	-1937280		0.19095	-1923890		0.19095	-1924810		0.19095	-1933700
0.201	-1918600		0.201	-1935930		0.201	-1910330		0.201	-1935000		0.201	-1918150		0.201	-1937410		0.201	-1926120		0.201	-1925620		0.201	-1933720
0.21105	-1921540		0.21105	-1935450		0.21105	-1913970		0.21105	-1935210		0.21105	-1921150		0.21105	-1936740		0.21105	-1927840		0.21105	-1926030		0.21105	-1933700
0.2211	-1923900		0.2211	-1935090		0.2211	-1917770		0.2211	-1935180		0.2211	-1924140		0.2211	-1936110		0.2211	-1929440		0.2211	-1926520		0.2211	-1933880
0.23115	-1925940		0.23115	-1934890		0.23115	-1920730		0.23115	-1934850		0.23115	-1926700		0.23115	-1935650		0.23115	-1930680		0.23115	-1927220		0.23115	-1933740
0.2412	-1927750		0.2412	-1934520		0.2412	-1923210		0.2412	-1934530		0.2412	-1928600		0.2412	-1934810		0.2412	-1931380		0.2412	-1927600		0.2412	-1933380
0.25125	-1929060		0.25125	-1934020		0.25125	-1925270		0.25125	-1934220		0.25125	-1930110		0.25125	-1933860		0.25125	-1931850		0.25125	-1927810		0.25125	-1933550
0.2613	-1929700		0.2613	-1933490		0.2613	-1926810		0.2613	-1933830		0.2613	-1931290		0.2613	-1933440		0.2613	-1932250		0.2613	-1928270		0.2613	-1933520
0.27135	-1930360		0.27135	-1932870		0.27135	-1928310		0.27135	-1933150		0.27135	-1932290		0.27135	-1933160		0.27135	-1932530		0.27135	-1928800		0.27135	-1932960
0.2814	-1931300		0.2814	-1932330		0.2814	-1929400		0.2814	-1932050		0.2814	-1933240		0.2814	-1932370		0.2814	-1932710		0.2814	-1929030		0.2814	-1932050
0.29145	-1931800		0.29145	-1932140		0.29145	-1930160		0.29145	-1931070		0.29145	-1934020		0.29145	-1931610		0.29145	-1932730		0.29145	-1929150		0.29145	-1931400
0.3015	-1931970		0.3015	-1931820		0.3015	-1930770		0.3015	-1930370		0.3015	-1934540		0.3015	-1931450		0.3015	-1932550		0.3015	-1929240		0.3015	-1930740
0.31155	-1932000		0.31155	-1931270		0.31155	-1931250		0.31155	-1929720		0.31155	-1934980		0.31155	-1931510		0.31155	-1932030		0.31155	-1929390		0.31155	-1929480
0.3216	-1932120		0.3216	-1931210		0.3216	-1931600		0.3216	-1929410		0.3216	-1935140		0.3216	-1931350		0.3216	-1931570		0.3216	-1929710		0.3216	-1928460
0.33165	-1932180		0.33165	-1931440		0.33165	-1931690		0.33165	-1929540		0.33165	-1935120		0.33165	-1931430		0.33165	-1931360		0.33165	-1929820		0.33165	-1927660
0.3417	-1932030		0.3417	-1931770		0.3417	-1931670		0.3417	-1929460		0.3417	-1935010		0.3417	-1931820		0.3417	-1931140		0.3417	-1929840		0.3417	-1926610
0.35175	-1931660		0.35175	-1932280		0.35175	-1932000		0.35175	-1929470		0.35175	-1934860		0.35175	-1932010		0.35175	-1930740		0.35175	-1929850		0.35175	-1925540
0.3618	-1931290		0.3618	-1932770		0.3618	-1932600		0.3618	-1929910		0.3618	-1934550		0.3618	-1932130		0.3618	-1929880		0.3618	-1929950		0.3618	-1924720
0.37185	-1930800		0.37185	-1933140		0.37185	-1933120		0.37185	-1930730		0.37185	-1934040		0.37185	-1932360		0.37185	-1928850		0.37185	-1929970		0.37185	-1924270
0.3819	-1930100		0.3819	-1933500		0.3819	-1933120		0.3819	-1931420		0.3819	-1933120		0.3819	-1932580		0.3819	-1928020		0.3819	-1929840		0.3819	-1923820
0.39195	-1929330		0.39195	-1933890		0.39195	-1933060		0.39195	-1932050		0.39195	-1932200		0.39195	-1933250		0.39195	-1927130		0.39195	-1930070		0.39195	-1923460
0.402	-1928590		0.402	-1934270		0.402	-1933140		0.402	-1932530		0.402	-1931340		0.402	-1934020		0.402	-1926210		0.402	-1930220		0.402	-1923520
0.41206	-1927550		0.41206	-1934730		0.41206	-1932770		0.41206	-1932940		0.41206	-1930090		0.41206	-1934410		0.41206	-1925190		0.41206	-1930300		0.41206	-1923750
0.42211	-1925790		0.42211	-1935040		0.42211	-1932180		0.42211	-1933280		0.42211	-1928720		0.42211	-1934700		0.42211	-1924070		0.42211	-1930390		0.42211	-1924000
0.43216	-1923450		0.43216	-1935200		0.43216	-1931220		0.43216	-1933890		0.43216	-1927060		0.43216	-1934920		0.43216	-1922670		0.43216	-1930580		0.43216	-1924130
0.44221	-1920950		0.44221	-1935340		0.44221	-1930010		0.44221	-1934810		0.44221	-1924730		0.44221	-1935490		0.44221	-1920610		0.44221	-1930810		0.44221	-1924260
0.45226	-1918100		0.45226	-1935150		0.45226	-1928410		0.45226	-1935380		0.45226	-1921840		0.45226	-1936040		0.45226	-1918570		0.45226	-1930450		0.45226	-1924590
0.46231	-1914550		0.46231	-1934630		0.46231	-1926260		0.46231	-1935410		0.46231	-1918870		0.46231	-1936050		0.46231	-1916640		0.46231	-1930040		0.46231	-1924940
0.47236	-1910790		0.47236	-1933850		0.47236	-1923710		0.47236	-1935380		0.47236	-1915420		0.47236	-1935790		0.47236	-1914120		0.47236	-1929830		0.47236	-1924880
0.48241	-1907360		0.48241	-1933250		0.48241	-1920780		0.48241	-1935250		0.48241	-1912080		0.48241	-1935340		0.48241	-1911790		0.48241	-1929030		0.48241	-1924290
0.49246	-1904330		0.49246	-1932820		0.49246	-1917230		0.49246	-1935070		0.49246	-1909390		0.49246	-1934780		0.49246	-1909940		0.49246	-1927930		0.49246	-1923920
0.50251	-1902080		0.50251	-1932340		0.50251	-1913650		0.50251	-1934600		0.50251	-1906830		0.50251	-1934190		0.50251	-1908430		0.50251	-1927160		0.50251	-1923990
0.51256	-1900990		0.51256	-1931870		0.51256	-1910550		0.51256	-1933590		0.51256	-1904570		0.51256	-1933640		0.51256	-1907920		0.51256	-1926570		0.51256	-1924230
0.52261	-1901450		0.52261	-1931540		0.52261	-1907500		0.52261	-1933020		0.52261	-1903180		0.52261	-1933450		0.52261	-1907990		0.52261	-1926250		0.52261	-1924070
0.53266	-1903020		0.53266	-1931530		0.53266	-1905020		0.53266	-1932790		0.53266	-1902890		0.53266	-1933470		0.53266	-1908320		0.53266	-1925980		0.53266	-1923550
0.54271	-1904880		0.54271	-1931750		0.54271	-1903840		0.54271	-1932370		0.54271	-1903660		0.54271	-1933270		0.54271	-1909470		0.54271	-1925640		0.54271	-1923890
0.55276	-1907500		0.55276	-1932300		0.55276	-1904020		0.55276	-1931940		0.55276	-1905440		0.55276	-1933220		0.55276	-1911310		0.55276	-1925440		0.55276	-1924860
0.56281	-1911100		0.56281	-1933110		0.56281	-1905660		0.56281	-1931750		0.56281	-1907990		0.56281	-1933410		0.56281	-1913340		0.56281	-1925870		0.56281	-1925560
0.57286	-1914540		0.57286	-1933950		0.57286	-1907880		0.57286	-1931870		0.57286	-1911240		0.57286	-1933740		0.57286	-1915550		0.57286	-1926880		0.57286	-1926550
0.58291	-1917450		0.58291	-1934800		0.58291	-1910180		0.58291	-1932030		0.58291	-1914580		0.58291	-1934010		0.58291	-1917990		0.58291	-1927800		0.58291	-1927860
0.59296	-1920110		0.59296	-1935610		0.59296	-1912750		0.59296	-1932040		0.59296	-1917140		0.59296	-1934050		0.59296	-1920400		0.59296	-1928840		0.59296	-1928860
0.60301	-1922660		0.60301	-1935980		0.60301	-1915760		0.60301	-1932180		0.60301	-1919700		0.60301	-1934030		0.60301	-1922730		0.60301	-1929610		0.60301	-1929750
0.61306	-1924420		0.61306	-1935770		0.61306	-1918640		0.61306	-1932200		0.61306	-1922460		0.61306	-1933760		0.61306	-1924610		0.61306	-1930140		0.61306	-1930660
0.62311	-1925120		0.62311	-1935740		0.62311	-1920940		0.62311	-1932380		0.62311	-1924720		0.62311	-1933320		0.62311	-1925820		0.62311	-1930830		0.62311	-1931460
0.63316	-1925460		0.63316	-1935470		0.63316	-1923020		0.63316	-1932740		0.63316	-1926380		0.63316	-1933260		0.63316	-1927070		0.63316	-1931540		0.63316	-1932190
0.64321	-1925900		0.64321	-1934860		0.64321	-1924650		0.64321	-1932620		0.64321	-1927620		0.64321	-1933420		0.64321	-1928230		0.64321	-1931590		0.64321	-1932610
0.65326	-1925880		0.65326	-1934700		0.65326	-1925590		0.65326	-1932280		0.65326	-1928240		0.65326	-1933350		0.65326	-1928590		0.65326	-1931320		0.65326	-1932630
0.66331	-1925430		0.66331	-1934760		0.66331	-1926340		0.66331	-1932470		0.66331	-1928190		0.66331	-1933180		0.66331	-1928080		0.66331	-1931270		0.66331	-1932190
0.67336	-1924710		0.67336	-1934620		0.67336	-1926880		0.67336	-1932620		0.67336	-1927720		0.67336	-1933180		0.67336	-1926900		0.67336	-1931220		0.67336	-1931340
0.68341	-1923690		0.68341	-1934180		0.68341	-1926890		0.68341	-1932370		0.68341	-1926640		0.68341	-1933270		0.68341	-1925510		0.68341	-1931290		0.68341	-1930150
0.69346	-1922280		0.69346	-1933700		0.69346	-1926150		0.69346	-1931880		0.69346	-1925220		0.69346	-1933260		0.69346	-1923560		0.69346	-1931440		0.69346	-1928530
0.70351	-1920680		0.70351	-1933110		0.70351	-1924930		0.70351	-1931400		0.70351	-1923580		0.70351	-1933010		0.70351	-1921170		0.70351	-1931440		0.70351	-1925990
0.71356	-1919120		0.71356	-1932430		0.71356	-1923430		0.71356	-1931210		0.71356	-1921090		0.71356	-1932750		0.71356	-1918910		0.71356	-1931410		0.71356	-1922710
0.72361	-1917550		0.72361	-1931860		0.72361	-1921480		0.72361	-1930780		0.72361	-1918210		0.72361	-1932500		0.72361	-1916300		0.72361	-1931230		0.72361	-1919490
0.73366	-1916300		0.73366	-1931420		0.73366	-1918940		0.73366	-1930510		0.73366	-1915710		0.73366	-1931990		0.73366	-1913460		0.73366	-1930840		0.73366	-1916530
0.74371	-1915080		0.74371	-1931370		0.74371	-1916180		0.74371	-1930510		0.74371	-1913150		0.74371	-1931600		0.74371	-1910820		0.74371	-1930570		0.74371	-1913940
0.75376	-1913400		0.75376	-1931260		0.75376	-1913700		0.75376	-1930610		0.75376	-1910500		0.75376	-1931490		0.75376	-1908640		0.75376	-1930210		0.75376	-1911630
0.76381	-1912250		0.76381	-1930780		0.76381	-1911340		0.76381	-1930390		0.76381	-1908080		0.76381	-1931230		0.76381	-1906560		0.76381	-1929820		0.76381	-1909580
0.77386	-1912050		0.77386	-1930470		0.77386	-1908830		0.77386	-1929970		0.77386	-1906080		0.77386	-1931080		0.77386	-1904910		0.77386	-1929840		0.77386	-1908150
0.78391	-1912150		0.78391	-1930830		0.78391	-1906750		0.78391	-1930010		0.78391	-1904960		0.78391	-1931290		0.78391	-1904540		0.78391	-1930140		0.78391	-1907760
0.79396	-1912710		0.79396	-1931490		0.79396	-1905380		0.79396	-1930310		0.79396	-1904700		0.79396	-1931650		0.79396	-1905250		0.79396	-1930600		0.79396	-1908350
0.80401	-1913570		0.80401	-1932070		0.80401	-1904500		0.80401	-1930430		0.80401	-1905500		0.80401	-1932440		0.80401	-1906610		0.80401	-1931080		0.80401	-1909790
0.81406	-1914850		0.81406	-1932630		0.81406	-1904400		0.81406	-1930510		0.81406	-1907360		0.81406	-1933260		0.81406	-1908280		0.81406	-1931480		0.81406	-1911980
0.82411	-1916940		0.82411	-1933020		0.82411	-1904860		0.82411	-1931030		0.82411	-1909750		0.82411	-1933910		0.82411	-1910720		0.82411	-1931940		0.82411	-1914660
0.83416	-1919250		0.83416	-1933420		0.83416	-1905920		0.83416	-1931980		0.83416	-1912590		0.83416	-1934260		0.83416	-1913950		0.83416	-1932170		0.83416	-1917510
0.84421	-1920900		0.84421	-1933810		0.84421	-1907900		0.84421	-1932770		0.84421	-1915670		0.84421	-1934770		0.84421	-1917050		0.84421	-1932440		0.84421	-1920140
0.85426	-1922470		0.85426	-1934050		0.85426	-1910590		0.85426	-1933170		0.85426	-1918830		0.85426	-1935420		0.85426	-1920060		0.85426	-1932920		0.85426	-1922420
0.86431	-1924140		0.86431	-1933970		0.86431	-1913840		0.86431	-1933870		0.86431	-1922020		0.86431	-1935510		0.86431	-1922830		0.86431	-1932890		0.86431	-1924410
0.87436	-1925370		0.87436	-1933620		0.87436	-1916870		0.87436	-1934840		0.87436	-1924390		0.87436	-1935190		0.87436	-1924770		0.87436	-1932720		0.87436	-1926080
0.88441	-1925880		0.88441	-1933230		0.88441	-1919440		0.88441	-1935180		0.88441	-1926100		0.88441	-1935070		0.88441	-1926160		0.88441	-1932750		0.88441	-1927420
0.89446	-1926040		0.89446	-1932540		0.89446	-1922050		0.89446	-1935080		0.89446	-1927680		0.89446	-1935520		0.89446	-1927640		0.89446	-1932560		0.89446	-1928610
0.90451	-1926590		0.90451	-1931990		0.90451	-1924600		0.90451	-1934860		0.90451	-1928910		0.90451	-1935930		0.90451	-1929240		0.90451	-1932280		0.90451	-1929420
0.91456	-1927340		0.91456	-1931750		0.91456	-1926630		0.91456	-1934510		0.91456	-1929720		0.91456	-1935970		0.91456	-1930260		0.91456	-1932270		0.91456	-1929690
0.92461	-1927570		0.92461	-1931590		0.92461	-1928070		0.92461	-1934390		0.92461	-1930620		0.92461	-1935820		0.92461	-1930910		0.92461	-1932500		0.92461	-1930050
0.93466	-1927910		0.93466	-1931470		0.93466	-1929340		0.93466	-1934550		0.93466	-1931500		0.93466	-1935840		0.93466	-1931560		0.93466	-1932550		0.93466	-1930380
0.94471	-1928330		0.94471	-1931240		0.94471	-1930620		0.94471	-1934450		0.94471	-1932100		0.94471	-1935810		0.94471	-1931790		0.94471	-1932390		0.94471	-1930430
0.95476	-1928650		0.95476	-1931080		0.95476	-1931740		0.95476	-1934300		0.95476	-1932570		0.95476	-1935510		0.95476	-1931900		0.95476	-1932440		0.95476	-1930670
0.96481	-1929160		0.96481	-1931240		0.96481	-1932430		0.96481	-1933870		0.96481	-1933090		0.96481	-1935360		0.96481	-1932480		0.96481	-1932370		0.96481	-1931000
0.97486	-1929550		0.97486	-1931370		0.97486	-1932720		0.97486	-1933130		0.97486	-1933630		0.97486	-1935610		0.97486	-1932960		0.97486	-1932380		0.97486	-1931110
0.98491	-1929700		0.98491	-1931710		0.98491	-1932760		0.98491	-1932820		0.98491	-1933520		0.98491	-1935610		0.98491	-1932740		0.98491	-1932770		0.98491	-1931390
0.99496	-1929430		0.99496	-1932440		0.99496	-1932580		0.99496	-1932750		0.99496	-1932750		0.99496	-1935500		0.99496	-1932310		0.99496	-1932780		0.99496	-1931550
1.00501	-1929120		1.00501	-1933050		1.00501	-1932810		1.00501	-1932570		1.00501	-1932080		1.00501	-1935800		1.00501	-1931740		1.00501	-1932990		1.00501	-1931170
1.01506	-1928940		1.01506	-1933430		1.01506	-1932650		1.01506	-1933040		1.01506	-1931420		1.01506	-1935860		1.01506	-1931280		1.01506	-1933270		1.01506	-1931010
1.02511	-1928570		1.02511	-1933970		1.02511	-1931660		1.02511	-1933530		1.02511	-1930760		1.02511	-1935430		1.02511	-1930990		1.02511	-1933280		1.02511	-1931080
1.03516	-1928190		1.03516	-1934490		1.03516	-1930820		1.03516	-1933770		1.03516	-1930220		1.03516	-1934950		1.03516	-1930720		1.03516	-1933450		1.03516	-1931100
1.04521	-1927840		1.04521	-1934820		1.04521	-1930370		1.04521	-1933840		1.04521	-1929570		1.04521	-1934910		1.04521	-1930200		1.04521	-1933560		1.04521	-1930830
1.05526	-1927460		1.05526	-1935020		1.05526	-1929830		1.05526	-1933910		1.05526	-1928620		1.05526	-1934860		1.05526	-1928960		1.05526	-1933670		1.05526	-1930020
1.06531	-1926870		1.06531	-1935030		1.06531	-1929120		1.06531	-1934120		1.06531	-1927230		1.06531	-1934520		1.06531	-1927180		1.06531	-1933930		1.06531	-1928960
1.07536	-1925770		1.07536	-1935180		1.07536	-1928050		1.07536	-1934600		1.07536	-1925590		1.07536	-1934330		1.07536	-1925310		1.07536	-1934110		1.07536	-1927690
1.08541	-1924340		1.08541	-1935620		1.08541	-1926570		1.08541	-1934890		1.08541	-1923740		1.08541	-1934200		1.08541	-1923460		1.08541	-1934070		1.08541	-1925640
1.09546	-1922750		1.09546	-1935530		1.09546	-1925080		1.09546	-1934490		1.09546	-1921150		1.09546	-1933890		1.09546	-1920660		1.09546	-1933900		1.09546	-1922720
1.10551	-1921140		1.10551	-1934760		1.10551	-1922990		1.10551	-1934200		1.10551	-1918180		1.10551	-1933430		1.10551	-1917180		1.10551	-1933670		1.10551	-1919870
1.11556	-1919250		1.11556	-1933610		1.11556	-1920160		1.11556	-1934220		1.11556	-1915090		1.11556	-1933000		1.11556	-1913530		1.11556	-1933640		1.11556	-1917300
1.12561	-1917140		1.12561	-1932860		1.12561	-1917080		1.12561	-1934160		1.12561	-1911630		1.12561	-1932880		1.12561	-1909870		1.12561	-1933330		1.12561	-1914030
1.13566	-1914940		1.13566	-1932280		1.13566	-1914160		1.13566	-1934010		1.13566	-1908380		1.13566	-1932880		1.13566	-1906710		1.13566	-1932600		1.13566	-1910640
1.14571	-1912470		1.14571	-1931100		1.14571	-1910950		1.14571	-1933970		1.14571	-1905210		1.14571	-1932540		1.14571	-1904240		1.14571	-1931750		1.14571	-1907920
1.15576	-1910650		1.15576	-1929740		1.15576	-1907700		1.15576	-1933740		1.15576	-1902000		1.15576	-1932190		1.15576	-1902100		1.15576	-1931320		1.15576	-1905850
1.16581	-1909880		1.16581	-1928690		1.16581	-1904760		1.16581	-1932970		1.16581	-1899480		1.16581	-1932240		1.16581	-1900290		1.16581	-1931170		1.16581	-1904380
1.17586	-1909700		1.17586	-1927840		1.17586	-1902380		1.17586	-1932310		1.17586	-1898260		1.17586	-1932600		1.17586	-1899640		1.17586	-1931030		1.17586	-1903970
1.18591	-1910150		1.18591	-1927560		1.18591	-1900810		1.18591	-1932110		1.18591	-1898160		1.18591	-1932870		1.18591	-1900300		1.18591	-1931070		1.18591	-1904900
1.19596	-1911040		1.19596	-1927770		1.19596	-1899820		1.19596	-1932340		1.19596	-1899260		1.19596	-1933140		1.19596	-1901800		1.19596	-1931420		1.19596	-1906980
1.20602	-1912700		1.20602	-1928250		1.20602	-1899550		1.20602	-1932750		1.20602	-1901610		1.20602	-1933630		1.20602	-1903860		1.20602	-1931940		1.20602	-1909240
1.21607	-1915000		1.21607	-1928950		1.21607	-1900360		1.21607	-1932960		1.21607	-1904500		1.21607	-1933940		1.21607	-1906400		1.21607	-1932130		1.21607	-1911920
1.22612	-1917230		1.22612	-1929900		1.22612	-1902360		1.22612	-1933120		1.22612	-1907630		1.22612	-1934280		1.22612	-1909800		1.22612	-1932430		1.22612	-1915420
1.23617	-1919390		1.23617	-1930720		1.23617	-1904690		1.23617	-1933270		1.23617	-1911160		1.23617	-1934470		1.23617	-1913510		1.23617	-1932990		1.23617	-1918580
1.24622	-1921640		1.24622	-1931470		1.24622	-1907480		1.24622	-1933670		1.24622	-1914730		1.24622	-1934240		1.24622	-1916870		1.24622	-1933280		1.24622	-1920760
1.25627	-1923540		1.25627	-1932090		1.25627	-1910520		1.25627	-1934030		1.25627	-1918370		1.25627	-1933990		1.25627	-1920090		1.25627	-1932910		1.25627	-1923070
1.26632	-1924810		1.26632	-1932380		1.26632	-1913400		1.26632	-1934050		1.26632	-1921530		1.26632	-1933950		1.26632	-1922760		1.26632	-1932470		1.26632	-1925210
1.27637	-1926180		1.27637	-1932550		1.27637	-1916610		1.27637	-1934100		1.27637	-1923940		1.27637	-1933980		1.27637	-1924890		1.27637	-1932460		1.27637	-1926720
1.28642	-1927960		1.28642	-1932360		1.28642	-1920170		1.28642	-1934030		1.28642	-1925990		1.28642	-1933450		1.28642	-1927340		1.28642	-1932310		1.28642	-1928080
1.29647	-1929330		1.29647	-1931840		1.29647	-1922850		1.29647	-1933910		1.29647	-1927610		1.29647	-1932620		1.29647	-1929420		1.29647	-1931910		1.29647	-1928920
1.30652	-1930180		1.30652	-1931660		1.30652	-1924790		1.30652	-1933920		1.30652	-1928980		1.30652	-1932180		1.30652	-1930400		1.30652	-1931570		1.30652	-1929260
1.31657	-1930800		1.31657	-1931470		1.31657	-1926830		1.31657	-1933740		1.31657	-1930500		1.31657	-1931880		1.31657	-1931290		1.31657	-1931100		1.31657	-1930020
1.32662	-1931280		1.32662	-1930910		1.32662	-1929030		1.32662	-1933230		1.32662	-1931860		1.32662	-1931380		1.32662	-1932590		1.32662	-1930500		1.32662	-1930640
1.33667	-1931650		1.33667	-1930460		1.33667	-1930600		1.33667	-1932680		1.33667	-1932590		1.33667	-1930950		1.33667	-1933600		1.33667	-1929990		1.33667	-1930810
1.34672	-1932190		1.34672	-1930660		1.34672	-1931740		1.34672	-1932020		1.34672	-1933020		1.34672	-1930710		1.34672	-1934190		1.34672	-1929980		1.34672	-1931170
1.35677	-1932390		1.35677	-1930820		1.35677	-1932590		1.35677	-1931350		1.35677	-1933550		1.35677	-1930450		1.35677	-1934440		1.35677	-1930020		1.35677	-1931450
1.36682	-1932450		1.36682	-1930940		1.36682	-1933200		1.36682	-1930560		1.36682	-1933960		1.36682	-1930070		1.36682	-1934520		1.36682	-1929960		1.36682	-1931470
1.37687	-1932490		1.37687	-1931280		1.37687	-1933930		1.37687	-1930050		1.37687	-1934120		1.37687	-1930100		1.37687	-1934530		1.37687	-1929860		1.37687	-1931740
1.38692	-1932390		1.38692	-1931830		1.38692	-1934150		1.38692	-1929970		1.38692	-1933800		1.38692	-1930660		1.38692	-1934360		1.38692	-1930090		1.38692	-1932100
1.39697	-1932470		1.39697	-1932320		1.39697	-1934130		1.39697	-1929870		1.39697	-1933480		1.39697	-1931270		1.39697	-1933710		1.39697	-1930590		1.39697	-1932350
1.40702	-1932290		1.40702	-1932700		1.40702	-1934090		1.40702	-1929760		1.40702	-1933050		1.40702	-1931610		1.40702	-1933150		1.40702	-1930690		1.40702	-1932210
1.41707	-1931810		1.41707	-1933010		1.41707	-1933660		1.41707	-1929900		1.41707	-1932360		1.41707	-1932270		1.41707	-1932910		1.41707	-1931050		1.41707	-1931680
1.42712	-1931110		1.42712	-1933780		1.42712	-1933010		1.42712	-1929900		1.42712	-1931570		1.42712	-1933390		1.42712	-1932250		1.42712	-1931960		1.42712	-1931610
1.43717	-1930340		1.43717	-1935010		1.43717	-1932600		1.43717	-1930320		1.43717	-1930810		1.43717	-1934400		1.43717	-1930950		1.43717	-1932720		1.43717	-1931500
1.44722	-1929570		1.44722	-1935880		1.44722	-1931990		1.44722	-1931000		1.44722	-1929530		1.44722	-1935290		1.44722	-1929550		1.44722	-1933370		1.44722	-1930730
1.45727	-1928310		1.45727	-1936070		1.45727	-1931020		1.45727	-1931940		1.45727	-1927940		1.45727	-1936070		1.45727	-1928140		1.45727	-1933950		1.45727	-1929470
1.46732	-1926630		1.46732	-1936160		1.46732	-1929790		1.46732	-1933330		1.46732	-1926330		1.46732	-1936790		1.46732	-1926460		1.46732	-1934140		1.46732	-1927970
1.47737	-1924850		1.47737	-1936200		1.47737	-1928380		1.47737	-1934450		1.47737	-1923980		1.47737	-1937460		1.47737	-1924020		1.47737	-1934230		1.47737	-1925920
1.48742	-1922960		1.48742	-1936040		1.48742	-1926680		1.48742	-1935050		1.48742	-1920930		1.48742	-1937990		1.48742	-1920460		1.48742	-1934840		1.48742	-1923060
1.49747	-1921120		1.49747	-1935730		1.49747	-1924440		1.49747	-1935460		1.49747	-1918020		1.49747	-1938250		1.49747	-1916490		1.49747	-1935350		1.49747	-1919990
1.50752	-1918670		1.50752	-1935250		1.50752	-1921600		1.50752	-1936180		1.50752	-1914730		1.50752	-1938210		1.50752	-1912830		1.50752	-1935500		1.50752	-1916810
1.51757	-1915770		1.51757	-1934250		1.51757	-1918370		1.51757	-1936500		1.51757	-1910750		1.51757	-1937800		1.51757	-1909110		1.51757	-1935540		1.51757	-1913280
1.52762	-1913010		1.52762	-1932780		1.52762	-1914960		1.52762	-1936170		1.52762	-1906910		1.52762	-1937010		1.52762	-1905660		1.52762	-1934870		1.52762	-1909870
1.53767	-1910630		1.53767	-1931260		1.53767	-1911080		1.53767	-1935770		1.53767	-1903730		1.53767	-1936190		1.53767	-1902620		1.53767	-1933840		1.53767	-1906730
1.54772	-1908790		1.54772	-1930050		1.54772	-1907250		1.54772	-1934980		1.54772	-1900750		1.54772	-1935840		1.54772	-1900000		1.54772	-1933220		1.54772	-1904570
1.55777	-1907200		1.55777	-1929240		1.55777	-1903930		1.55777	-1934080		1.55777	-1898190		1.55777	-1935690		1.55777	-1898070		1.55777	-1932960		1.55777	-1903690
1.56782	-1905910		1.56782	-1928770		1.56782	-1900910		1.56782	-1933570		1.56782	-1897010		1.56782	-1935360		1.56782	-1897450		1.56782	-1932650		1.56782	-1903490
1.57787	-1905880		1.57787	-1928770		1.57787	-1898680		1.57787	-1933390		1.57787	-1897020		1.57787	-1935220		1.57787	-1897890		1.57787	-1932430		1.57787	-1904270
1.58792	-1907380		1.58792	-1928640		1.58792	-1897390		1.58792	-1932900		1.58792	-1897760		1.58792	-1935490		1.58792	-1899340		1.58792	-1932690		1.58792	-1906120
1.59797	-1909600		1.59797	-1928450		1.59797	-1896790		1.59797	-1932440		1.59797	-1899660		1.59797	-1935910		1.59797	-1902100		1.59797	-1933090		1.59797	-1908810
1.60802	-1912040		1.60802	-1928930		1.60802	-1897020		1.60802	-1932120		1.60802	-1902510		1.60802	-1936250		1.60802	-1906020		1.60802	-1933610		1.60802	-1912200
1.61807	-1914990		1.61807	-1929810		1.61807	-1898560		1.61807	-1932030		1.61807	-1905910		1.61807	-1936580		1.61807	-1910350		1.61807	-1934370		1.61807	-1915790
1.62812	-1918270		1.62812	-1930540		1.62812	-1901100		1.62812	-1932620		1.62812	-1909260		1.62812	-1936770		1.62812	-1914120		1.62812	-1935230		1.62812	-1919070
1.63817	-1921440		1.63817	-1931140		1.63817	-1904190		1.63817	-1933260		1.63817	-1912430		1.63817	-1937030		1.63817	-1917560		1.63817	-1935570		1.63817	-1922000
1.64822	-1924170		1.64822	-1931440		1.64822	-1907660		1.64822	-1933370		1.64822	-1916090		1.64822	-1937020		1.64822	-1920760		1.64822	-1935440		1.64822	-1924500
1.65827	-1926200		1.65827	-1931510		1.65827	-1911090		1.65827	-1933140		1.65827	-1919260		1.65827	-1936750		1.65827	-1923800		1.65827	-1934970		1.65827	-1926670
1.66832	-1927530		1.66832	-1931650		1.66832	-1914820		1.66832	-1932980		1.66832	-1921370		1.66832	-1936370		1.66832	-1926540		1.66832	-1934400		1.66832	-1928430
1.67837	-1928490		1.67837	-1931700		1.67837	-1918380		1.67837	-1932930		1.67837	-1923660		1.67837	-1935610		1.67837	-1928230		1.67837	-1933930		1.67837	-1929530
1.68842	-1929410		1.68842	-1931570		1.68842	-1921250		1.68842	-1932390		1.68842	-1925870		1.68842	-1934790		1.68842	-1928820		1.68842	-1933220		1.68842	-1929960
1.69847	-1930080		1.69847	-1931330		1.69847	-1923290		1.69847	-1931920		1.69847	-1927370		1.69847	-1934090		1.69847	-1929420		1.69847	-1932770		1.69847	-1930520
1.70852	-1930190		1.70852	-1931120		1.70852	-1924840		1.70852	-1931360		1.70852	-1928370		1.70852	-1933300		1.70852	-1930440		1.70852	-1932330		1.70852	-1930960
1.71857	-1930160		1.71857	-1930740		1.71857	-1926180		1.71857	-1930500		1.71857	-1929540		1.71857	-1932330		1.71857	-1931430		1.71857	-1931490		1.71857	-1930710
1.72862	-1930720		1.72862	-1930180		1.72862	-1927460		1.72862	-1930020		1.72862	-1930730		1.72862	-1931430		1.72862	-1931880		1.72862	-1930600		1.72862	-1930220
1.73867	-1931360		1.73867	-1930010		1.73867	-1928450		1.73867	-1929680		1.73867	-1931350		1.73867	-1930820		1.73867	-1932130		1.73867	-1930360		1.73867	-1929990
1.74872	-1931670		1.74872	-1929950		1.74872	-1929080		1.74872	-1929200		1.74872	-1931740		1.74872	-1930480		1.74872	-1932210		1.74872	-1930420		1.74872	-1929750
1.75877	-1931700		1.75877	-1929990		1.75877	-1929460		1.75877	-1929120		1.75877	-1932150		1.75877	-1930160		1.75877	-1932340		1.75877	-1930050		1.75877	-1929230
1.76882	-1931600		1.76882	-1930380		1.76882	-1929960		1.76882	-1929080		1.76882	-1932530		1.76882	-1929940		1.76882	-1932640		1.76882	-1929640		1.76882	-1929020
1.77887	-1931310		1.77887	-1930670		1.77887	-1930480		1.77887	-1928730		1.77887	-1932780		1.77887	-1930080		1.77887	-1932550		1.77887	-1929780		1.77887	-1928820
1.78892	-1930990		1.78892	-1930890		1.78892	-1930770		1.78892	-1928590		1.78892	-1932780		1.78892	-1930410		1.78892	-1932500		1.78892	-1929610		1.78892	-1928570
1.79897	-1930680		1.79897	-1931120		1.79897	-1931260		1.79897	-1928740		1.79897	-1932360		1.79897	-1930950		1.79897	-1932340		1.79897	-1929580		1.79897	-1928380
1.80902	-1930330		1.80902	-1931270		1.80902	-1931560		1.80902	-1929100		1.80902	-1931780		1.80902	-1931750		1.80902	-1932010		1.80902	-1930330		1.80902	-1928230
1.81907	-1929610		1.81907	-1931330		1.81907	-1931340		1.81907	-1929790		1.81907	-1931500		1.81907	-1932700		1.81907	-1931730		1.81907	-1930930		1.81907	-1928070
1.82912	-1928780		1.82912	-1931620		1.82912	-1930940		1.82912	-1930590		1.82912	-1931330		1.82912	-1934010		1.82912	-1931330		1.82912	-1931110		1.82912	-1927760
1.83917	-1928130		1.83917	-1932110		1.83917	-1930440		1.83917	-1931030		1.83917	-1930690		1.83917	-1935460		1.83917	-1930730		1.83917	-1931870		1.83917	-1927170
1.84922	-1927460		1.84922	-1932150		1.84922	-1930220		1.84922	-1931620		1.84922	-1929710		1.84922	-1936770		1.84922	-1930190		1.84922	-1933340		1.84922	-1926770
1.85927	-1926680		1.85927	-1932180		1.85927	-1930000		1.85927	-1932480		1.85927	-1928640		1.85927	-1937470		1.85927	-1929360		1.85927	-1934370		1.85927	-1925700
1.86932	-1925570		1.86932	-1932300		1.86932	-1929610		1.86932	-1933050		1.86932	-1927490		1.86932	-1937670		1.86932	-1927470		1.86932	-1934940		1.86932	-1924120
1.87937	-1924060		1.87937	-1932060		1.87937	-1928700		1.87937	-1933400		1.87937	-1925700		1.87937	-1938020		1.87937	-1924840		1.87937	-1935550		1.87937	-1922640
1.88942	-1922100		1.88942	-1931840		1.88942	-1927320		1.88942	-1933850		1.88942	-1923220		1.88942	-1938290		1.88942	-1922170		1.88942	-1936020		1.88942	-1920860
1.89947	-1919570		1.89947	-1931680		1.89947	-1925550		1.89947	-1934230		1.89947	-1920110		1.89947	-1938050		1.89947	-1919200		1.89947	-1935970		1.89947	-1918650
1.90952	-1917000		1.90952	-1931150		1.90952	-1923180		1.90952	-1934270		1.90952	-1916840		1.90952	-1937640		1.90952	-1915520		1.90952	-1935950		1.90952	-1916020
1.91957	-1914560		1.91957	-1930570		1.91957	-1920560		1.91957	-1933910		1.91957	-1913450		1.91957	-1936950		1.91957	-1911490		1.91957	-1935870		1.91957	-1913220
1.92962	-1912300		1.92962	-1929990		1.92962	-1917710		1.92962	-1933620		1.92962	-1909850		1.92962	-1935830		1.92962	-1907670		1.92962	-1935460		1.92962	-1910540
1.93967	-1910130		1.93967	-1929040		1.93967	-1914320		1.93967	-1933370		1.93967	-1906290		1.93967	-1934810		1.93967	-1904740		1.93967	-1934810		1.93967	-1908410
1.94972	-1908200		1.94972	-1928210		1.94972	-1910790		1.94972	-1932850		1.94972	-1903820		1.94972	-1933990		1.94972	-1902940		1.94972	-1934050		1.94972	-1906670
1.95977	-1907430		1.95977	-1927530		1.95977	-1907480		1.95977	-1932250		1.95977	-1902790		1.95977	-1933370		1.95977	-1902000		1.95977	-1933310		1.95977	-1905680
1.96982	-1908050		1.96982	-1927030		1.96982	-1904570		1.96982	-1931600		1.96982	-1902610		1.96982	-1933110		1.96982	-1902010		1.96982	-1932670		1.96982	-1905850
1.97987	-1909560		1.97987	-1926840		1.97987	-1902600		1.97987	-1930790		1.97987	-1903100		1.97987	-1932770		1.97987	-1903270		1.97987	-1932060		1.97987	-1906870
1.98992	-1911690		1.98992	-1926900		1.98992	-1901840		1.98992	-1929990		1.98992	-1904560		1.98992	-1932960		1.98992	-1905350		1.98992	-1931870		1.98992	-1908370
1.99997	-1914240		1.99997	-1927450		1.99997	-1901990		1.99997	-1929580		1.99997	-1907110		1.99997	-1933420		1.99997	-1908000		1.99997	-1931990		1.99997	-1910280
2.01002	-1917110		2.01002	-1928300		2.01002	-1903250		2.01002	-1929670		2.01002	-1910130		2.01002	-1933660		2.01002	-1911130		2.01002	-1932200		2.01002	-1912550
2.02008	-1919620		2.02008	-1929040		2.02008	-1905650		2.02008	-1929940		2.02008	-1912990		2.02008	-1934110		2.02008	-1914470		2.02008	-1932230		2.02008	-1914960
2.03013	-1922010		2.03013	-1929420		2.03013	-1908440		2.03013	-1930480		2.03013	-1915660		2.03013	-1934510		2.03013	-1917940		2.03013	-1932260		2.03013	-1917470
2.04018	-1924650		2.04018	-1929770		2.04018	-1911290		2.04018	-1930940		2.04018	-1918440		2.04018	-1934650		2.04018	-1921190		2.04018	-1932420		2.04018	-1919880
2.05023	-1926710		2.05023	-1930080		2.05023	-1914470		2.05023	-1931300		2.05023	-1921000		2.05023	-1934630		2.05023	-1923790		2.05023	-1932510		2.05023	-1921950
2.06028	-1927670		2.06028	-1930060		2.06028	-1917700		2.06028	-1931900		2.06028	-1923320		2.06028	-1934750		2.06028	-1925640		2.06028	-1932640		2.06028	-1923520
2.07033	-1928380		2.07033	-1929960		2.07033	-1920640		2.07033	-1932320		2.07033	-1924970		2.07033	-1934640		2.07033	-1927210		2.07033	-1932840		2.07033	-1924690
2.08038	-1929000		2.08038	-1930050		2.08038	-1922650		2.08038	-1932590		2.08038	-1925840		2.08038	-1933900		2.08038	-1928820		2.08038	-1932990		2.08038	-1925760
2.09043	-1929080		2.09043	-1929850		2.09043	-1924010		2.09043	-1932560		2.09043	-1926490		2.09043	-1933020		2.09043	-1929370		2.09043	-1932900		2.09043	-1926420
2.10048	-1928730		2.10048	-1929440		2.10048	-1925530		2.10048	-1932270		2.10048	-1926710		2.10048	-1932480		2.10048	-1928740		2.10048	-1932960		2.10048	-1926190
2.11053	-1928280		2.11053	-1929480		2.11053	-1926510		2.11053	-1931990		2.11053	-1926110		2.11053	-1932130		2.11053	-1927770		2.11053	-1933170		2.11053	-1925360
2.12058	-1927740		2.12058	-1929540		2.12058	-1926580		2.12058	-1931710		2.12058	-1925230		2.12058	-1931870		2.12058	-1926670		2.12058	-1933100		2.12058	-1924110
2.13063	-1926980		2.13063	-1929430		2.13063	-1926510		2.13063	-1931540		2.13063	-1923930		2.13063	-1931510		2.13063	-1924480		2.13063	-1933110		2.13063	-1922190
2.14068	-1926190		2.14068	-1929020		2.14068	-1926310		2.14068	-1931340		2.14068	-1921830		2.14068	-1931070		2.14068	-1921410		2.14068	-1933060		2.14068	-1919960
2.15073	-1925240		2.15073	-1928430		2.15073	-1925320		2.15073	-1930800		2.15073	-1919140		2.15073	-1930690		2.15073	-1918920		2.15073	-1932540		2.15073	-1917580
2.16078	-1924480		2.16078	-1927770		2.16078	-1923630		2.16078	-1930190		2.16078	-1916120		2.16078	-1930500		2.16078	-1916560		2.16078	-1931890		2.16078	-1914870
2.17083	-1924080		2.17083	-1927040		2.17083	-1921690		2.17083	-1929790		2.17083	-1913040		2.17083	-1930400		2.17083	-1913800		2.17083	-1931250		2.17083	-1911840
2.18088	-1923650		2.18088	-1925850		2.18088	-1919590		2.18088	-1929010		2.18088	-1910260		2.18088	-1930370		2.18088	-1911080		2.18088	-1930910		2.18088	-1909250
2.19093	-1923260		2.19093	-1924480		2.19093	-1917210		2.19093	-1928180		2.19093	-1907540		2.19093	-1930190		2.19093	-1908490		2.19093	-1930710		2.19093	-1906710
2.20098	-1923190		2.20098	-1923560		2.20098	-1915040		2.20098	-1927640		2.20098	-1904920		2.20098	-1929850		2.20098	-1906060		2.20098	-1930660		2.20098	-1904280
2.21103	-1923380		2.21103	-1923130		2.21103	-1913090		2.21103	-1927320		2.21103	-1903120		2.21103	-1929610		2.21103	-1904550		2.21103	-1930550		2.21103	-1902710
2.22108	-1923490		2.22108	-1922960		2.22108	-1911230		2.22108	-1927130		2.22108	-1901920		2.22108	-1929980		2.22108	-1903960		2.22108	-1930380		2.22108	-1901810
2.23113	-1923810		2.23113	-1923050		2.23113	-1909390		2.23113	-1927040		2.23113	-1900910		2.23113	-1930500		2.23113	-1904280		2.23113	-1930540		2.23113	-1901690
2.24118	-1924590		2.24118	-1923380		2.24118	-1908080		2.24118	-1927450		2.24118	-1900850		2.24118	-1930870		2.24118	-1905250		2.24118	-1930870		2.24118	-1902890
2.25123	-1925100		2.25123	-1924000		2.25123	-1907490		2.25123	-1927980		2.25123	-1902300		2.25123	-1931510		2.25123	-1906810		2.25123	-1931220		2.25123	-1905040
2.26128	-1925310		2.26128	-1925050		2.26128	-1907770		2.26128	-1928590		2.26128	-1904400		2.26128	-1932410		2.26128	-1909550		2.26128	-1932050		2.26128	-1907820
2.27133	-1925720		2.27133	-1926190		2.27133	-1908860		2.27133	-1929470		2.27133	-1906770		2.27133	-1933230		2.27133	-1912780		2.27133	-1932900		2.27133	-1910820
2.28138	-1926130		2.28138	-1927140		2.28138	-1910110		2.28138	-1930530		2.28138	-1909550		2.28138	-1933840		2.28138	-1915510		2.28138	-1933110		2.28138	-1913680
2.29143	-1926120		2.29143	-1927860		2.29143	-1911930		2.29143	-1931530		2.29143	-1912880		2.29143	-1934360		2.29143	-1918220		2.29143	-1933100		2.29143	-1916570
2.30148	-1925970		2.30148	-1928100		2.30148	-1914410		2.30148	-1931960		2.30148	-1916180		2.30148	-1934910		2.30148	-1921090		2.30148	-1933460		2.30148	-1919620
2.31153	-1926010		2.31153	-1928220		2.31153	-1916860		2.31153	-1932180		2.31153	-1919210		2.31153	-1935190		2.31153	-1923780		2.31153	-1934110		2.31153	-1922280
2.32158	-1926050		2.32158	-1928550		2.32158	-1919150		2.32158	-1932400		2.32158	-1922180		2.32158	-1935240		2.32158	-1926110		2.32158	-1934890		2.32158	-1924540
2.33163	-1926020		2.33163	-1928420		2.33163	-1921520		2.33163	-1932280		2.33163	-1924920		2.33163	-1935350		2.33163	-1927850		2.33163	-1935370		2.33163	-1925670
2.34168	-1925590		2.34168	-1927880		2.34168	-1923360		2.34168	-1932110		2.34168	-1927140		2.34168	-1935360		2.34168	-1929060		2.34168	-1935340		2.34168	-1926350
2.35173	-1925300		2.35173	-1927460		2.35173	-1924880		2.35173	-1932020		2.35173	-1928700		2.35173	-1935060		2.35173	-1930240		2.35173	-1935210		2.35173	-1927090
2.36178	-1925310		2.36178	-1927100		2.36178	-1926100		2.36178	-1931710		2.36178	-1929630		2.36178	-1935170		2.36178	-1931270		2.36178	-1935180		2.36178	-1927680
2.37183	-1925390		2.37183	-1926440		2.37183	-1926690		2.37183	-1931300		2.37183	-1930360		2.37183	-1935230		2.37183	-1931940		2.37183	-1935220		2.37183	-1928480
2.38188	-1925720		2.38188	-1925700		2.38188	-1927170		2.38188	-1931290		2.38188	-1931120		2.38188	-1935060		2.38188	-1932490		2.38188	-1935150		2.38188	-1929410
2.39193	-1926120		2.39193	-1925170		2.39193	-1927530		2.39193	-1931520		2.39193	-1932060		2.39193	-1934730		2.39193	-1933110		2.39193	-1934830		2.39193	-1930360
2.40198	-1926550		2.40198	-1924660		2.40198	-1927690		2.40198	-1931590		2.40198	-1932690		2.40198	-1934400		2.40198	-1933860		2.40198	-1934380		2.40198	-1931010
2.41203	-1927260		2.41203	-1924710		2.41203	-1928120		2.41203	-1931370		2.41203	-1932680		2.41203	-1934520		2.41203	-1934380		2.41203	-1933880		2.41203	-1931080
2.42208	-1927910		2.42208	-1924980		2.42208	-1928320		2.42208	-1931350		2.42208	-1932740		2.42208	-1934660		2.42208	-1934560		2.42208	-1933580		2.42208	-1931110
2.43213	-1928450		2.43213	-1924830		2.43213	-1928180		2.43213	-1931710		2.43213	-1932660		2.43213	-1934570		2.43213	-1934400		2.43213	-1933660		2.43213	-1931160
2.44218	-1929180		2.44218	-1924770		2.44218	-1928460		2.44218	-1932010		2.44218	-1932300		2.44218	-1934260		2.44218	-1933990		2.44218	-1933520		2.44218	-1931080
2.45223	-1929680		2.45223	-1925200		2.45223	-1929130		2.45223	-1932200		2.45223	-1931980		2.45223	-1934090		2.45223	-1933360		2.45223	-1933000		2.45223	-1930910
2.46228	-1930040		2.46228	-1926070		2.46228	-1929240		2.46228	-1932820		2.46228	-1931650		2.46228	-1933970		2.46228	-1932630		2.46228	-1932730		2.46228	-1930720
2.47233	-1930000		2.47233	-1926960		2.47233	-1928980		2.47233	-1933440		2.47233	-1930770		2.47233	-1933710		2.47233	-1932210		2.47233	-1932740		2.47233	-1930410
2.48238	-1929760		2.48238	-1927080		2.48238	-1928890		2.48238	-1933790		2.48238	-1929440		2.48238	-1933590		2.48238	-1931440		2.48238	-1932680		2.48238	-1929710
2.49243	-1930050		2.49243	-1927020		2.49243	-1928900		2.49243	-1933810		2.49243	-1928280		2.49243	-1933370		2.49243	-1930210		2.49243	-1932630		2.49243	-1928860
2.50248	-1930530		2.50248	-1927500		2.50248	-1928500		2.50248	-1933850		2.50248	-1927060		2.50248	-1933110		2.50248	-1928820		2.50248	-1932860		2.50248	-1927930
2.51253	-1930940		2.51253	-1927820		2.51253	-1927680		2.51253	-1933930		2.51253	-1925630		2.51253	-1933010		2.51253	-1927450		2.51253	-1933210		2.51253	-1926110
2.52258	-1931210		2.52258	-1927390		2.52258	-1927100		2.52258	-1933960		2.52258	-1923890		2.52258	-1932670		2.52258	-1925490		2.52258	-1933450		2.52258	-1923170
2.53263	-1931190		2.53263	-1926460		2.53263	-1926610		2.53263	-1934120		2.53263	-1922010		2.53263	-1932200		2.53263	-1922820		2.53263	-1933470		2.53263	-1920130
2.54268	-1931090		2.54268	-1925520		2.54268	-1925700		2.54268	-1933910		2.54268	-1919680		2.54268	-1932160		2.54268	-1919660		2.54268	-1933220		2.54268	-1916530
2.55273	-1930820		2.55273	-1924010		2.55273	-1924570		2.55273	-1933760		2.55273	-1916350		2.55273	-1932120		2.55273	-1915720		2.55273	-1932940		2.55273	-1911900
2.56278	-1930260		2.56278	-1921650		2.56278	-1923230		2.56278	-1933790		2.56278	-1913170		2.56278	-1931660		2.56278	-1911540		2.56278	-1932760		2.56278	-1907800
2.57283	-1929880		2.57283	-1919430		2.57283	-1921530		2.57283	-1933590		2.57283	-1910110		2.57283	-1931590		2.57283	-1908010		2.57283	-1932530		2.57283	-1904510
2.58288	-1929620		2.58288	-1917520		2.58288	-1919330		2.58288	-1933080		2.58288	-1906790		2.58288	-1931850		2.58288	-1904560		2.58288	-1932200		2.58288	-1901390
2.59293	-1928700		2.59293	-1915110		2.59293	-1916840		2.59293	-1932320		2.59293	-1903740		2.59293	-1931860		2.59293	-1901340		2.59293	-1932060		2.59293	-1898730
2.60298	-1927720		2.60298	-1912760		2.60298	-1914540		2.60298	-1931790		2.60298	-1901350		2.60298	-1931770		2.60298	-1899600		2.60298	-1932080		2.60298	-1896840
2.61303	-1927200		2.61303	-1911040		2.61303	-1912530		2.61303	-1931370		2.61303	-1899690		2.61303	-1932010		2.61303	-1898820		2.61303	-1931920		2.61303	-1896120
2.62308	-1926670		2.62308	-1909760		2.62308	-1910390		2.62308	-1930880		2.62308	-1898930		2.62308	-1932630		2.62308	-1898610		2.62308	-1932270		2.62308	-1896280
2.63313	-1926140		2.63313	-1909140		2.63313	-1908650		2.63313	-1930600		2.63313	-1899140		2.63313	-1933500		2.63313	-1899300		2.63313	-1933010		2.63313	-1897730
2.64318	-1925860		2.64318	-1909350		2.64318	-1907720		2.64318	-1930600		2.64318	-1900320		2.64318	-1934360		2.64318	-1901120		2.64318	-1933190		2.64318	-1900120
2.65323	-1925780		2.65323	-1910000		2.65323	-1907240		2.65323	-1930480		2.65323	-1902340		2.65323	-1935080		2.65323	-1904490		2.65323	-1932950		2.65323	-1902790
2.66328	-1925900		2.66328	-1911150		2.66328	-1907480		2.66328	-1930820		2.66328	-1904850		2.66328	-1935330		2.66328	-1908500		2.66328	-1933090		2.66328	-1905740
2.67333	-1926460		2.67333	-1912810		2.67333	-1908270		2.67333	-1931650		2.67333	-1907780		2.67333	-1935610		2.67333	-1912130		2.67333	-1933490		2.67333	-1908940
2.68338	-1927180		2.68338	-1914730		2.68338	-1909700		2.68338	-1932190		2.68338	-1911190		2.68338	-1936130		2.68338	-1915870		2.68338	-1933830		2.68338	-1912660
2.69343	-1927760		2.69343	-1917020		2.69343	-1911810		2.69343	-1932270		2.69343	-1914580		2.69343	-1936170		2.69343	-1919060		2.69343	-1933840		2.69343	-1916390
2.70348	-1928220		2.70348	-1918880		2.70348	-1914330		2.70348	-1932380		2.70348	-1917600		2.70348	-1935900		2.70348	-1921610		2.70348	-1933490		2.70348	-1919400
2.71353	-1928690		2.71353	-1920410		2.71353	-1917290		2.71353	-1932530		2.71353	-1920280		2.71353	-1935710		2.71353	-1924430		2.71353	-1933050		2.71353	-1921830
2.72358	-1929240		2.72358	-1922320		2.72358	-1920180		2.72358	-1932240		2.72358	-1923180		2.72358	-1935130		2.72358	-1927100		2.72358	-1932330		2.72358	-1923930
													-1925930			-1934020			-1929090			-1931810			-1925580
													-1927880			-1933260			-1930260			-1931770			-1926930

## Sheet: Fig. 2e
nm	Line 1 (counts)		nm	Line 2 (counts)		nm	Line 3 (counts)		nm	Line 4 (counts)		nm	Line 5 (counts)		nm	Line 6 (counts)		nm	Line 7 (counts)		nm	Line 8 (counts)		nm	Line 9 (counts)
0	-1933960		0	-1949330		0	-1942230		0	-1947280		0	-1938500		0	-1947200		0	-1942040		0	-1940690		0	-1943880
0.01005	-1932000		0.01005	-1949620		0.01005	-1940770		0.01005	-1947590		0.01005	-1938550		0.01005	-1947000		0.01005	-1941410		0.01005	-1939930		0.01005	-1943830
0.0201	-1930570		0.0201	-1949760		0.0201	-1938770		0.0201	-1948290		0.0201	-1938580		0.0201	-1946600		0.0201	-1940590		0.0201	-1939040		0.0201	-1943420
0.03015	-1927550		0.03015	-1949730		0.03015	-1937850		0.03015	-1949190		0.03015	-1937010		0.03015	-1947490		0.03015	-1940170		0.03015	-1938460		0.03015	-1942870
0.0402	-1923690		0.0402	-1950060		0.0402	-1936450		0.0402	-1949250		0.0402	-1933270		0.0402	-1948260		0.0402	-1939610		0.0402	-1937480		0.0402	-1942590
0.05025	-1920690		0.05025	-1950530		0.05025	-1934090		0.05025	-1948650		0.05025	-1928830		0.05025	-1948100		0.05025	-1938740		0.05025	-1935260		0.05025	-1941980
0.0603	-1918490		0.0603	-1950780		0.0603	-1930840		0.0603	-1948050		0.0603	-1924920		0.0603	-1948010		0.0603	-1937390		0.0603	-1932760		0.0603	-1940080
0.07035	-1914960		0.07035	-1950250		0.07035	-1926580		0.07035	-1947780		0.07035	-1921950		0.07035	-1948060		0.07035	-1935280		0.07035	-1931100		0.07035	-1937840
0.0804	-1911740		0.0804	-1948980		0.0804	-1922360		0.0804	-1947080		0.0804	-1918300		0.0804	-1947700		0.0804	-1932990		0.0804	-1929260		0.0804	-1936920
0.09045	-1911280		0.09045	-1947490		0.09045	-1919750		0.09045	-1945870		0.09045	-1914250		0.09045	-1946910		0.09045	-1930370		0.09045	-1927540		0.09045	-1936890
0.1005	-1912730		0.1005	-1946530		0.1005	-1916520		0.1005	-1944750		0.1005	-1913050		0.1005	-1946070		0.1005	-1926600		0.1005	-1927500		0.1005	-1936900
0.11055	-1913880		0.11055	-1945690		0.11055	-1912510		0.11055	-1943920		0.11055	-1912100		0.11055	-1945000		0.11055	-1922660		0.11055	-1928020		0.11055	-1935820
0.1206	-1914330		0.1206	-1944910		0.1206	-1910780		0.1206	-1942870		0.1206	-1910680		0.1206	-1943910		0.1206	-1920600		0.1206	-1926520		0.1206	-1934530
0.13065	-1915800		0.13065	-1944770		0.13065	-1911250		0.13065	-1941560		0.13065	-1909010		0.13065	-1943410		0.13065	-1919980		0.13065	-1925640		0.13065	-1934650
0.1407	-1917900		0.1407	-1944040		0.1407	-1911940		0.1407	-1940150		0.1407	-1908780		0.1407	-1943190		0.1407	-1919500		0.1407	-1927270		0.1407	-1935450
0.15075	-1920940		0.15075	-1943410		0.15075	-1912270		0.15075	-1939580		0.15075	-1911770		0.15075	-1942310		0.15075	-1918330		0.15075	-1928840		0.15075	-1936120
0.1608	-1925690		0.1608	-1943350		0.1608	-1913170		0.1608	-1939750		0.1608	-1915660		0.1608	-1941430		0.1608	-1917550		0.1608	-1929780		0.1608	-1936980
0.17085	-1930490		0.17085	-1942990		0.17085	-1915000		0.17085	-1939890		0.17085	-1918410		0.17085	-1941490		0.17085	-1918300		0.17085	-1930840		0.17085	-1938900
0.1809	-1933520		0.1809	-1942600		0.1809	-1917610		0.1809	-1939340		0.1809	-1921760		0.1809	-1941820		0.1809	-1919700		0.1809	-1932510		0.1809	-1940680
0.19095	-1935690		0.19095	-1942120		0.19095	-1922230		0.19095	-1938690		0.19095	-1926490		0.19095	-1941910		0.19095	-1920910		0.19095	-1934540		0.19095	-1941730
0.201	-1937590		0.201	-1941830		0.201	-1926570		0.201	-1939040		0.201	-1930810		0.201	-1941780		0.201	-1923280		0.201	-1935850		0.201	-1942220
0.21105	-1939010		0.21105	-1942080		0.21105	-1930300		0.21105	-1940210		0.21105	-1935090		0.21105	-1941810		0.21105	-1926300		0.21105	-1935990		0.21105	-1942320
0.2211	-1940570		0.2211	-1942310		0.2211	-1934800		0.2211	-1941030		0.2211	-1936900		0.2211	-1942360		0.2211	-1928910		0.2211	-1937160		0.2211	-1942350
0.23115	-1942270		0.23115	-1941990		0.23115	-1938010		0.23115	-1940740		0.23115	-1938590		0.23115	-1942950		0.23115	-1932850		0.23115	-1939370		0.23115	-1942500
0.2412	-1943340		0.2412	-1941700		0.2412	-1939230		0.2412	-1940760		0.2412	-1941530		0.2412	-1942700		0.2412	-1935480		0.2412	-1940990		0.2412	-1942710
0.25125	-1943650		0.25125	-1942780		0.25125	-1940440		0.25125	-1942180		0.25125	-1943450		0.25125	-1942710		0.25125	-1936890		0.25125	-1942480		0.25125	-1942260
0.2613	-1943040		0.2613	-1943880		0.2613	-1942200		0.2613	-1943980		0.2613	-1944970		0.2613	-1943510		0.2613	-1938970		0.2613	-1942900		0.2613	-1941550
0.27135	-1942040		0.27135	-1944110		0.27135	-1943510		0.27135	-1944900		0.27135	-1945340		0.27135	-1944380		0.27135	-1940310		0.27135	-1942240		0.27135	-1941860
0.2814	-1940820		0.2814	-1943940		0.2814	-1944430		0.2814	-1944410		0.2814	-1944650		0.2814	-1945040		0.2814	-1941340		0.2814	-1941910		0.2814	-1941950
0.29145	-1940290		0.29145	-1943820		0.29145	-1944230		0.29145	-1943750		0.29145	-1944800		0.29145	-1944220		0.29145	-1942040		0.29145	-1942030		0.29145	-1940880
0.3015	-1940150		0.3015	-1944260		0.3015	-1942960		0.3015	-1944120		0.3015	-1945550		0.3015	-1943480		0.3015	-1941920		0.3015	-1941380		0.3015	-1940010
0.31155	-1940030		0.31155	-1944900		0.31155	-1942240		0.31155	-1944430		0.31155	-1945480		0.31155	-1944270		0.31155	-1942020		0.31155	-1940440		0.31155	-1938940
0.3216	-1940110		0.3216	-1945030		0.3216	-1942470		0.3216	-1943770		0.3216	-1944260		0.3216	-1944810		0.3216	-1942540		0.3216	-1940660		0.3216	-1937180
0.33165	-1939640		0.33165	-1945440		0.33165	-1942430		0.33165	-1943400		0.33165	-1943110		0.33165	-1943800		0.33165	-1942930		0.33165	-1941140		0.33165	-1935460
0.3417	-1939190		0.3417	-1946320		0.3417	-1942440		0.3417	-1944040		0.3417	-1943140		0.3417	-1943090		0.3417	-1942110		0.3417	-1940580		0.3417	-1935230
0.35175	-1939380		0.35175	-1947000		0.35175	-1942980		0.35175	-1944060		0.35175	-1943490		0.35175	-1943530		0.35175	-1940780		0.35175	-1939760		0.35175	-1935800
0.3618	-1939640		0.3618	-1947880		0.3618	-1943820		0.3618	-1943420		0.3618	-1943120		0.3618	-1943850		0.3618	-1939890		0.3618	-1938670		0.3618	-1935420
0.37185	-1938650		0.37185	-1948450		0.37185	-1943960		0.37185	-1943950		0.37185	-1943130		0.37185	-1943910		0.37185	-1939490		0.37185	-1937330		0.37185	-1934050
0.3819	-1937030		0.3819	-1948290		0.3819	-1943450		0.3819	-1944920		0.3819	-1942440		0.3819	-1944490		0.3819	-1939890		0.3819	-1936730		0.3819	-1933340
0.39195	-1935560		0.39195	-1948120		0.39195	-1942860		0.39195	-1944860		0.39195	-1940370		0.39195	-1944660		0.39195	-1940150		0.39195	-1936960		0.39195	-1933170
0.402	-1934170		0.402	-1948840		0.402	-1942200		0.402	-1945330		0.402	-1938390		0.402	-1943880		0.402	-1938970		0.402	-1936970		0.402	-1933330
0.41206	-1932320		0.41206	-1949310		0.41206	-1941100		0.41206	-1946530		0.41206	-1937390		0.41206	-1943780		0.41206	-1937790		0.41206	-1936850		0.41206	-1934120
0.42211	-1929660		0.42211	-1949080		0.42211	-1939380		0.42211	-1947460		0.42211	-1937280		0.42211	-1944470		0.42211	-1937500		0.42211	-1937250		0.42211	-1934980
0.43216	-1926170		0.43216	-1949610		0.43216	-1937540		0.43216	-1947960		0.43216	-1936120		0.43216	-1944910		0.43216	-1937120		0.43216	-1937830		0.43216	-1935690
0.44221	-1922310		0.44221	-1949900		0.44221	-1936270		0.44221	-1948260		0.44221	-1932310		0.44221	-1945250		0.44221	-1936850		0.44221	-1937980		0.44221	-1935670
0.45226	-1920270		0.45226	-1948710		0.45226	-1934880		0.45226	-1947990		0.45226	-1928000		0.45226	-1945730		0.45226	-1935680		0.45226	-1938150		0.45226	-1935200
0.46231	-1918050		0.46231	-1947340		0.46231	-1932120		0.46231	-1947070		0.46231	-1925310		0.46231	-1945570		0.46231	-1933170		0.46231	-1937730		0.46231	-1935730
0.47236	-1916470		0.47236	-1947190		0.47236	-1928650		0.47236	-1946560		0.47236	-1923220		0.47236	-1944640		0.47236	-1931100		0.47236	-1937390		0.47236	-1936490
0.48241	-1916230		0.48241	-1947100		0.48241	-1925640		0.48241	-1946670		0.48241	-1920610		0.48241	-1944360		0.48241	-1929620		0.48241	-1938050		0.48241	-1935970
0.49246	-1916380		0.49246	-1945650		0.49246	-1922390		0.49246	-1945580		0.49246	-1918250		0.49246	-1944360		0.49246	-1927080		0.49246	-1938380		0.49246	-1935130
0.50251	-1916080		0.50251	-1943570		0.50251	-1919620		0.50251	-1944180		0.50251	-1916950		0.50251	-1943980		0.50251	-1924870		0.50251	-1938210		0.50251	-1934980
0.51256	-1916800		0.51256	-1942020		0.51256	-1917890		0.51256	-1943220		0.51256	-1915780		0.51256	-1943400		0.51256	-1924130		0.51256	-1937340		0.51256	-1935110
0.52261	-1919200		0.52261	-1941880		0.52261	-1916330		0.52261	-1942510		0.52261	-1916490		0.52261	-1943130		0.52261	-1923080		0.52261	-1936410		0.52261	-1935510
0.53266	-1921190		0.53266	-1941970		0.53266	-1916110		0.53266	-1941720		0.53266	-1919330		0.53266	-1943250		0.53266	-1921200		0.53266	-1937020		0.53266	-1936480
0.54271	-1922660		0.54271	-1941340		0.54271	-1917470		0.54271	-1940800		0.54271	-1920660		0.54271	-1943010		0.54271	-1920180		0.54271	-1938970		0.54271	-1937900
0.55276	-1924630		0.55276	-1941310		0.55276	-1919310		0.55276	-1940610		0.55276	-1920800		0.55276	-1942550		0.55276	-1921250		0.55276	-1939930		0.55276	-1939000
0.56281	-1926640		0.56281	-1941830		0.56281	-1921370		0.56281	-1940800		0.56281	-1922550		0.56281	-1941970		0.56281	-1922470		0.56281	-1939870		0.56281	-1939740
0.57286	-1928650		0.57286	-1941880		0.57286	-1923240		0.57286	-1941120		0.57286	-1925280		0.57286	-1941950		0.57286	-1923210		0.57286	-1940380		0.57286	-1940130
0.58291	-1931430		0.58291	-1941570		0.58291	-1925260		0.58291	-1942060		0.58291	-1926770		0.58291	-1942760		0.58291	-1924940		0.58291	-1940910		0.58291	-1940370
0.59296	-1933080		0.59296	-1941820		0.59296	-1927920		0.59296	-1942640		0.59296	-1928940		0.59296	-1942980		0.59296	-1926800		0.59296	-1940340		0.59296	-1940610
0.60301	-1933850		0.60301	-1942510		0.60301	-1930190		0.60301	-1942280		0.60301	-1931760		0.60301	-1942480		0.60301	-1927350		0.60301	-1940350		0.60301	-1941310
0.61306	-1935070		0.61306	-1942350		0.61306	-1932390		0.61306	-1941420		0.61306	-1933280		0.61306	-1942870		0.61306	-1929100		0.61306	-1941880		0.61306	-1941850
0.62311	-1935950		0.62311	-1941910		0.62311	-1934540		0.62311	-1941480		0.62311	-1934940		0.62311	-1943370		0.62311	-1932310		0.62311	-1942820		0.62311	-1942010
0.63316	-1936040		0.63316	-1942680		0.63316	-1934960		0.63316	-1942610		0.63316	-1936140		0.63316	-1943200		0.63316	-1934190		0.63316	-1943060		0.63316	-1941870
0.64321	-1934000		0.64321	-1944120		0.64321	-1934790		0.64321	-1942720		0.64321	-1937010		0.64321	-1943330		0.64321	-1934710		0.64321	-1943420		0.64321	-1941060
0.65326	-1931510		0.65326	-1944840		0.65326	-1935880		0.65326	-1942490		0.65326	-1937380		0.65326	-1943550		0.65326	-1935040		0.65326	-1944010		0.65326	-1939730
0.66331	-1931050		0.66331	-1944600		0.66331	-1937350		0.66331	-1943710		0.66331	-1936400		0.66331	-1944160		0.66331	-1936060		0.66331	-1943510		0.66331	-1938830
0.67336	-1929670		0.67336	-1944410		0.67336	-1936590		0.67336	-1946030		0.67336	-1934800		0.67336	-1945510		0.67336	-1937280		0.67336	-1942480		0.67336	-1938730
0.68341	-1926150		0.68341	-1944660		0.68341	-1934910		0.68341	-1946810		0.68341	-1933830		0.68341	-1946370		0.68341	-1937770		0.68341	-1942410		0.68341	-1937630
0.69346	-1922900		0.69346	-1944840		0.69346	-1934090		0.69346	-1946050		0.69346	-1933550		0.69346	-1946280		0.69346	-1937220		0.69346	-1943070		0.69346	-1935230
0.70351	-1920030		0.70351	-1944870		0.70351	-1931770		0.70351	-1945350		0.70351	-1931510		0.70351	-1945800		0.70351	-1936530		0.70351	-1942520		0.70351	-1932080
0.71356	-1917860		0.71356	-1944910		0.71356	-1929050		0.71356	-1945160		0.71356	-1926740		0.71356	-1945190		0.71356	-1935450		0.71356	-1940800		0.71356	-1929440
0.72361	-1917620		0.72361	-1944730		0.72361	-1926260		0.72361	-1945070		0.72361	-1922950		0.72361	-1945260		0.72361	-1933330		0.72361	-1939280		0.72361	-1927830
0.73366	-1917530		0.73366	-1943430		0.73366	-1921980		0.73366	-1944480		0.73366	-1921530		0.73366	-1945280		0.73366	-1930720		0.73366	-1938590		0.73366	-1926600
0.74371	-1917080		0.74371	-1942580		0.74371	-1919890		0.74371	-1944070		0.74371	-1921140		0.74371	-1944500		0.74371	-1927620		0.74371	-1938240		0.74371	-1925040
0.75376	-1916410		0.75376	-1943080		0.75376	-1920430		0.75376	-1944610		0.75376	-1919310		0.75376	-1943140		0.75376	-1925260		0.75376	-1937650		0.75376	-1923510
0.76381	-1916530		0.76381	-1942690		0.76381	-1919500		0.76381	-1944590		0.76381	-1917410		0.76381	-1941800		0.76381	-1924510		0.76381	-1937100		0.76381	-1922490
0.77386	-1917790		0.77386	-1941620		0.77386	-1917660		0.77386	-1943030		0.77386	-1916030		0.77386	-1941430		0.77386	-1923050		0.77386	-1936840		0.77386	-1921200
0.78391	-1919910		0.78391	-1940870		0.78391	-1916430		0.78391	-1941500		0.78391	-1914850		0.78391	-1941820		0.78391	-1920980		0.78391	-1936970		0.78391	-1919850
0.79396	-1922060		0.79396	-1940590		0.79396	-1916050		0.79396	-1941630		0.79396	-1915200		0.79396	-1941560		0.79396	-1920220		0.79396	-1937090		0.79396	-1919190
0.80401	-1923810		0.80401	-1941260		0.80401	-1916890		0.80401	-1942490		0.80401	-1916980		0.80401	-1940800		0.80401	-1920280		0.80401	-1937060		0.80401	-1920250
0.81406	-1926450		0.81406	-1941870		0.81406	-1918710		0.81406	-1942300		0.81406	-1919230		0.81406	-1939890		0.81406	-1919800		0.81406	-1937260		0.81406	-1922260
0.82411	-1929520		0.82411	-1942130		0.82411	-1920670		0.82411	-1941520		0.82411	-1922240		0.82411	-1939360		0.82411	-1918890		0.82411	-1937780		0.82411	-1924710
0.83416	-1931530		0.83416	-1942760		0.83416	-1922310		0.83416	-1941690		0.83416	-1925230		0.83416	-1939780		0.83416	-1919580		0.83416	-1938870		0.83416	-1926990
0.84421	-1933520		0.84421	-1943190		0.84421	-1925400		0.84421	-1942140		0.84421	-1928320		0.84421	-1940670		0.84421	-1922340		0.84421	-1939960		0.84421	-1930140
0.85426	-1935360		0.85426	-1942960		0.85426	-1928890		0.85426	-1942120		0.85426	-1932270		0.85426	-1941160		0.85426	-1924950		0.85426	-1940990		0.85426	-1934190
0.86431	-1936520		0.86431	-1943330		0.86431	-1931750		0.86431	-1942110		0.86431	-1935150		0.86431	-1941460		0.86431	-1927750		0.86431	-1941390		0.86431	-1936290
0.87436	-1936840		0.87436	-1944030		0.87436	-1934390		0.87436	-1942270		0.87436	-1936340		0.87436	-1941510		0.87436	-1931740		0.87436	-1941240		0.87436	-1937570
0.88441	-1936700		0.88441	-1943930		0.88441	-1936610		0.88441	-1942450		0.88441	-1938160		0.88441	-1941540		0.88441	-1935010		0.88441	-1941660		0.88441	-1939630
0.89446	-1936540		0.89446	-1944150		0.89446	-1938350		0.89446	-1942840		0.89446	-1940370		0.89446	-1942020		0.89446	-1937350		0.89446	-1942650		0.89446	-1940960
0.90451	-1935920		0.90451	-1944450		0.90451	-1939390		0.90451	-1942800		0.90451	-1941270		0.90451	-1942440		0.90451	-1938880		0.90451	-1942930		0.90451	-1941510
0.91456	-1935650		0.91456	-1943750		0.91456	-1940170		0.91456	-1942870		0.91456	-1941390		0.91456	-1942920		0.91456	-1940290		0.91456	-1943330		0.91456	-1942160
0.92461	-1935990		0.92461	-1943320		0.92461	-1940820		0.92461	-1943480		0.92461	-1941850		0.92461	-1943470		0.92461	-1941790		0.92461	-1943960		0.92461	-1943340
0.93466	-1936530		0.93466	-1943970		0.93466	-1940220		0.93466	-1944280		0.93466	-1942950		0.93466	-1943380		0.93466	-1942860		0.93466	-1944130		0.93466	-1944660
0.94471	-1936990		0.94471	-1944730		0.94471	-1939390		0.94471	-1944440		0.94471	-1943410		0.94471	-1942890		0.94471	-1943710		0.94471	-1944250		0.94471	-1945190
0.95476	-1937450		0.95476	-1944860		0.95476	-1940480		0.95476	-1944070		0.95476	-1943580		0.95476	-1943000		0.95476	-1944530		0.95476	-1944680		0.95476	-1945220
0.96481	-1937260		0.96481	-1944860		0.96481	-1942080		0.96481	-1944010		0.96481	-1943990		0.96481	-1943820		0.96481	-1944850		0.96481	-1945420		0.96481	-1945180
0.97486	-1937430		0.97486	-1944930		0.97486	-1942200		0.97486	-1943810		0.97486	-1943860		0.97486	-1944720		0.97486	-1944970		0.97486	-1945670		0.97486	-1944990
0.98491	-1938670		0.98491	-1945590		0.98491	-1941680		0.98491	-1944180		0.98491	-1943490		0.98491	-1945670		0.98491	-1945200		0.98491	-1945250		0.98491	-1945030
0.99496	-1939930		0.99496	-1946170		0.99496	-1941420		0.99496	-1944360		0.99496	-1943720		0.99496	-1946040		0.99496	-1944710		0.99496	-1944880		0.99496	-1944770
1.00501	-1940550		1.00501	-1946490		1.00501	-1941340		1.00501	-1943940		1.00501	-1944470		1.00501	-1945950		1.00501	-1943390		1.00501	-1945140		1.00501	-1944360
1.01506	-1940190		1.01506	-1946890		1.01506	-1941490		1.01506	-1944590		1.01506	-1944480		1.01506	-1946030		1.01506	-1942790		1.01506	-1945820		1.01506	-1944490
1.02511	-1939990		1.02511	-1947190		1.02511	-1941650		1.02511	-1945830		1.02511	-1944150		1.02511	-1946410		1.02511	-1943060		1.02511	-1946500		1.02511	-1944390
1.03516	-1939540		1.03516	-1947310		1.03516	-1941720		1.03516	-1946770		1.03516	-1943760		1.03516	-1946420		1.03516	-1943610		1.03516	-1946340		1.03516	-1943770
1.04521	-1938560		1.04521	-1947550		1.04521	-1941230		1.04521	-1947430		1.04521	-1942380		1.04521	-1946490		1.04521	-1943510		1.04521	-1946100		1.04521	-1942980
1.05526	-1938010		1.05526	-1948170		1.05526	-1940240		1.05526	-1948050		1.05526	-1940980		1.05526	-1947230		1.05526	-1942360		1.05526	-1946340		1.05526	-1942600
1.06531	-1936900		1.06531	-1948970		1.06531	-1938120		1.06531	-1948150		1.06531	-1939980		1.06531	-1948050		1.06531	-1941370		1.06531	-1946670		1.06531	-1941660
1.07536	-1933950		1.07536	-1949060		1.07536	-1936410		1.07536	-1947780		1.07536	-1937920		1.07536	-1947640		1.07536	-1941430		1.07536	-1946270		1.07536	-1939670
1.08541	-1930090		1.08541	-1949410		1.08541	-1936310		1.08541	-1948080		1.08541	-1934490		1.08541	-1947600		1.08541	-1940540		1.08541	-1945550		1.08541	-1937630
1.09546	-1928280		1.09546	-1949090		1.09546	-1935020		1.09546	-1948460		1.09546	-1930780		1.09546	-1948530		1.09546	-1938870		1.09546	-1945270		1.09546	-1935040
1.10551	-1927100		1.10551	-1947190		1.10551	-1932800		1.10551	-1947840		1.10551	-1926690		1.10551	-1948430		1.10551	-1936960		1.10551	-1943960		1.10551	-1931340
1.11556	-1924290		1.11556	-1945470		1.11556	-1929300		1.11556	-1947140		1.11556	-1922820		1.11556	-1947360		1.11556	-1934420		1.11556	-1942270		1.11556	-1928100
1.12561	-1921650		1.12561	-1944610		1.12561	-1924620		1.12561	-1946940		1.12561	-1920280		1.12561	-1946580		1.12561	-1931120		1.12561	-1941120		1.12561	-1926440
1.13566	-1919640		1.13566	-1944500		1.13566	-1919910		1.13566	-1946680		1.13566	-1918120		1.13566	-1946180		1.13566	-1927620		1.13566	-1940690		1.13566	-1924960
1.14571	-1918450		1.14571	-1944090		1.14571	-1916750		1.14571	-1946600		1.14571	-1915690		1.14571	-1945240		1.14571	-1924250		1.14571	-1941130		1.14571	-1923050
1.15576	-1918770		1.15576	-1943180		1.15576	-1916510		1.15576	-1946660		1.15576	-1913410		1.15576	-1944370		1.15576	-1921620		1.15576	-1941330		1.15576	-1921660
1.16581	-1919270		1.16581	-1942450		1.16581	-1916080		1.16581	-1946710		1.16581	-1912200		1.16581	-1944520		1.16581	-1919720		1.16581	-1940100		1.16581	-1919700
1.17586	-1919150		1.17586	-1941870		1.17586	-1913950		1.17586	-1946640		1.17586	-1912430		1.17586	-1944720		1.17586	-1917220		1.17586	-1939170		1.17586	-1918180
1.18591	-1920140		1.18591	-1941380		1.18591	-1912310		1.18591	-1945980		1.18591	-1912480		1.18591	-1944290		1.18591	-1915630		1.18591	-1938960		1.18591	-1918090
1.19596	-1922350		1.19596	-1941050		1.19596	-1912240		1.19596	-1943920		1.19596	-1912660		1.19596	-1943150		1.19596	-1915010		1.19596	-1938430		1.19596	-1919330
1.20602	-1924940		1.20602	-1940520		1.20602	-1912940		1.20602	-1942560		1.20602	-1913730		1.20602	-1941750		1.20602	-1913770		1.20602	-1938500		1.20602	-1921010
1.21607	-1927930		1.21607	-1939850		1.21607	-1914200		1.21607	-1943090		1.21607	-1915460		1.21607	-1940800		1.21607	-1912610		1.21607	-1939310		1.21607	-1922700
1.22612	-1931720		1.22612	-1939520		1.22612	-1915630		1.22612	-1943170		1.22612	-1919110		1.22612	-1940420		1.22612	-1912770		1.22612	-1939910		1.22612	-1925260
1.23617	-1934630		1.23617	-1939940		1.23617	-1918100		1.23617	-1941510		1.23617	-1924100		1.23617	-1940180		1.23617	-1913800		1.23617	-1939740		1.23617	-1929210
1.24622	-1936070		1.24622	-1940690		1.24622	-1922980		1.24622	-1940010		1.24622	-1928530		1.24622	-1940220		1.24622	-1916840		1.24622	-1939260		1.24622	-1932330
1.25627	-1937820		1.25627	-1940350		1.25627	-1928150		1.25627	-1939870		1.25627	-1932180		1.25627	-1940320		1.25627	-1921720		1.25627	-1939210		1.25627	-1934560
1.26632	-1940040		1.26632	-1939420		1.26632	-1931670		1.26632	-1940060		1.26632	-1935820		1.26632	-1940040		1.26632	-1926060		1.26632	-1939430		1.26632	-1936950
1.27637	-1941430		1.27637	-1939160		1.27637	-1934440		1.27637	-1940330		1.27637	-1938570		1.27637	-1939410		1.27637	-1929640		1.27637	-1939740		1.27637	-1939040
1.28642	-1941580		1.28642	-1940090		1.28642	-1936350		1.28642	-1940490		1.28642	-1940720		1.28642	-1939180		1.28642	-1932790		1.28642	-1940160		1.28642	-1940020
1.29647	-1941440		1.29647	-1940920		1.29647	-1937570		1.29647	-1940670		1.29647	-1942370		1.29647	-1938980		1.29647	-1935060		1.29647	-1940510		1.29647	-1940870
1.30652	-1941120		1.30652	-1940790		1.30652	-1939350		1.30652	-1941450		1.30652	-1942880		1.30652	-1938850		1.30652	-1937140		1.30652	-1940990		1.30652	-1942410
1.31657	-1940950		1.31657	-1939980		1.31657	-1940600		1.31657	-1941280		1.31657	-1942720		1.31657	-1939870		1.31657	-1939690		1.31657	-1941460		1.31657	-1943330
1.32662	-1941070		1.32662	-1939720		1.32662	-1940650		1.32662	-1940160		1.32662	-1943170		1.32662	-1940690		1.32662	-1941910		1.32662	-1941480		1.32662	-1943480
1.33667	-1940350		1.33667	-1940800		1.33667	-1940730		1.33667	-1939920		1.33667	-1943960		1.33667	-1940070		1.33667	-1943800		1.33667	-1941000		1.33667	-1943600
1.34672	-1939530		1.34672	-1942460		1.34672	-1941150		1.34672	-1941320		1.34672	-1944160		1.34672	-1939590		1.34672	-1944620		1.34672	-1940830		1.34672	-1943850
1.35677	-1939910		1.35677	-1943430		1.35677	-1941430		1.35677	-1942820		1.35677	-1944240		1.35677	-1940990		1.35677	-1944440		1.35677	-1941780		1.35677	-1944150
1.36682	-1940350		1.36682	-1942580		1.36682	-1941550		1.36682	-1942650		1.36682	-1944650		1.36682	-1942510		1.36682	-1944230		1.36682	-1942660		1.36682	-1943900
1.37687	-1940440		1.37687	-1941860		1.37687	-1941360		1.37687	-1942580		1.37687	-1945320		1.37687	-1942890		1.37687	-1944580		1.37687	-1942570		1.37687	-1943140
1.38692	-1941020		1.38692	-1942570		1.38692	-1940590		1.38692	-1943730		1.38692	-1945460		1.38692	-1943130		1.38692	-1944850		1.38692	-1943010		1.38692	-1942740
1.39697	-1941710		1.39697	-1944030		1.39697	-1939330		1.39697	-1944750		1.39697	-1945500		1.39697	-1944030		1.39697	-1944010		1.39697	-1944800		1.39697	-1943160
1.40702	-1941060		1.40702	-1944900		1.40702	-1939200		1.40702	-1945710		1.40702	-1945830		1.40702	-1944670		1.40702	-1943110		1.40702	-1945190		1.40702	-1943930
1.41707	-1939780		1.41707	-1945400		1.41707	-1939690		1.41707	-1947120		1.41707	-1945510		1.41707	-1944930		1.41707	-1943720		1.41707	-1944000		1.41707	-1943420
1.42712	-1938290		1.42712	-1946040		1.42712	-1939780		1.42712	-1947600		1.42712	-1945060		1.42712	-1945600		1.42712	-1944620		1.42712	-1943590		1.42712	-1942010
1.43717	-1936540		1.43717	-1946660		1.43717	-1939700		1.43717	-1947960		1.43717	-1944370		1.43717	-1946000		1.43717	-1944220		1.43717	-1944800		1.43717	-1941230
1.44722	-1936000		1.44722	-1947320		1.44722	-1939320		1.44722	-1948270		1.44722	-1942250		1.44722	-1946650		1.44722	-1944060		1.44722	-1946110		1.44722	-1940510
1.45727	-1936070		1.45727	-1948230		1.45727	-1938380		1.45727	-1948220		1.45727	-1939790		1.45727	-1947690		1.45727	-1943410		1.45727	-1947000		1.45727	-1939070
1.46732	-1933700		1.46732	-1948850		1.46732	-1936890		1.46732	-1949460		1.46732	-1938330		1.46732	-1948300		1.46732	-1941300		1.46732	-1947080		1.46732	-1938360
1.47737	-1929850		1.47737	-1948800		1.47737	-1934720		1.47737	-1949900		1.47737	-1937130		1.47737	-1948860		1.47737	-1939850		1.47737	-1946740		1.47737	-1937650
1.48742	-1927430		1.48742	-1948150		1.48742	-1932590		1.48742	-1949090		1.48742	-1935160		1.48742	-1949550		1.48742	-1938710		1.48742	-1946370		1.48742	-1935470
1.49747	-1925930		1.49747	-1947160		1.49747	-1930830		1.49747	-1948980		1.49747	-1931830		1.49747	-1949430		1.49747	-1936950		1.49747	-1945490		1.49747	-1932240
1.50752	-1923370		1.50752	-1946780		1.50752	-1928340		1.50752	-1948430		1.50752	-1927190		1.50752	-1949020		1.50752	-1935770		1.50752	-1944870		1.50752	-1929050
1.51757	-1920820		1.51757	-1946510		1.51757	-1924660		1.51757	-1947360		1.51757	-1921680		1.51757	-1948640		1.51757	-1933680		1.51757	-1944970		1.51757	-1926680
1.52762	-1919630		1.52762	-1945880		1.52762	-1921640		1.52762	-1947270		1.52762	-1917870		1.52762	-1947750		1.52762	-1930270		1.52762	-1944630		1.52762	-1925050
1.53767	-1919200		1.53767	-1945340		1.53767	-1919200		1.53767	-1947930		1.53767	-1916280		1.53767	-1946220		1.53767	-1927100		1.53767	-1943880		1.53767	-1923660
1.54772	-1919490		1.54772	-1944760		1.54772	-1916690		1.54772	-1948090		1.54772	-1914130		1.54772	-1945760		1.54772	-1924030		1.54772	-1943240		1.54772	-1922680
1.55777	-1919780		1.55777	-1944080		1.55777	-1914720		1.55777	-1947860		1.55777	-1913380		1.55777	-1946190		1.55777	-1920770		1.55777	-1942530		1.55777	-1921520
1.56782	-1920690		1.56782	-1942700		1.56782	-1913500		1.56782	-1947490		1.56782	-1912750		1.56782	-1945490		1.56782	-1917740		1.56782	-1941310		1.56782	-1920670
1.57787	-1923140		1.57787	-1940920		1.57787	-1912690		1.57787	-1946200		1.57787	-1911850		1.57787	-1944250		1.57787	-1916040		1.57787	-1940220		1.57787	-1920570
1.58792	-1925610		1.58792	-1940220		1.58792	-1912050		1.58792	-1944120		1.58792	-1912560		1.58792	-1943500		1.58792	-1915020		1.58792	-1939870		1.58792	-1920550
1.59797	-1927480		1.59797	-1940430		1.59797	-1913340		1.59797	-1942900		1.59797	-1914370		1.59797	-1942800		1.59797	-1914520		1.59797	-1940490		1.59797	-1920940
1.60802	-1929480		1.60802	-1940610		1.60802	-1915500		1.60802	-1942670		1.60802	-1916290		1.60802	-1941850		1.60802	-1914760		1.60802	-1941360		1.60802	-1923450
1.61807	-1932930		1.61807	-1941030		1.61807	-1916130		1.61807	-1942650		1.61807	-1919060		1.61807	-1941090		1.61807	-1915370		1.61807	-1941720		1.61807	-1927930
1.62812	-1935470		1.62812	-1941410		1.62812	-1917520		1.62812	-1942750		1.62812	-1923440		1.62812	-1940830		1.62812	-1917070		1.62812	-1942440		1.62812	-1932910
1.63817	-1936650		1.63817	-1941060		1.63817	-1920920		1.63817	-1942030		1.63817	-1928470		1.63817	-1941280		1.63817	-1919270		1.63817	-1943100		1.63817	-1935040
1.64822	-1938590		1.64822	-1939860		1.64822	-1926320		1.64822	-1941470		1.64822	-1933550		1.64822	-1941120		1.64822	-1922000		1.64822	-1943420		1.64822	-1934940
1.65827	-1940700		1.65827	-1939280		1.65827	-1930630		1.65827	-1942040		1.65827	-1936910		1.65827	-1940960		1.65827	-1926110		1.65827	-1943810		1.65827	-1936650
1.66832	-1941790		1.66832	-1940170		1.66832	-1933080		1.66832	-1943110		1.66832	-1937800		1.66832	-1941740		1.66832	-1931450		1.66832	-1944310		1.66832	-1939740
1.67837	-1941620		1.67837	-1941670		1.67837	-1935250		1.67837	-1943300		1.67837	-1938620		1.67837	-1941950		1.67837	-1934600		1.67837	-1944590		1.67837	-1942140
1.68842	-1940730		1.68842	-1942620		1.68842	-1936670		1.68842	-1943360		1.68842	-1940540		1.68842	-1941310		1.68842	-1935780		1.68842	-1944640		1.68842	-1943270
1.69847	-1940340		1.69847	-1943470		1.69847	-1937750		1.69847	-1943730		1.69847	-1942180		1.69847	-1941040		1.69847	-1937710		1.69847	-1944620		1.69847	-1943870
1.70852	-1939880		1.70852	-1943830		1.70852	-1938810		1.70852	-1943590		1.70852	-1942750		1.70852	-1942220		1.70852	-1940530		1.70852	-1944280		1.70852	-1944060
1.71857	-1939180		1.71857	-1943350		1.71857	-1940380		1.71857	-1943150		1.71857	-1942900		1.71857	-1943790		1.71857	-1942970		1.71857	-1943770		1.71857	-1944260
1.72862	-1938710		1.72862	-1943140		1.72862	-1941170		1.72862	-1942820		1.72862	-1943050		1.72862	-1944030		1.72862	-1944560		1.72862	-1943280		1.72862	-1945070
1.73867	-1938620		1.73867	-1943270		1.73867	-1941360		1.73867	-1943020		1.73867	-1942730		1.73867	-1943390		1.73867	-1945350		1.73867	-1943560		1.73867	-1945550
1.74872	-1938580		1.74872	-1943270		1.74872	-1941850		1.74872	-1943330		1.74872	-1942210		1.74872	-1943320		1.74872	-1945760		1.74872	-1943880		1.74872	-1944440
1.75877	-1938320		1.75877	-1943300		1.75877	-1942020		1.75877	-1943190		1.75877	-1941490		1.75877	-1943740		1.75877	-1946070		1.75877	-1942550		1.75877	-1943010
1.76882	-1939180		1.76882	-1943350		1.76882	-1941080		1.76882	-1942400		1.76882	-1940810		1.76882	-1944320		1.76882	-1945910		1.76882	-1940990		1.76882	-1941870
1.77887	-1940440		1.77887	-1943710		1.77887	-1940030		1.77887	-1941840		1.77887	-1940230		1.77887	-1944840		1.77887	-1945830		1.77887	-1940440		1.77887	-1940360
1.78892	-1940680		1.78892	-1944190		1.78892	-1939750		1.78892	-1941990		1.78892	-1939980		1.78892	-1944320		1.78892	-1945180		1.78892	-1940230		1.78892	-1939640
1.79897	-1939960		1.79897	-1944150		1.79897	-1940020		1.79897	-1942420		1.79897	-1940390		1.79897	-1942620		1.79897	-1944020		1.79897	-1940350		1.79897	-1939400
1.80902	-1938880		1.80902	-1944250		1.80902	-1940170		1.80902	-1943330		1.80902	-1940430		1.80902	-1941820		1.80902	-1942860		1.80902	-1940760		1.80902	-1938640
1.81907	-1938250		1.81907	-1944930		1.81907	-1940230		1.81907	-1944000		1.81907	-1940040		1.81907	-1942100		1.81907	-1942160		1.81907	-1941400		1.81907	-1938010
1.82912	-1937920		1.82912	-1945420		1.82912	-1940300		1.82912	-1943960		1.82912	-1939570		1.82912	-1942240		1.82912	-1941840		1.82912	-1942070		1.82912	-1938010
1.83917	-1937250		1.83917	-1945240		1.83917	-1939960		1.83917	-1943760		1.83917	-1939640		1.83917	-1941770		1.83917	-1941280		1.83917	-1942380		1.83917	-1937720
1.84922	-1936350		1.84922	-1945420		1.84922	-1939400		1.84922	-1944900		1.84922	-1939720		1.84922	-1942070		1.84922	-1940700		1.84922	-1942450		1.84922	-1936600
1.85927	-1934270		1.85927	-1946040		1.85927	-1938140		1.85927	-1946900		1.85927	-1938600		1.85927	-1943890		1.85927	-1939660		1.85927	-1942450		1.85927	-1935540
1.86932	-1930440		1.86932	-1946530		1.86932	-1936350		1.86932	-1947080		1.86932	-1936950		1.86932	-1945310		1.86932	-1938520		1.86932	-1943720		1.86932	-1935320
1.87937	-1927680		1.87937	-1946450		1.87937	-1934380		1.87937	-1946730		1.87937	-1935680		1.87937	-1945810		1.87937	-1937060		1.87937	-1945070		1.87937	-1934820
1.88942	-1926310		1.88942	-1946260		1.88942	-1932550		1.88942	-1947450		1.88942	-1934440		1.88942	-1946240		1.88942	-1935860		1.88942	-1944830		1.88942	-1933130
1.89947	-1923620		1.89947	-1946550		1.89947	-1931160		1.89947	-1947740		1.89947	-1932380		1.89947	-1947060		1.89947	-1935160		1.89947	-1944250		1.89947	-1930950
1.90952	-1921400		1.90952	-1946310		1.90952	-1928020		1.90952	-1946850		1.90952	-1929180		1.90952	-1947600		1.90952	-1934070		1.90952	-1943840		1.90952	-1929340
1.91957	-1921030		1.91957	-1945570		1.91957	-1925230		1.91957	-1946090		1.91957	-1926290		1.91957	-1947170		1.91957	-1932560		1.91957	-1943960		1.91957	-1928940
1.92962	-1920940		1.92962	-1944710		1.92962	-1922580		1.92962	-1946100		1.92962	-1924920		1.92962	-1946210		1.92962	-1930790		1.92962	-1944350		1.92962	-1928670
1.93967	-1920530		1.93967	-1943310		1.93967	-1920050		1.93967	-1945680		1.93967	-1923450		1.93967	-1945440		1.93967	-1928610		1.93967	-1943860		1.93967	-1927050
1.94972	-1921040		1.94972	-1941610		1.94972	-1919170		1.94972	-1944490		1.94972	-1920520		1.94972	-1945060		1.94972	-1926750		1.94972	-1942660		1.94972	-1925300
1.95977	-1922920		1.95977	-1940290		1.95977	-1918670		1.95977	-1942520		1.95977	-1918720		1.95977	-1944620		1.95977	-1925320		1.95977	-1941870		1.95977	-1924740
1.96982	-1925070		1.96982	-1939880		1.96982	-1917380		1.96982	-1941000		1.96982	-1920010		1.96982	-1943710		1.96982	-1923500		1.96982	-1941370		1.96982	-1925060
1.97987	-1927030		1.97987	-1940030		1.97987	-1917400		1.97987	-1940930		1.97987	-1920970		1.97987	-1942210		1.97987	-1922080		1.97987	-1940840		1.97987	-1926510
1.98992	-1930020		1.98992	-1940570		1.98992	-1919480		1.98992	-1941030		1.98992	-1920850		1.98992	-1941020		1.98992	-1921870		1.98992	-1941270		1.98992	-1928760
1.99997	-1932800		1.99997	-1941110		1.99997	-1922180		1.99997	-1941060		1.99997	-1922860		1.99997	-1940500		1.99997	-1921710		1.99997	-1942640		1.99997	-1931360
2.01002	-1935340		2.01002	-1940890		2.01002	-1923880		2.01002	-1941280		2.01002	-1926530		2.01002	-1940820		2.01002	-1921880		2.01002	-1943810		2.01002	-1933100
2.02008	-1937850		2.02008	-1939990		2.02008	-1925440		2.02008	-1941280		2.02008	-1930450		2.02008	-1941200		2.02008	-1923640		2.02008	-1944300		2.02008	-1933460
2.03013	-1939350		2.03013	-1940580		2.03013	-1928000		2.03013	-1942080		2.03013	-1933660		2.03013	-1941600		2.03013	-1926990		2.03013	-1944270		2.03013	-1933670
2.04018	-1940660		2.04018	-1942080		2.04018	-1931080		2.04018	-1943150		2.04018	-1935170		2.04018	-1941920		2.04018	-1930160		2.04018	-1944020		2.04018	-1934730
2.05023	-1941550		2.05023	-1942260		2.05023	-1933080		2.05023	-1943170		2.05023	-1936680		2.05023	-1942090		2.05023	-1931530		2.05023	-1944180		2.05023	-1936180
2.06028	-1941640		2.06028	-1941700		2.06028	-1934250		2.06028	-1943300		2.06028	-1938990		2.06028	-1942650		2.06028	-1932290		2.06028	-1944540		2.06028	-1937120
2.07033	-1941060		2.07033	-1941820		2.07033	-1935530		2.07033	-1944240		2.07033	-1939810		2.07033	-1943500		2.07033	-1934240		2.07033	-1944250		2.07033	-1937790
2.08038	-1940090		2.08038	-1942410		2.08038	-1936900		2.08038	-1945600		2.08038	-1938470		2.08038	-1944190		2.08038	-1936670		2.08038	-1944710		2.08038	-1937760
2.09043	-1939770		2.09043	-1943160		2.09043	-1937170		2.09043	-1946140		2.09043	-1937010		2.09043	-1944950		2.09043	-1937870		2.09043	-1945340		2.09043	-1937390
2.10048	-1940180		2.10048	-1943850		2.10048	-1936430		2.10048	-1945450		2.10048	-1936510		2.10048	-1945470		2.10048	-1938170		2.10048	-1944980		2.10048	-1936490
2.11053	-1940120		2.11053	-1944280		2.11053	-1934640		2.11053	-1944830		2.11053	-1936340		2.11053	-1945420		2.11053	-1938200		2.11053	-1943970		2.11053	-1934920
2.12058	-1938530		2.12058	-1944560		2.12058	-1931940		2.12058	-1944810		2.12058	-1935090		2.12058	-1945520		2.12058	-1937480		2.12058	-1943750		2.12058	-1933700
2.13063	-1936260		2.13063	-1944290		2.13063	-1931290		2.13063	-1943830		2.13063	-1932450		2.13063	-1945850		2.13063	-1936850		2.13063	-1943840		2.13063	-1933370
2.14068	-1935080		2.14068	-1943590		2.14068	-1931830		2.14068	-1943220		2.14068	-1929450		2.14068	-1946090		2.14068	-1936090		2.14068	-1943080		2.14068	-1932910
2.15073	-1934970		2.15073	-1942610		2.15073	-1930730		2.15073	-1943470		2.15073	-1927200		2.15073	-1945960		2.15073	-1934940		2.15073	-1942460		2.15073	-1931430
2.16078	-1935270		2.16078	-1941750		2.16078	-1928190		2.16078	-1942930		2.16078	-1925080		2.16078	-1945330		2.16078	-1933560		2.16078	-1942830		2.16078	-1929130
2.17083	-1935340		2.17083	-1941170		2.17083	-1925810		2.17083	-1941750		2.17083	-1924350		2.17083	-1944490		2.17083	-1932040		2.17083	-1943190		2.17083	-1926410
2.18088	-1935490		2.18088	-1940580		2.18088	-1924460		2.18088	-1941320		2.18088	-1923780		2.18088	-1943620		2.18088	-1930060		2.18088	-1942720		2.18088	-1924090
2.19093	-1935230		2.19093	-1940260		2.19093	-1923570		2.19093	-1940820		2.19093	-1921890		2.19093	-1943520		2.19093	-1927940		2.19093	-1941870		2.19093	-1923130
2.20098	-1934610		2.20098	-1940350		2.20098	-1922520		2.20098	-1939360		2.20098	-1919750		2.20098	-1942940		2.20098	-1926880		2.20098	-1941010		2.20098	-1923020
2.21103	-1934750		2.21103	-1940040		2.21103	-1921700		2.21103	-1938050		2.21103	-1919140		2.21103	-1941620		2.21103	-1926120		2.21103	-1940540		2.21103	-1922350
2.22108	-1934860		2.22108	-1939130		2.22108	-1921300		2.22108	-1937620		2.22108	-1919630		2.22108	-1940230		2.22108	-1924710		2.22108	-1939930		2.22108	-1922220
2.23113	-1934990		2.23113	-1939230		2.23113	-1920810		2.23113	-1938430		2.23113	-1919130		2.23113	-1939270		2.23113	-1923290		2.23113	-1939910		2.23113	-1923180
2.24118	-1935400		2.24118	-1940010		2.24118	-1921390		2.24118	-1939200		2.24118	-1919200		2.24118	-1939320		2.24118	-1921840		2.24118	-1940510		2.24118	-1924410
2.25123	-1935310		2.25123	-1940980		2.25123	-1922300		2.25123	-1939240		2.25123	-1922070		2.25123	-1939680		2.25123	-1919870		2.25123	-1940580		2.25123	-1926520
2.26128	-1934880		2.26128	-1942420		2.26128	-1924170		2.26128	-1940100		2.26128	-1925330		2.26128	-1939910		2.26128	-1919840		2.26128	-1940650		2.26128	-1928470
2.27133	-1934720		2.27133	-1942640		2.27133	-1926660		2.27133	-1941090		2.27133	-1927570		2.27133	-1940010		2.27133	-1921710		2.27133	-1941050		2.27133	-1931770
2.28138	-1934270		2.28138	-1942580		2.28138	-1927980		2.28138	-1942140		2.28138	-1929290		2.28138	-1940230		2.28138	-1924170		2.28138	-1941060		2.28138	-1936130
2.29143	-1933430		2.29143	-1943350		2.29143	-1928950		2.29143	-1942530		2.29143	-1931760		2.29143	-1940460		2.29143	-1928180		2.29143	-1940620		2.29143	-1938800
2.30148	-1933410		2.30148	-1943660		2.30148	-1931110		2.30148	-1942680		2.30148	-1935450		2.30148	-1940330		2.30148	-1931270		2.30148	-1940500		2.30148	-1939970
2.31153	-1933590		2.31153	-1943500		2.31153	-1933780		2.31153	-1943150		2.31153	-1938380		2.31153	-1940290		2.31153	-1933120		2.31153	-1940910		2.31153	-1941430
2.32158	-1933430		2.32158	-1943590		2.32158	-1935300		2.32158	-1943530		2.32158	-1939330		2.32158	-1941110		2.32158	-1935850		2.32158	-1941680		2.32158	-1943260
2.33163	-1933240		2.33163	-1942700		2.33163	-1935770		2.33163	-1942770		2.33163	-1940100		2.33163	-1942460		2.33163	-1938230		2.33163	-1942240		2.33163	-1944300
2.34168	-1933430		2.34168	-1942170		2.34168	-1935890		2.34168	-1942580		2.34168	-1940950		2.34168	-1942960		2.34168	-1939940		2.34168	-1942300		2.34168	-1944700
2.35173	-1934000		2.35173	-1942450		2.35173	-1936460		2.35173	-1943150		2.35173	-1941460		2.35173	-1942890		2.35173	-1942000		2.35173	-1942300		2.35173	-1944360
2.36178	-1935040		2.36178	-1942210		2.36178	-1936450		2.36178	-1943400		2.36178	-1941210		2.36178	-1943830		2.36178	-1943480		2.36178	-1942400		2.36178	-1944170
2.37183	-1936520		2.37183	-1941200		2.37183	-1935600		2.37183	-1943880		2.37183	-1940770		2.37183	-1944740		2.37183	-1943880		2.37183	-1942950		2.37183	-1945300
2.38188	-1938420		2.38188	-1940440		2.38188	-1934630		2.38188	-1943670		2.38188	-1941980		2.38188	-1944200		2.38188	-1943900		2.38188	-1943890		2.38188	-1946370
2.39193	-1940110		2.39193	-1940690		2.39193	-1935360		2.39193	-1943550		2.39193	-1943710		2.39193	-1943400		2.39193	-1943480		2.39193	-1944630		2.39193	-1945990
2.40198	-1941720		2.40198	-1941370		2.40198	-1937620		2.40198	-1943920		2.40198	-1944650		2.40198	-1943450		2.40198	-1943730		2.40198	-1945150		2.40198	-1944720
2.41203	-1942190		2.41203	-1941950		2.41203	-1939010		2.41203	-1944250		2.41203	-1944700		2.41203	-1944460		2.41203	-1944740		2.41203	-1945770		2.41203	-1943980
2.42208	-1941940		2.42208	-1941000		2.42208	-1939170		2.42208	-1944090		2.42208	-1943520		2.42208	-1945280		2.42208	-1945260		2.42208	-1945770		2.42208	-1943100
2.43213	-1942850		2.43213	-1939560		2.43213	-1938730		2.43213	-1943440		2.43213	-1942270		2.43213	-1944950		2.43213	-1944730		2.43213	-1945900		2.43213	-1942290
2.44218	-1945210		2.44218	-1939600		2.44218	-1937680		2.44218	-1943050		2.44218	-1942590		2.44218	-1944080		2.44218	-1943470		2.44218	-1946430		2.44218	-1942510
2.45223	-1946200		2.45223	-1940580		2.45223	-1937510		2.45223	-1943630		2.45223	-1943270		2.45223	-1943650		2.45223	-1942590		2.45223	-1946270		2.45223	-1942820
2.46228	-1945460		2.46228	-1941270		2.46228	-1938490		2.46228	-1944940		2.46228	-1943010		2.46228	-1943820		2.46228	-1942330		2.46228	-1946450		2.46228	-1942280
2.47233	-1945200		2.47233	-1941470		2.47233	-1939400		2.47233	-1945380		2.47233	-1942550		2.47233	-1944310		2.47233	-1942070		2.47233	-1947150		2.47233	-1941200
2.48238	-1945510		2.48238	-1940620		2.48238	-1939180		2.48238	-1944700		2.48238	-1941570		2.48238	-1944710		2.48238	-1942500		2.48238	-1947420		2.48238	-1940310
2.49243	-1945230		2.49243	-1939920		2.49243	-1938460		2.49243	-1944590		2.49243	-1939330		2.49243	-1944830		2.49243	-1942960		2.49243	-1946880		2.49243	-1938340
2.50248	-1944920		2.50248	-1940230		2.50248	-1938020		2.50248	-1945060		2.50248	-1937960		2.50248	-1945050		2.50248	-1942290		2.50248	-1946190		2.50248	-1935420
2.51253	-1944730		2.51253	-1940930		2.51253	-1936900		2.51253	-1945670		2.51253	-1938180		2.51253	-1945380		2.51253	-1940680		2.51253	-1945830		2.51253	-1932630
2.52258	-1943450		2.52258	-1940980		2.52258	-1935640		2.52258	-1946270		2.52258	-1936610		2.52258	-1945180		2.52258	-1938720		2.52258	-1945350		2.52258	-1930230
2.53263	-1940980		2.53263	-1940040		2.53263	-1934720		2.53263	-1945650		2.53263	-1932480		2.53263	-1945170		2.53263	-1937240		2.53263	-1944340		2.53263	-1927730
2.54268	-1938990		2.54268	-1938370		2.54268	-1933280		2.54268	-1943750		2.54268	-1927420		2.54268	-1945580		2.54268	-1935960		2.54268	-1943430		2.54268	-1924120
2.55273	-1938010		2.55273	-1937230		2.55273	-1930640		2.55273	-1941960		2.55273	-1923360		2.55273	-1945300		2.55273	-1933890		2.55273	-1942360		2.55273	-1921050
2.56278	-1937230		2.56278	-1936530		2.56278	-1927410		2.56278	-1940910		2.56278	-1921730		2.56278	-1944440		2.56278	-1930940		2.56278	-1941260		2.56278	-1918610
2.57283	-1936520		2.57283	-1935440		2.57283	-1924690		2.57283	-1940340		2.57283	-1921060		2.57283	-1943480		2.57283	-1927390		2.57283	-1940570		2.57283	-1916940
2.58288	-1935400		2.58288	-1934630		2.58288	-1921950		2.58288	-1940290		2.58288	-1919660		2.58288	-1942600		2.58288	-1923770		2.58288	-1940380		2.58288	-1916800
2.59293	-1933580		2.59293	-1932600		2.59293	-1920440		2.59293	-1939220		2.59293	-1917830		2.59293	-1941760		2.59293	-1921700		2.59293	-1940270		2.59293	-1916580
2.60298	-1932930		2.60298	-1931040		2.60298	-1919610		2.60298	-1937780		2.60298	-1916940		2.60298	-1940940		2.60298	-1920240		2.60298	-1940720		2.60298	-1915630
2.61303	-1933890		2.61303	-1931680		2.61303	-1918890		2.61303	-1937970		2.61303	-1917090		2.61303	-1940730		2.61303	-1918160		2.61303	-1940660		2.61303	-1915110
2.62308	-1934090		2.62308	-1932460		2.62308	-1919450		2.62308	-1938550		2.62308	-1916960		2.62308	-1941270		2.62308	-1917280		2.62308	-1939510		2.62308	-1915910
2.63313	-1933250		2.63313	-1931620		2.63313	-1921970		2.63313	-1938900		2.63313	-1917140		2.63313	-1941160		2.63313	-1917680		2.63313	-1938400		2.63313	-1919570
2.64318	-1933390		2.64318	-1930600		2.64318	-1923010		2.64318	-1939170		2.64318	-1919480		2.64318	-1940350		2.64318	-1917260		2.64318	-1938680		2.64318	-1924140
2.65323	-1934410		2.65323	-1931360		2.65323	-1922070		2.65323	-1939490		2.65323	-1923710		2.65323	-1940060		2.65323	-1916870		2.65323	-1939620		2.65323	-1926730
2.66328	-1936050		2.66328	-1933610		2.66328	-1922850		2.66328	-1940750		2.66328	-1928420		2.66328	-1939970		2.66328	-1918800		2.66328	-1939770		2.66328	-1928890
2.67333	-1938170		2.67333	-1936150		2.67333	-1926970		2.67333	-1941790		2.67333	-1930770		2.67333	-1940020		2.67333	-1923440		2.67333	-1939700		2.67333	-1931450
2.68338	-1939340		2.68338	-1936750		2.68338	-1931390		2.68338	-1941080		2.68338	-1932450		2.68338	-1940180		2.68338	-1928580		2.68338	-1940020		2.68338	-1933780
2.69343	-1939110		2.69343	-1935250		2.69343	-1932940		2.69343	-1940540		2.69343	-1935420		2.69343	-1940790		2.69343	-1930450		2.69343	-1939920		2.69343	-1937000
2.70348	-1939510		2.70348	-1935310		2.70348	-1935240		2.70348	-1941560		2.70348	-1938890		2.70348	-1941160		2.70348	-1931710		2.70348	-1939770		2.70348	-1939500
2.71353	-1941320		2.71353	-1937470		2.71353	-1938640		2.71353	-1943080		2.71353	-1940670		2.71353	-1941410		2.71353	-1935230		2.71353	-1939870		2.71353	-1940090
2.72358	-1942340		2.72358	-1939170		2.72358	-1940290		2.72358	-1943460		2.72358	-1940820		2.72358	-1941660		2.72358	-1938530		2.72358	-1940730		2.72358	-1941080

## Sheet: Fig. 2f
nm	Line 1 (counts)		nm	Line 2 (counts)		nm	Line 3 (counts)		nm	Line 4 (counts)		nm	Line 5 (counts)		nm	Line 6 (counts)		nm	Line 7 (counts)		nm	Line 8 (counts)		nm	Line 9 (counts)
0	-1927530		0	-1927330		0	-1926990		0	-1928280		0	-1927170		0	-1929700		0	-1927520		0	-1926080		0	-1926840
0.01005	-1926910		0.01005	-1927300		0.01005	-1926610		0.01005	-1927690		0.01005	-1926380		0.01005	-1929430		0.01005	-1926760		0.01005	-1925730		0.01005	-1926670
0.0201	-1926220		0.0201	-1927720		0.0201	-1926170		0.0201	-1927280		0.0201	-1925280		0.0201	-1929050		0.0201	-1925790		0.0201	-1925010		0.0201	-1926360
0.03015	-1925640		0.03015	-1928270		0.03015	-1925710		0.03015	-1927360		0.03015	-1923980		0.03015	-1928900		0.03015	-1924880		0.03015	-1924490		0.03015	-1925960
0.0402	-1924910		0.0402	-1928520		0.0402	-1925020		0.0402	-1927460		0.0402	-1922530		0.0402	-1929140		0.0402	-1923980		0.0402	-1924030		0.0402	-1925710
0.05025	-1923860		0.05025	-1928750		0.05025	-1924020		0.05025	-1927400		0.05025	-1921230		0.05025	-1929330		0.05025	-1923100		0.05025	-1923350		0.05025	-1925220
0.0603	-1922720		0.0603	-1928970		0.0603	-1922850		0.0603	-1927670		0.0603	-1920200		0.0603	-1929220		0.0603	-1922370		0.0603	-1922460		0.0603	-1924780
0.07035	-1921620		0.07035	-1928860		0.07035	-1921650		0.07035	-1928170		0.07035	-1918900		0.07035	-1928640		0.07035	-1921480		0.07035	-1921180		0.07035	-1924520
0.0804	-1920550		0.0804	-1928560		0.0804	-1920350		0.0804	-1928450		0.0804	-1917370		0.0804	-1928080		0.0804	-1920470		0.0804	-1919510		0.0804	-1924150
0.09045	-1918980		0.09045	-1928510		0.09045	-1918630		0.09045	-1928470		0.09045	-1915770		0.09045	-1927920		0.09045	-1919730		0.09045	-1917450		0.09045	-1923620
0.1005	-1916910		0.1005	-1928540		0.1005	-1916600		0.1005	-1928300		0.1005	-1914070		0.1005	-1927480		0.1005	-1918910		0.1005	-1915140		0.1005	-1922870
0.11055	-1915090		0.11055	-1928260		0.11055	-1914560		0.11055	-1927970		0.11055	-1912220		0.11055	-1926470		0.11055	-1917680		0.11055	-1912920		0.11055	-1922440
0.1206	-1913150		0.1206	-1927680		0.1206	-1912120		0.1206	-1927560		0.1206	-1910190		0.1206	-1925590		0.1206	-1916270		0.1206	-1910920		0.1206	-1922430
0.13065	-1910880		0.13065	-1927050		0.13065	-1909180		0.13065	-1927070		0.13065	-1908230		0.13065	-1924770		0.13065	-1914730		0.13065	-1909260		0.13065	-1922290
0.14071	-1908650		0.14071	-1926600		0.14071	-1906580		0.14071	-1926370		0.14071	-1906320		0.14071	-1923440		0.14071	-1912810		0.14071	-1907950		0.14071	-1921990
0.15076	-1906560		0.15076	-1926330		0.15076	-1904590		0.15076	-1925280		0.15076	-1904480		0.15076	-1922560		0.15076	-1910780		0.15076	-1907170		0.15076	-1921720
0.16081	-1904570		0.16081	-1926090		0.16081	-1903020		0.16081	-1924180		0.16081	-1903140		0.16081	-1922580		0.16081	-1909110		0.16081	-1907310		0.16081	-1921520
0.17086	-1902780		0.17086	-1925750		0.17086	-1901670		0.17086	-1923620		0.17086	-1902250		0.17086	-1922700		0.17086	-1907880		0.17086	-1908350		0.17086	-1921530
0.18091	-1902020		0.18091	-1925510		0.18091	-1901400		0.18091	-1923420		0.18091	-1902130		0.18091	-1922690		0.18091	-1907140		0.18091	-1909820		0.18091	-1921690
0.19096	-1902420		0.19096	-1925850		0.19096	-1902170		0.19096	-1923320		0.19096	-1903060		0.19096	-1923020		0.19096	-1907310		0.19096	-1911540		0.19096	-1922000
0.20101	-1903240		0.20101	-1926460		0.20101	-1903120		0.20101	-1923670		0.20101	-1904220		0.20101	-1923750		0.20101	-1908130		0.20101	-1913550		0.20101	-1922560
0.21106	-1904210		0.21106	-1926910		0.21106	-1904570		0.21106	-1924340		0.21106	-1905590		0.21106	-1924670		0.21106	-1909240		0.21106	-1915730		0.21106	-1923400
0.22111	-1906070		0.22111	-1927340		0.22111	-1906910		0.22111	-1924910		0.22111	-1907670		0.22111	-1925890		0.22111	-1910870		0.22111	-1917840		0.22111	-1923980
0.23116	-1908580		0.23116	-1927750		0.23116	-1909340		0.23116	-1925520		0.23116	-1909960		0.23116	-1927120		0.23116	-1912920		0.23116	-1919760		0.23116	-1924310
0.24121	-1910820		0.24121	-1928500		0.24121	-1911400		0.24121	-1926330		0.24121	-1911770		0.24121	-1927990		0.24121	-1914940		0.24121	-1921350		0.24121	-1924490
0.25126	-1913040		0.25126	-1929180		0.25126	-1913540		0.25126	-1927660		0.25126	-1913820		0.25126	-1928740		0.25126	-1916610		0.25126	-1922290		0.25126	-1924760
0.26131	-1915470		0.26131	-1929540		0.26131	-1915900		0.26131	-1928880		0.26131	-1916480		0.26131	-1929490		0.26131	-1918030		0.26131	-1922930		0.26131	-1925120
0.27136	-1917670		0.27136	-1930100		0.27136	-1918110		0.27136	-1929470		0.27136	-1918590		0.27136	-1930000		0.27136	-1919450		0.27136	-1923800		0.27136	-1925330
0.28141	-1919490		0.28141	-1930810		0.28141	-1919940		0.28141	-1929890		0.28141	-1920090		0.28141	-1930510		0.28141	-1920780		0.28141	-1924220		0.28141	-1925520
0.29146	-1921180		0.29146	-1931300		0.29146	-1921160		0.29146	-1930410		0.29146	-1921620		0.29146	-1930900		0.29146	-1922020		0.29146	-1924160		0.29146	-1925650
0.30151	-1922740		0.30151	-1931280		0.30151	-1922120		0.30151	-1930980		0.30151	-1923090		0.30151	-1930830		0.30151	-1923070		0.30151	-1924110		0.30151	-1925540
0.31156	-1923660		0.31156	-1930960		0.31156	-1923230		0.31156	-1931490		0.31156	-1924090		0.31156	-1930630		0.31156	-1923670		0.31156	-1924080		0.31156	-1925180
0.32161	-1924240		0.32161	-1930690		0.32161	-1924270		0.32161	-1931730		0.32161	-1925090		0.32161	-1930410		0.32161	-1923880		0.32161	-1924020		0.32161	-1924770
0.33166	-1925030		0.33166	-1930650		0.33166	-1925120		0.33166	-1931550		0.33166	-1926130		0.33166	-1930070		0.33166	-1924250		0.33166	-1923850		0.33166	-1924430
0.34171	-1925940		0.34171	-1930560		0.34171	-1925870		0.34171	-1931100		0.34171	-1926760		0.34171	-1930030		0.34171	-1924810		0.34171	-1923730		0.34171	-1923900
0.35176	-1926640		0.35176	-1930390		0.35176	-1926530		0.35176	-1930600		0.35176	-1927310		0.35176	-1929970		0.35176	-1925250		0.35176	-1923910		0.35176	-1923330
0.36181	-1926670		0.36181	-1930180		0.36181	-1927280		0.36181	-1930260		0.36181	-1927820		0.36181	-1929770		0.36181	-1925500		0.36181	-1924310		0.36181	-1923030
0.37186	-1926860		0.37186	-1929730		0.37186	-1927760		0.37186	-1930170		0.37186	-1928270		0.37186	-1929660		0.37186	-1925680		0.37186	-1924680		0.37186	-1922730
0.38191	-1927520		0.38191	-1929330		0.38191	-1927860		0.38191	-1929950		0.38191	-1928290		0.38191	-1929470		0.38191	-1925810		0.38191	-1924790		0.38191	-1922110
0.39196	-1927750		0.39196	-1929090		0.39196	-1928100		0.39196	-1929390		0.39196	-1927980		0.39196	-1929270		0.39196	-1925660		0.39196	-1924710		0.39196	-1921400
0.40202	-1927520		0.40202	-1929180		0.40202	-1928210		0.40202	-1928830		0.40202	-1927740		0.40202	-1929270		0.40202	-1925160		0.40202	-1924950		0.40202	-1920720
0.41207	-1927180		0.41207	-1929470		0.41207	-1927930		0.41207	-1928680		0.41207	-1927180		0.41207	-1929750		0.41207	-1924680		0.41207	-1925480		0.41207	-1920100
0.42212	-1926550		0.42212	-1929450		0.42212	-1927230		0.42212	-1928570		0.42212	-1926180		0.42212	-1930320		0.42212	-1924020		0.42212	-1925620		0.42212	-1919530
0.43217	-1925740		0.43217	-1929310		0.43217	-1926350		0.43217	-1928450		0.43217	-1925120		0.43217	-1930520		0.43217	-1923070		0.43217	-1925760		0.43217	-1918840
0.44222	-1924960		0.44222	-1929410		0.44222	-1925420		0.44222	-1928550		0.44222	-1923890		0.44222	-1930560		0.44222	-1922310		0.44222	-1926330		0.44222	-1918450
0.45227	-1923880		0.45227	-1929610		0.45227	-1924300		0.45227	-1928960		0.45227	-1922820		0.45227	-1930650		0.45227	-1921730		0.45227	-1926640		0.45227	-1918400
0.46232	-1922500		0.46232	-1929660		0.46232	-1923240		0.46232	-1929360		0.46232	-1921670		0.46232	-1930770		0.46232	-1921110		0.46232	-1926420		0.46232	-1918310
0.47237	-1920990		0.47237	-1929630		0.47237	-1922170		0.47237	-1929430		0.47237	-1920240		0.47237	-1930890		0.47237	-1920440		0.47237	-1926110		0.47237	-1918410
0.48242	-1919620		0.48242	-1929500		0.48242	-1920850		0.48242	-1929500		0.48242	-1918540		0.48242	-1930770		0.48242	-1919710		0.48242	-1925970		0.48242	-1918700
0.49247	-1918220		0.49247	-1929270		0.49247	-1919340		0.49247	-1929600		0.49247	-1917000		0.49247	-1930330		0.49247	-1918750		0.49247	-1925430		0.49247	-1919020
0.50252	-1916660		0.50252	-1928880		0.50252	-1917730		0.50252	-1929540		0.50252	-1915540		0.50252	-1929770		0.50252	-1917820		0.50252	-1924680		0.50252	-1919490
0.51257	-1914940		0.51257	-1928390		0.51257	-1916020		0.51257	-1929210		0.51257	-1913720		0.51257	-1929010		0.51257	-1916880		0.51257	-1924060		0.51257	-1920180
0.52262	-1913100		0.52262	-1927730		0.52262	-1914160		0.52262	-1928750		0.52262	-1911870		0.52262	-1928160		0.52262	-1915590		0.52262	-1923260		0.52262	-1920600
0.53267	-1911270		0.53267	-1927110		0.53267	-1912400		0.53267	-1928280		0.53267	-1910350		0.53267	-1927660		0.53267	-1914160		0.53267	-1922270		0.53267	-1920760
0.54272	-1909510		0.54272	-1926510		0.54272	-1910690		0.54272	-1927490		0.54272	-1908800		0.54272	-1927100		0.54272	-1912800		0.54272	-1921640		0.54272	-1920730
0.55277	-1907840		0.55277	-1925930		0.55277	-1909050		0.55277	-1926730		0.55277	-1907450		0.55277	-1926470		0.55277	-1911640		0.55277	-1921330		0.55277	-1920430
0.56282	-1906630		0.56282	-1925560		0.56282	-1907930		0.56282	-1926080		0.56282	-1907090		0.56282	-1926200		0.56282	-1910650		0.56282	-1921500		0.56282	-1920430
0.57287	-1906050		0.57287	-1925290		0.57287	-1907670		0.57287	-1925490		0.57287	-1907520		0.57287	-1926300		0.57287	-1910180		0.57287	-1922080		0.57287	-1920810
0.58292	-1906150		0.58292	-1925120		0.58292	-1908110		0.58292	-1925060		0.58292	-1908430		0.58292	-1926350		0.58292	-1910600		0.58292	-1922860		0.58292	-1921010
0.59297	-1906740		0.59297	-1925090		0.59297	-1909110		0.59297	-1924880		0.59297	-1909690		0.59297	-1926690		0.59297	-1911250		0.59297	-1923680		0.59297	-1921150
0.60302	-1907560		0.60302	-1925270		0.60302	-1910690		0.60302	-1925230		0.60302	-1910840		0.60302	-1927600		0.60302	-1911960		0.60302	-1924650		0.60302	-1921520
0.61307	-1908810		0.61307	-1925530		0.61307	-1912590		0.61307	-1925680		0.61307	-1911960		0.61307	-1928340		0.61307	-1913340		0.61307	-1925460		0.61307	-1921950
0.62312	-1910100		0.62312	-1925900		0.62312	-1914260		0.62312	-1926030		0.62312	-1913470		0.62312	-1928570		0.62312	-1915010		0.62312	-1925940		0.62312	-1922340
0.63317	-1911270		0.63317	-1926660		0.63317	-1915720		0.63317	-1926600		0.63317	-1915170		0.63317	-1928700		0.63317	-1916280		0.63317	-1926440		0.63317	-1922460
0.64322	-1912540		0.64322	-1927280		0.64322	-1916900		0.64322	-1927390		0.64322	-1916660		0.64322	-1929120		0.64322	-1917200		0.64322	-1926920		0.64322	-1922750
0.65327	-1913920		0.65327	-1927500		0.65327	-1917870		0.65327	-1927970		0.65327	-1917810		0.65327	-1929590		0.65327	-1918070		0.65327	-1927190		0.65327	-1923390
0.66332	-1915030		0.66332	-1927810		0.66332	-1918960		0.66332	-1928360		0.66332	-1918900		0.66332	-1929790		0.66332	-1918800		0.66332	-1927590		0.66332	-1923580
0.67338	-1915720		0.67338	-1928180		0.67338	-1919930		0.67338	-1928540		0.67338	-1919970		0.67338	-1929970		0.67338	-1919360		0.67338	-1928030		0.67338	-1923540
0.68343	-1916620		0.68343	-1928560		0.68343	-1920480		0.68343	-1928840		0.68343	-1920810		0.68343	-1930270		0.68343	-1919970		0.68343	-1928140		0.68343	-1923530
0.69348	-1917590		0.69348	-1929020		0.69348	-1920870		0.69348	-1929420		0.69348	-1921490		0.69348	-1930460		0.69348	-1920450		0.69348	-1928340		0.69348	-1923440
0.70353	-1918350		0.70353	-1929560		0.70353	-1921120		0.70353	-1929880		0.70353	-1922070		0.70353	-1930540		0.70353	-1920730		0.70353	-1928500		0.70353	-1923310
0.71358	-1918900		0.71358	-1930120		0.71358	-1921120		0.71358	-1930290		0.71358	-1922540		0.71358	-1930800		0.71358	-1920940		0.71358	-1928370		0.71358	-1923040
0.72363	-1919000		0.72363	-1930240		0.72363	-1921050		0.72363	-1930510		0.72363	-1922150		0.72363	-1930770		0.72363	-1920890		0.72363	-1927730		0.72363	-1922490
0.73368	-1918660		0.73368	-1930000		0.73368	-1920360		0.73368	-1930310		0.73368	-1921080		0.73368	-1930310		0.73368	-1920320		0.73368	-1926980		0.73368	-1921270
0.74373	-1918120		0.74373	-1929850		0.74373	-1919150		0.74373	-1929900		0.74373	-1920040		0.74373	-1929900		0.74373	-1919340		0.74373	-1926440		0.74373	-1919860
0.75378	-1917340		0.75378	-1929700		0.75378	-1917900		0.75378	-1929500		0.75378	-1918850		0.75378	-1929460		0.75378	-1918250		0.75378	-1925950		0.75378	-1918290
0.76383	-1916230		0.76383	-1929170		0.76383	-1916910		0.76383	-1929040		0.76383	-1917350		0.76383	-1928590		0.76383	-1916890		0.76383	-1925230		0.76383	-1916440
0.77388	-1915140		0.77388	-1928790		0.77388	-1915520		0.77388	-1928500		0.77388	-1915460		0.77388	-1927600		0.77388	-1915410		0.77388	-1923910		0.77388	-1914780
0.78393	-1914130		0.78393	-1928600		0.78393	-1913750		0.78393	-1927630		0.78393	-1913290		0.78393	-1926800		0.78393	-1913640		0.78393	-1922550		0.78393	-1913050
0.79398	-1913050		0.79398	-1928090		0.79398	-1912270		0.79398	-1926340		0.79398	-1910970		0.79398	-1925940		0.79398	-1911400		0.79398	-1921580		0.79398	-1911210
0.80403	-1911860		0.80403	-1927610		0.80403	-1910780		0.80403	-1925360		0.80403	-1908810		0.80403	-1925050		0.80403	-1909170		0.80403	-1921070		0.80403	-1909380
0.81408	-1910840		0.81408	-1927200		0.81408	-1909080		0.81408	-1924870		0.81408	-1907130		0.81408	-1924460		0.81408	-1907530		0.81408	-1921010		0.81408	-1907790
0.82413	-1909840		0.82413	-1926850		0.82413	-1907790		0.82413	-1924340		0.82413	-1905990		0.82413	-1924330		0.82413	-1906210		0.82413	-1921240		0.82413	-1906830
0.83418	-1909230		0.83418	-1926790		0.83418	-1907190		0.83418	-1923700		0.83418	-1905670		0.83418	-1924460		0.83418	-1905080		0.83418	-1921900		0.83418	-1906630
0.84423	-1909420		0.84423	-1926790		0.84423	-1907280		0.84423	-1923270		0.84423	-1905940		0.84423	-1924940		0.84423	-1904540		0.84423	-1923080		0.84423	-1906830
0.85428	-1909890		0.85428	-1926840		0.85428	-1907970		0.85428	-1923370		0.85428	-1906770		0.85428	-1925800		0.85428	-1905020		0.85428	-1924280		0.85428	-1907590
0.86433	-1910670		0.86433	-1926820		0.86433	-1909110		0.86433	-1924060		0.86433	-1908360		0.86433	-1926960		0.86433	-1906190		0.86433	-1925300		0.86433	-1908760
0.87438	-1911880		0.87438	-1926920		0.87438	-1910680		0.87438	-1925000		0.87438	-1910400		0.87438	-1927850		0.87438	-1907950		0.87438	-1926180		0.87438	-1910030
0.88443	-1913460		0.88443	-1927550		0.88443	-1912650		0.88443	-1925830		0.88443	-1912870		0.88443	-1928570		0.88443	-1910080		0.88443	-1927360		0.88443	-1911830
0.89448	-1915320		0.89448	-1928290		0.89448	-1914810		0.89448	-1926760		0.89448	-1915320		0.89448	-1929530		0.89448	-1912270		0.89448	-1928600		0.89448	-1913980
0.90453	-1916940		0.90453	-1928680		0.90453	-1917060		0.90453	-1927680		0.90453	-1917690		0.90453	-1930540		0.90453	-1914610		0.90453	-1929360		0.90453	-1916040
0.91458	-1918190		0.91458	-1928770		0.91458	-1919120		0.91458	-1928180		0.91458	-1919850		0.91458	-1931040		0.91458	-1917140		0.91458	-1929680		0.91458	-1918260
0.92463	-1919430		0.92463	-1928730		0.92463	-1920930		0.92463	-1928570		0.92463	-1921690		0.92463	-1931250		0.92463	-1919590		0.92463	-1929890		0.92463	-1920270
0.93468	-1920460		0.93468	-1928810		0.93468	-1922430		0.93468	-1929440		0.93468	-1923270		0.93468	-1931760		0.93468	-1921350		0.93468	-1930190		0.93468	-1922100
0.94474	-1921050		0.94474	-1928960		0.94474	-1923800		0.94474	-1930220		0.94474	-1924660		0.94474	-1932300		0.94474	-1922820		0.94474	-1930530		0.94474	-1924140
0.95479	-1921320		0.95479	-1929010		0.95479	-1924740		0.95479	-1930580		0.95479	-1925770		0.95479	-1932410		0.95479	-1924560		0.95479	-1930730		0.95479	-1925850
0.96484	-1921340		0.96484	-1928890		0.96484	-1925480		0.96484	-1930640		0.96484	-1926500		0.96484	-1932280		0.96484	-1925780		0.96484	-1930960		0.96484	-1926860
0.97489	-1921500		0.97489	-1928770		0.97489	-1926440		0.97489	-1930380		0.97489	-1926980		0.97489	-1932220		0.97489	-1926570		0.97489	-1930930		0.97489	-1927740
0.98494	-1921870		0.98494	-1928550		0.98494	-1927100		0.98494	-1930020		0.98494	-1927760		0.98494	-1932170		0.98494	-1927650		0.98494	-1930720		0.98494	-1928810
0.99499	-1922020		0.99499	-1928080		0.99499	-1927410		0.99499	-1929570		0.99499	-1928720		0.99499	-1932140		0.99499	-1928710		0.99499	-1930740		0.99499	-1929610
1.00504	-1922020		1.00504	-1927760		1.00504	-1927660		1.00504	-1929300		1.00504	-1929300		1.00504	-1931820		1.00504	-1929490		1.00504	-1930710		1.00504	-1930150
1.01509	-1922140		1.01509	-1927710		1.01509	-1927960		1.01509	-1929070		1.01509	-1929540		1.01509	-1931390		1.01509	-1930120		1.01509	-1930510		1.01509	-1930520
1.02514	-1922460		1.02514	-1927570		1.02514	-1928120		1.02514	-1928600		1.02514	-1930020		1.02514	-1931290		1.02514	-1930430		1.02514	-1930190		1.02514	-1930750
1.03519	-1922740		1.03519	-1927560		1.03519	-1928090		1.03519	-1928040		1.03519	-1930140		1.03519	-1931210		1.03519	-1930490		1.03519	-1929740		1.03519	-1930890
1.04524	-1923050		1.04524	-1927770		1.04524	-1927740		1.04524	-1927700		1.04524	-1929280		1.04524	-1930950		1.04524	-1930160		1.04524	-1929440		1.04524	-1930780
1.05529	-1923250		1.05529	-1928200		1.05529	-1927110		1.05529	-1927690		1.05529	-1928390		1.05529	-1930620		1.05529	-1929410		1.05529	-1929310		1.05529	-1930230
1.06534	-1923150		1.06534	-1928400		1.06534	-1926310		1.06534	-1927620		1.06534	-1927890		1.06534	-1930350		1.06534	-1928770		1.06534	-1929320		1.06534	-1929330
1.07539	-1923090		1.07539	-1928630		1.07539	-1925400		1.07539	-1927420		1.07539	-1927320		1.07539	-1930310		1.07539	-1928190		1.07539	-1929400		1.07539	-1928290
1.08544	-1922970		1.08544	-1929110		1.08544	-1924650		1.08544	-1927410		1.08544	-1926560		1.08544	-1930260		1.08544	-1927060		1.08544	-1929380		1.08544	-1927470
1.09549	-1922850		1.09549	-1929270		1.09549	-1923800		1.09549	-1927670		1.09549	-1925780		1.09549	-1930100		1.09549	-1925760		1.09549	-1929730		1.09549	-1926510
1.10554	-1922960		1.10554	-1929230		1.10554	-1922760		1.10554	-1927650		1.10554	-1924700		1.10554	-1929890		1.10554	-1924620		1.10554	-1929930		1.10554	-1924950
1.11559	-1922760		1.11559	-1929070		1.11559	-1921520		1.11559	-1927290		1.11559	-1923110		1.11559	-1929790		1.11559	-1923190		1.11559	-1929760		1.11559	-1923280
1.12564	-1921790		1.12564	-1928700		1.12564	-1920040		1.12564	-1927200		1.12564	-1921400		1.12564	-1929720		1.12564	-1921590		1.12564	-1929540		1.12564	-1922000
1.13569	-1920590		1.13569	-1928470		1.13569	-1918370		1.13569	-1927260		1.13569	-1919580		1.13569	-1929300		1.13569	-1919900		1.13569	-1929110		1.13569	-1920630
1.14574	-1919410		1.14574	-1928400		1.14574	-1916760		1.14574	-1927110		1.14574	-1917200		1.14574	-1928450		1.14574	-1917810		1.14574	-1928380		1.14574	-1918750
1.15579	-1918060		1.15579	-1928050		1.15579	-1914960		1.15579	-1926760		1.15579	-1914450		1.15579	-1927620		1.15579	-1915360		1.15579	-1927220		1.15579	-1916950
1.16584	-1916570		1.16584	-1927360		1.16584	-1913010		1.16584	-1926340		1.16584	-1911660		1.16584	-1927040		1.16584	-1912780		1.16584	-1925920		1.16584	-1915250
1.17589	-1914750		1.17589	-1926800		1.17589	-1910770		1.17589	-1925870		1.17589	-1908940		1.17589	-1926630		1.17589	-1910400		1.17589	-1924720		1.17589	-1913140
1.18594	-1912600		1.18594	-1926260		1.18594	-1908420		1.18594	-1925380		1.18594	-1906200		1.18594	-1925990		1.18594	-1907890		1.18594	-1923800		1.18594	-1910980
1.19599	-1910630		1.19599	-1925920		1.19599	-1906200		1.19599	-1924830		1.19599	-1903840		1.19599	-1924930		1.19599	-1905450		1.19599	-1922890		1.19599	-1909200
1.20605	-1908930		1.20605	-1925910		1.20605	-1904080		1.20605	-1924110		1.20605	-1902050		1.20605	-1924180		1.20605	-1903240		1.20605	-1922170		1.20605	-1907540
1.2161	-1907780		1.2161	-1925840		1.2161	-1902610		1.2161	-1923560		1.2161	-1900790		1.2161	-1923890		1.2161	-1901330		1.2161	-1922400		1.2161	-1906050
1.22615	-1907290		1.22615	-1925820		1.22615	-1902020		1.22615	-1922960		1.22615	-1900500		1.22615	-1924140		1.22615	-1900090		1.22615	-1922980		1.22615	-1905270
1.2362	-1907090		1.2362	-1926110		1.2362	-1902140		1.2362	-1922330		1.2362	-1901150		1.2362	-1924810		1.2362	-1899960		1.2362	-1923550		1.2362	-1905070
1.24625	-1907210		1.24625	-1926430		1.24625	-1902930		1.24625	-1922270		1.24625	-1902110		1.24625	-1925210		1.24625	-1900750		1.24625	-1924710		1.24625	-1905230
1.2563	-1908210		1.2563	-1926790		1.2563	-1904440		1.2563	-1922910		1.2563	-1903620		1.2563	-1925510		1.2563	-1901960		1.2563	-1926170		1.2563	-1906130
1.26635	-1910040		1.26635	-1927310		1.26635	-1906650		1.26635	-1923630		1.26635	-1906070		1.26635	-1926440		1.26635	-1903460		1.26635	-1927260		1.26635	-1907800
1.2764	-1912040		1.2764	-1927990		1.2764	-1909190		1.2764	-1924220		1.2764	-1908630		1.2764	-1927640		1.2764	-1905230		1.2764	-1928480		1.2764	-1909800
1.28645	-1914060		1.28645	-1928940		1.28645	-1911880		1.28645	-1924930		1.28645	-1911230		1.28645	-1928520		1.28645	-1907200		1.28645	-1929730		1.28645	-1911850
1.2965	-1916330		1.2965	-1929860		1.2965	-1914740		1.2965	-1926140		1.2965	-1913920		1.2965	-1929340		1.2965	-1909800		1.2965	-1930570		1.2965	-1914030
1.30655	-1918810		1.30655	-1930230		1.30655	-1917320		1.30655	-1927240		1.30655	-1916140		1.30655	-1930110		1.30655	-1912680		1.30655	-1930980		1.30655	-1916140
1.3166	-1921030		1.3166	-1930500		1.3166	-1919140		1.3166	-1928100		1.3166	-1918080		1.3166	-1930460		1.3166	-1915090		1.3166	-1931190		1.3166	-1918080
1.32665	-1922620		1.32665	-1931060		1.32665	-1920880		1.32665	-1929130		1.32665	-1920070		1.32665	-1930510		1.32665	-1917170		1.32665	-1931140		1.32665	-1920000
1.3367	-1923630		1.3367	-1931550		1.3367	-1922760		1.3367	-1930140		1.3367	-1921850		1.3367	-1930320		1.3367	-1919330		1.3367	-1930920		1.3367	-1921950
1.34675	-1924450		1.34675	-1931620		1.34675	-1924420		1.34675	-1930570		1.34675	-1923130		1.34675	-1930360		1.34675	-1921300		1.34675	-1931020		1.34675	-1923650
1.3568	-1925100		1.3568	-1931660		1.3568	-1925530		1.3568	-1930610		1.3568	-1924180		1.3568	-1930550		1.3568	-1922950		1.3568	-1931080		1.3568	-1924870
1.36685	-1925490		1.36685	-1931850		1.36685	-1926340		1.36685	-1930650		1.36685	-1925130		1.36685	-1930320		1.36685	-1924750		1.36685	-1930900		1.36685	-1925810
1.3769	-1925680		1.3769	-1931940		1.3769	-1926840		1.3769	-1930260		1.3769	-1925910		1.3769	-1929730		1.3769	-1926520		1.3769	-1930700		1.3769	-1926910
1.38695	-1925930		1.38695	-1931840		1.38695	-1927290		1.38695	-1929640		1.38695	-1926660		1.38695	-1929320		1.38695	-1927490		1.38695	-1930590		1.38695	-1928150
1.397	-1926360		1.397	-1931580		1.397	-1927760		1.397	-1929220		1.397	-1927340		1.397	-1929170		1.397	-1928180		1.397	-1930470		1.397	-1929220
1.40705	-1926410		1.40705	-1931350		1.40705	-1928040		1.40705	-1928930		1.40705	-1927960		1.40705	-1928740		1.40705	-1929030		1.40705	-1930190		1.40705	-1929980
1.4171	-1925920		1.4171	-1931230		1.4171	-1928200		1.4171	-1928550		1.4171	-1928400		1.4171	-1928530		1.4171	-1929500		1.4171	-1929690		1.4171	-1930380
1.42715	-1925680		1.42715	-1930880		1.42715	-1928050		1.42715	-1927960		1.42715	-1928470		1.42715	-1928620		1.42715	-1929670		1.42715	-1929180		1.42715	-1930600
1.4372	-1925830		1.4372	-1930520		1.4372	-1927540		1.4372	-1927360		1.4372	-1928360		1.4372	-1928630		1.4372	-1929670		1.4372	-1928920		1.4372	-1930800
1.44725	-1925880		1.44725	-1930370		1.44725	-1927280		1.44725	-1926990		1.44725	-1928360		1.44725	-1928540		1.44725	-1929440		1.44725	-1928930		1.44725	-1930540
1.4573	-1925680		1.4573	-1930430		1.4573	-1927120		1.4573	-1926820		1.4573	-1928220		1.4573	-1928510		1.4573	-1929100		1.4573	-1928840		1.4573	-1929780
1.46735	-1925260		1.46735	-1930430		1.46735	-1926290		1.46735	-1926900		1.46735	-1927640		1.46735	-1928500		1.46735	-1928370		1.46735	-1928670		1.46735	-1928680
1.47741	-1924680		1.47741	-1930460		1.47741	-1925330		1.47741	-1926910		1.47741	-1926750		1.47741	-1928670		1.47741	-1927430		1.47741	-1928700		1.47741	-1927450
1.48746	-1924280		1.48746	-1930480		1.48746	-1924540		1.48746	-1926890		1.48746	-1925800		1.48746	-1928840		1.48746	-1926580		1.48746	-1929010		1.48746	-1926210
1.49751	-1923840		1.49751	-1930400		1.49751	-1923510		1.49751	-1926950		1.49751	-1924920		1.49751	-1929220		1.49751	-1925510		1.49751	-1929190		1.49751	-1925050
1.50756	-1922890		1.50756	-1930230		1.50756	-1922530		1.50756	-1927110		1.50756	-1923730		1.50756	-1929800		1.50756	-1924040		1.50756	-1928980		1.50756	-1923910
1.51761	-1921960		1.51761	-1930080		1.51761	-1921280		1.51761	-1927350		1.51761	-1922220		1.51761	-1930100		1.51761	-1922450		1.51761	-1928820		1.51761	-1922800
1.52766	-1920830		1.52766	-1929880		1.52766	-1919700		1.52766	-1927610		1.52766	-1920600		1.52766	-1929920		1.52766	-1920570		1.52766	-1928550		1.52766	-1921390
1.53771	-1919320		1.53771	-1929560		1.53771	-1918080		1.53771	-1927900		1.53771	-1918540		1.53771	-1929680		1.53771	-1918280		1.53771	-1928000		1.53771	-1919820
1.54776	-1917830		1.54776	-1929110		1.54776	-1916210		1.54776	-1927850		1.54776	-1916140		1.54776	-1929530		1.54776	-1916130		1.54776	-1927290		1.54776	-1918450
1.55781	-1916400		1.55781	-1928430		1.55781	-1914060		1.55781	-1927530		1.55781	-1913480		1.55781	-1929080		1.55781	-1914070		1.55781	-1926130		1.55781	-1916760
1.56786	-1914800		1.56786	-1928060		1.56786	-1911830		1.56786	-1927350		1.56786	-1910860		1.56786	-1928570		1.56786	-1911650		1.56786	-1925120		1.56786	-1914750
1.57791	-1912960		1.57791	-1927980		1.57791	-1909400		1.57791	-1927150		1.57791	-1908550		1.57791	-1927740		1.57791	-1909270		1.57791	-1924440		1.57791	-1912890
1.58796	-1911160		1.58796	-1927840		1.58796	-1907010		1.58796	-1926460		1.58796	-1906310		1.58796	-1926930		1.58796	-1906990		1.58796	-1923760		1.58796	-1911070
1.59801	-1909520		1.59801	-1927670		1.59801	-1905090		1.59801	-1925480		1.59801	-1904160		1.59801	-1926640		1.59801	-1904740		1.59801	-1923190		1.59801	-1909250
1.60806	-1908190		1.60806	-1927340		1.60806	-1903670		1.60806	-1924930		1.60806	-1902930		1.60806	-1926400		1.60806	-1903090		1.60806	-1923130		1.60806	-1907430
1.61811	-1907270		1.61811	-1926960		1.61811	-1902850		1.61811	-1924710		1.61811	-1902690		1.61811	-1926110		1.61811	-1902200		1.61811	-1923640		1.61811	-1906270
1.62816	-1906760		1.62816	-1926820		1.62816	-1903040		1.62816	-1924420		1.62816	-1903080		1.62816	-1925900		1.62816	-1901940		1.62816	-1924500		1.62816	-1906110
1.63821	-1906930		1.63821	-1926840		1.63821	-1904020		1.63821	-1924260		1.63821	-1904110		1.63821	-1926120		1.63821	-1902340		1.63821	-1925480		1.63821	-1906310
1.64826	-1907860		1.64826	-1926900		1.64826	-1905490		1.64826	-1924350		1.64826	-1905890		1.64826	-1926310		1.64826	-1903220		1.64826	-1926520		1.64826	-1906920
1.65831	-1909200		1.65831	-1927060		1.65831	-1907370		1.65831	-1924660		1.65831	-1908070		1.65831	-1926610		1.65831	-1904610		1.65831	-1927720		1.65831	-1908470
1.66836	-1910820		1.66836	-1927200		1.66836	-1909270		1.66836	-1925220		1.66836	-1909910		1.66836	-1927460		1.66836	-1906360		1.66836	-1929060		1.66836	-1910600
1.67841	-1912800		1.67841	-1927490		1.67841	-1911320		1.67841	-1925710		1.67841	-1911670		1.67841	-1928410		1.67841	-1908470		1.67841	-1930120		1.67841	-1912790
1.68846	-1915080		1.68846	-1927620		1.68846	-1913640		1.68846	-1926400		1.68846	-1913830		1.68846	-1929060		1.68846	-1910750		1.68846	-1930770		1.68846	-1915220
1.69851	-1917120		1.69851	-1927680		1.69851	-1915830		1.69851	-1927600		1.69851	-1916020		1.69851	-1929660		1.69851	-1913320		1.69851	-1931440		1.69851	-1917720
1.70856	-1918940		1.70856	-1928230		1.70856	-1917950		1.70856	-1928840		1.70856	-1918020		1.70856	-1930410		1.70856	-1915820		1.70856	-1932200		1.70856	-1919820
1.71861	-1921020		1.71861	-1929080		1.71861	-1919830		1.71861	-1929560		1.71861	-1920050		1.71861	-1930830		1.71861	-1918260		1.71861	-1932580		1.71861	-1921580
1.72866	-1922950		1.72866	-1929690		1.72866	-1921580		1.72866	-1930050		1.72866	-1921960		1.72866	-1930890		1.72866	-1920600		1.72866	-1932560		1.72866	-1923330
1.73871	-1924280		1.73871	-1929850		1.73871	-1923330		1.73871	-1930490		1.73871	-1923450		1.73871	-1931180		1.73871	-1922740		1.73871	-1932490		1.73871	-1924670
1.74877	-1925100		1.74877	-1929990		1.74877	-1924780		1.74877	-1930690		1.74877	-1924460		1.74877	-1931470		1.74877	-1924800		1.74877	-1932430		1.74877	-1925460
1.75882	-1926020		1.75882	-1930500		1.75882	-1925580		1.75882	-1930840		1.75882	-1925580		1.75882	-1931410		1.75882	-1926530		1.75882	-1932300		1.75882	-1926150
1.76887	-1926740		1.76887	-1930800		1.76887	-1926200		1.76887	-1930970		1.76887	-1926820		1.76887	-1931220		1.76887	-1927690		1.76887	-1931980		1.76887	-1926960
1.77892	-1926910		1.77892	-1930760		1.77892	-1927090		1.77892	-1930760		1.77892	-1927710		1.77892	-1931090		1.77892	-1928580		1.77892	-1931730		1.77892	-1927610
1.78897	-1927010		1.78897	-1930890		1.78897	-1928040		1.78897	-1930120		1.78897	-1928070		1.78897	-1930960		1.78897	-1929450		1.78897	-1931530		1.78897	-1927880
1.79902	-1927380		1.79902	-1931060		1.79902	-1928790		1.79902	-1929560		1.79902	-1928380		1.79902	-1930770		1.79902	-1930030		1.79902	-1931100		1.79902	-1927990
1.80907	-1927680		1.80907	-1930800		1.80907	-1929210		1.80907	-1929370		1.80907	-1928770		1.80907	-1930700		1.80907	-1930460		1.80907	-1930520		1.80907	-1928330
1.81912	-1927670		1.81912	-1930450		1.81912	-1929430		1.81912	-1929380		1.81912	-1928960		1.81912	-1930520		1.81912	-1930920		1.81912	-1930130		1.81912	-1928430
1.82917	-1927540		1.82917	-1930290		1.82917	-1929640		1.82917	-1929360		1.82917	-1928890		1.82917	-1930140		1.82917	-1930890		1.82917	-1930360		1.82917	-1927960
1.83922	-1927310		1.83922	-1930170		1.83922	-1929320		1.83922	-1928990		1.83922	-1928710		1.83922	-1929870		1.83922	-1930380		1.83922	-1930480		1.83922	-1927650
1.84927	-1926990		1.84927	-1930080		1.84927	-1928830		1.84927	-1928650		1.84927	-1928400		1.84927	-1930010		1.84927	-1929780		1.84927	-1930210		1.84927	-1927320
1.85932	-1926750		1.85932	-1930170		1.85932	-1928260		1.85932	-1928570		1.85932	-1927770		1.85932	-1930190		1.85932	-1929230		1.85932	-1930240		1.85932	-1926540
1.86937	-1926360		1.86937	-1930260		1.86937	-1927380		1.86937	-1928660		1.86937	-1926830		1.86937	-1930190		1.86937	-1928530		1.86937	-1930470		1.86937	-1925590
1.87942	-1925760		1.87942	-1930380		1.87942	-1926510		1.87942	-1929140		1.87942	-1925960		1.87942	-1930220		1.87942	-1927840		1.87942	-1930700		1.87942	-1924580
1.88947	-1925310		1.88947	-1930420		1.88947	-1925490		1.88947	-1929380		1.88947	-1925190		1.88947	-1930370		1.88947	-1927130		1.88947	-1930640		1.88947	-1923800
1.89952	-1924550		1.89952	-1930510		1.89952	-1924190		1.89952	-1929330		1.89952	-1924240		1.89952	-1930720		1.89952	-1925980		1.89952	-1930790		1.89952	-1923030
1.90957	-1923400		1.90957	-1930520		1.90957	-1923130		1.90957	-1929210		1.90957	-1922920		1.90957	-1930980		1.90957	-1924450		1.90957	-1931140		1.90957	-1922000
1.91962	-1922110		1.91962	-1930240		1.91962	-1922140		1.91962	-1929110		1.91962	-1921280		1.91962	-1930950		1.91962	-1922850		1.91962	-1931370		1.91962	-1921230
1.92967	-1920620		1.92967	-1929870		1.92967	-1920740		1.92967	-1929310		1.92967	-1919600		1.92967	-1930890		1.92967	-1921330		1.92967	-1930970		1.92967	-1920560
1.93972	-1918810		1.93972	-1929460		1.93972	-1918870		1.93972	-1929470		1.93972	-1917810		1.93972	-1930720		1.93972	-1919700		1.93972	-1930120		1.93972	-1919690
1.94977	-1916890		1.94977	-1928960		1.94977	-1916860		1.94977	-1929270		1.94977	-1915950		1.94977	-1930160		1.94977	-1917930		1.94977	-1929280		1.94977	-1918300
1.95982	-1915090		1.95982	-1928420		1.95982	-1914630		1.95982	-1928880		1.95982	-1913950		1.95982	-1929390		1.95982	-1915850		1.95982	-1928590		1.95982	-1916570
1.96987	-1913300		1.96987	-1927790		1.96987	-1912660		1.96987	-1928330		1.96987	-1911920		1.96987	-1928570		1.96987	-1913800		1.96987	-1927960		1.96987	-1915170
1.97992	-1911450		1.97992	-1927200		1.97992	-1911330		1.97992	-1927760		1.97992	-1910130		1.97992	-1927810		1.97992	-1912190		1.97992	-1927250		1.97992	-1913920
1.98997	-1909660		1.98997	-1926710		1.98997	-1910010		1.98997	-1926950		1.98997	-1908890		1.98997	-1927040		1.98997	-1910730		1.98997	-1926870		1.98997	-1912640
2.00002	-1908290		2.00002	-1926180		2.00002	-1908790		2.00002	-1926130		2.00002	-1908240		2.00002	-1926280		2.00002	-1909400		2.00002	-1926880		2.00002	-1911380
2.01008	-1907320		2.01008	-1925640		2.01008	-1908190		2.01008	-1925720		2.01008	-1908150		2.01008	-1925740		2.01008	-1908520		2.01008	-1927080		2.01008	-1910640
2.02013	-1906840		2.02013	-1925450		2.02013	-1908300		2.02013	-1925370		2.02013	-1908600		2.02013	-1925480		2.02013	-1908510		2.02013	-1927270		2.02013	-1910700
2.03018	-1907090		2.03018	-1925160		2.03018	-1909020		2.03018	-1924950		2.03018	-1909820		2.03018	-1925550		2.03018	-1909070		2.03018	-1927420		2.03018	-1911550
2.04023	-1907760		2.04023	-1924720		2.04023	-1910310		2.04023	-1924900		2.04023	-1911430		2.04023	-1925840		2.04023	-1910020		2.04023	-1927870		2.04023	-1912610
2.05028	-1908700		2.05028	-1924570		2.05028	-1911910		2.05028	-1925200		2.05028	-1913130		2.05028	-1926220		2.05028	-1911410		2.05028	-1928400		2.05028	-1913870
2.06033	-1910000		2.06033	-1924740		2.06033	-1913450		2.06033	-1925460		2.06033	-1915100		2.06033	-1926780		2.06033	-1913270		2.06033	-1928790		2.06033	-1915460
2.07038	-1912000		2.07038	-1924890		2.07038	-1914800		2.07038	-1925970		2.07038	-1917050		2.07038	-1927440		2.07038	-1914930		2.07038	-1929210		2.07038	-1917120
2.08043	-1914390		2.08043	-1925120		2.08043	-1915900		2.08043	-1926850		2.08043	-1918700		2.08043	-1928210		2.08043	-1916230		2.08043	-1929360		2.08043	-1918770
2.09048	-1916460		2.09048	-1925690		2.09048	-1917020		2.09048	-1927740		2.09048	-1919890		2.09048	-1928770		2.09048	-1917480		2.09048	-1929390		2.09048	-1920060
2.10053	-1918250		2.10053	-1926310		2.10053	-1917990		2.10053	-1928580		2.10053	-1920700		2.10053	-1929240		2.10053	-1918720		2.10053	-1929660		2.10053	-1921140
2.11058	-1920040		2.11058	-1926440		2.11058	-1918740		2.11058	-1929030		2.11058	-1921590		2.11058	-1929840		2.11058	-1919990		2.11058	-1930010		2.11058	-1922170
2.12063	-1921430		2.12063	-1926380		2.12063	-1919290		2.12063	-1929240		2.12063	-1922330		2.12063	-1930270		2.12063	-1921280		2.12063	-1930220		2.12063	-1922920
2.13068	-1922240		2.13068	-1926560		2.13068	-1919660		2.13068	-1929640		2.13068	-1922890		2.13068	-1930660		2.13068	-1922340		2.13068	-1930360		2.13068	-1923210
2.14073	-1922890		2.14073	-1926780		2.14073	-1919930		2.14073	-1930170		2.14073	-1923270		2.14073	-1930860		2.14073	-1923270		2.14073	-1930380		2.14073	-1923530
2.15078	-1923380		2.15078	-1927010		2.15078	-1919960		2.15078	-1930380		2.15078	-1922980		2.15078	-1930910		2.15078	-1923290		2.15078	-1930150		2.15078	-1923570
2.16083	-1923600		2.16083	-1927070		2.16083	-1919540		2.16083	-1930030		2.16083	-1922050		2.16083	-1930780		2.16083	-1922640		2.16083	-1929680		2.16083	-1922670
2.17088	-1923520		2.17088	-1926860		2.17088	-1918910		2.17088	-1929420		2.17088	-1921080		2.17088	-1930630		2.17088	-1922030		2.17088	-1929270		2.17088	-1921560
2.18093	-1923300		2.18093	-1926600		2.18093	-1918260		2.18093	-1929080		2.18093	-1920060		2.18093	-1930650		2.18093	-1921350		2.18093	-1928790		2.18093	-1920560
2.19098	-1923230		2.19098	-1926330		2.19098	-1917360		2.19098	-1928830		2.19098	-1918950		2.19098	-1930580		2.19098	-1920390		2.19098	-1927910		2.19098	-1919240
2.20103	-1923150		2.20103	-1926030		2.20103	-1916140		2.20103	-1928050		2.20103	-1917580		2.20103	-1929960		2.20103	-1919260		2.20103	-1927150		2.20103	-1917580
2.21108	-1923130		2.21108	-1925620		2.21108	-1914890		2.21108	-1927290		2.21108	-1915890		2.21108	-1928810		2.21108	-1917740		2.21108	-1926400		2.21108	-1916180
2.22113	-1923260		2.22113	-1925090		2.22113	-1913800		2.22113	-1926870		2.22113	-1914520		2.22113	-1927740		2.22113	-1915700		2.22113	-1925530		2.22113	-1914730
2.23118	-1923300		2.23118	-1924630		2.23118	-1912840		2.23118	-1926260		2.23118	-1912930		2.23118	-1927080		2.23118	-1913770		2.23118	-1924810		2.23118	-1913060
2.24123	-1923240		2.24123	-1924280		2.24123	-1911780		2.24123	-1925430		2.24123	-1910980		2.24123	-1926500		2.24123	-1912050		2.24123	-1924050		2.24123	-1911230
2.25128	-1923390		2.25128	-1924030		2.25128	-1910540		2.25128	-1924950		2.25128	-1909300		2.25128	-1925820		2.25128	-1910270		2.25128	-1923520		2.25128	-1909270
2.26133	-1923530		2.26133	-1923570		2.26133	-1909720		2.26133	-1924720		2.26133	-1908270		2.26133	-1925310		2.26133	-1908420		2.26133	-1923480		2.26133	-1907800
2.27138	-1923480		2.27138	-1923150		2.27138	-1909600		2.27138	-1924380		2.27138	-1907950		2.27138	-1925170		2.27138	-1906910		2.27138	-1923930		2.27138	-1906930
2.28144	-1923490		2.28144	-1923160		2.28144	-1909760		2.28144	-1924170		2.28144	-1908010		2.28144	-1925310		2.28144	-1906300		2.28144	-1924630		2.28144	-1906790
2.29149	-1923640		2.29149	-1923270		2.29149	-1910090		2.29149	-1924050		2.29149	-1908640		2.29149	-1925590		2.29149	-1906640		2.29149	-1925400		2.29149	-1907070
2.30154	-1923900		2.30154	-1923370		2.30154	-1911010		2.30154	-1923970		2.30154	-1909950		2.30154	-1926070		2.30154	-1907450		2.30154	-1926450		2.30154	-1907730
2.31159	-1924140		2.31159	-1923600		2.31159	-1912330		2.31159	-1924100		2.31159	-1911610		2.31159	-1926870		2.31159	-1908970		2.31159	-1927710		2.31159	-1909140
2.32164	-1924150		2.32164	-1923950		2.32164	-1913710		2.32164	-1924480		2.32164	-1913480		2.32164	-1927970		2.32164	-1911170		2.32164	-1929070		2.32164	-1911150
2.33169	-1924070		2.33169	-1924430		2.33169	-1915290		2.33169	-1924950		2.33169	-1915740		2.33169	-1928880		2.33169	-1913490		2.33169	-1930310		2.33169	-1913680
2.34174	-1923880		2.34174	-1924920		2.34174	-1916810		2.34174	-1925670		2.34174	-1918020		2.34174	-1929680		2.34174	-1916030		2.34174	-1931030		2.34174	-1916420
2.35179	-1923450		2.35179	-1925120		2.35179	-1918380		2.35179	-1926150		2.35179	-1919780		2.35179	-1930220		2.35179	-1918490		2.35179	-1931420		2.35179	-1918600
2.36184	-1922660		2.36184	-1925160		2.36184	-1919950		2.36184	-1926810		2.36184	-1921080		2.36184	-1930420		2.36184	-1920500		2.36184	-1931590		2.36184	-1920290
2.37189	-1922030		2.37189	-1925030		2.37189	-1921070		2.37189	-1927440		2.37189	-1922320		2.37189	-1930490		2.37189	-1922120		2.37189	-1931670		2.37189	-1922020
2.38194	-1921520		2.38194	-1924710		2.38194	-1921690		2.38194	-1927440		2.38194	-1923360		2.38194	-1930310		2.38194	-1923560		2.38194	-1931750		2.38194	-1923850
2.39199	-1920370		2.39199	-1924190		2.39199	-1922000		2.39199	-1927510		2.39199	-1924360		2.39199	-1930230		2.39199	-1924660		2.39199	-1931790		2.39199	-1925260
2.40204	-1919050		2.40204	-1923580		2.40204	-1922470		2.40204	-1927950		2.40204	-1925550		2.40204	-1929980		2.40204	-1925470		2.40204	-1931940		2.40204	-1926290
2.41209	-1918230		2.41209	-1923240		2.41209	-1923150		2.41209	-1928310		2.41209	-1926330		2.41209	-1929470		2.41209	-1926200		2.41209	-1931780		2.41209	-1927320
2.42214	-1917900		2.42214	-1923180		2.42214	-1923350		2.42214	-1928380		2.42214	-1926740		2.42214	-1928920		2.42214	-1926680		2.42214	-1931480		2.42214	-1928080
2.43219	-1918020		2.43219	-1922720		2.43219	-1923260		2.43219	-1928030		2.43219	-1927230		2.43219	-1928450		2.43219	-1927140		2.43219	-1931230		2.43219	-1928770
2.44224	-1918520		2.44224	-1922150		2.44224	-1923380		2.44224	-1927380		2.44224	-1927650		2.44224	-1928060		2.44224	-1927760		2.44224	-1930820		2.44224	-1929600
2.45229	-1919180		2.45229	-1921990		2.45229	-1923580		2.45229	-1926660		2.45229	-1928130		2.45229	-1927530		2.45229	-1928390		2.45229	-1930280		2.45229	-1930160
2.46234	-1919980		2.46234	-1922040		2.46234	-1923800		2.46234	-1926530		2.46234	-1928550		2.46234	-1926820		2.46234	-1928720		2.46234	-1929730		2.46234	-1930500
2.47239	-1921080		2.47239	-1922210		2.47239	-1924030		2.47239	-1926680		2.47239	-1928710		2.47239	-1926440		2.47239	-1928770		2.47239	-1929170		2.47239	-1930560
2.48244	-1922130		2.48244	-1922240		2.48244	-1924260		2.48244	-1926480		2.48244	-1928400		2.48244	-1926170		2.48244	-1928600		2.48244	-1928700		2.48244	-1930390
2.49249	-1923100		2.49249	-1921950		2.49249	-1924310		2.49249	-1926150		2.49249	-1927910		2.49249	-1926040		2.49249	-1928330		2.49249	-1928670		2.49249	-1930130
2.50254	-1924160		2.50254	-1921770		2.50254	-1924200		2.50254	-1926260		2.50254	-1927430		2.50254	-1926130		2.50254	-1928190		2.50254	-1928850		2.50254	-1929510
2.51259	-1925050		2.51259	-1921790		2.51259	-1924180		2.51259	-1926760		2.51259	-1926880		2.51259	-1926170		2.51259	-1927680		2.51259	-1928820		2.51259	-1928420
2.52264	-1925490		2.52264	-1921940		2.52264	-1924260		2.52264	-1927250		2.52264	-1926100		2.52264	-1926360		2.52264	-1926680		2.52264	-1928550		2.52264	-1927340
2.53269	-1925570		2.53269	-1921850		2.53269	-1924130		2.53269	-1927640		2.53269	-1925110		2.53269	-1926940		2.53269	-1925710		2.53269	-1928440		2.53269	-1926170
2.54274	-1925770		2.54274	-1921490		2.54274	-1923690		2.54274	-1928030		2.54274	-1923920		2.54274	-1927610		2.54274	-1924720		2.54274	-1928620		2.54274	-1924860
2.5528	-1926210		2.5528	-1921260		2.5528	-1923080		2.5528	-1928370		2.5528	-1922490		2.5528	-1927990		2.5528	-1923300		2.5528	-1928700		2.5528	-1923360
2.56285	-1926650		2.56285	-1921180		2.56285	-1922260		2.56285	-1928770		2.56285	-1920990		2.56285	-1928180		2.56285	-1921850		2.56285	-1928530		2.56285	-1921540
2.5729	-1926860		2.5729	-1921010		2.5729	-1921100		2.5729	-1929000		2.5729	-1919430		2.5729	-1928310		2.5729	-1920550		2.5729	-1928280		2.5729	-1919670
2.58295	-1926550		2.58295	-1920450		2.58295	-1919730		2.58295	-1929120		2.58295	-1917640		2.58295	-1928260		2.58295	-1918810		2.58295	-1927940		2.58295	-1917970
2.593	-1926280		2.593	-1919490		2.593	-1918250		2.593	-1928950		2.593	-1915440		2.593	-1927930		2.593	-1916730		2.593	-1927620		2.593	-1916250
2.60305	-1926100		2.60305	-1918610		2.60305	-1916370		2.60305	-1928480		2.60305	-1912930		2.60305	-1927360		2.60305	-1914450		2.60305	-1926890		2.60305	-1914090
2.6131	-1925570		2.6131	-1917790		2.6131	-1914060		2.6131	-1927760		2.6131	-1910220		2.6131	-1926600		2.6131	-1912060		2.6131	-1925850		2.6131	-1911670
2.62315	-1925110		2.62315	-1916820		2.62315	-1911560		2.62315	-1926750		2.62315	-1907680		2.62315	-1925780		2.62315	-1909670		2.62315	-1924930		2.62315	-1909330
2.6332	-1924570		2.6332	-1915900		2.6332	-1909260		2.6332	-1925830		2.6332	-1905420		2.6332	-1924990		2.6332	-1907190		2.6332	-1924050		2.6332	-1906770
2.64325	-1923960		2.64325	-1915050		2.64325	-1907290		2.64325	-1925370		2.64325	-1903520		2.64325	-1924010		2.64325	-1904820		2.64325	-1923110		2.64325	-1904500
2.6533	-1923280		2.6533	-1913940		2.6533	-1905810		2.6533	-1924740		2.6533	-1902140		2.6533	-1923120		2.6533	-1902740		2.6533	-1922540		2.6533	-1902780
2.66335	-1922680		2.66335	-1913000		2.66335	-1904910		2.66335	-1924000		2.66335	-1901360		2.66335	-1922790		2.66335	-1901270		2.66335	-1922590		2.66335	-1901580
2.6734	-1922310		2.6734	-1912490		2.6734	-1904830		2.6734	-1923650		2.6734	-1901190		2.6734	-1922730		2.6734	-1900860		2.6734	-1922950		2.6734	-1901000
2.68345	-1922180		2.68345	-1912210		2.68345	-1905610		2.68345	-1923280		2.68345	-1901960		2.68345	-1923080		2.68345	-1901210		2.68345	-1923540		2.68345	-1901030
2.6935	-1922150		2.6935	-1912120		2.6935	-1906910		2.6935	-1922830		2.6935	-1903560		2.6935	-1923730		2.6935	-1901910		2.6935	-1924270		2.6935	-1901850
2.70355	-1922310		2.70355	-1912230		2.70355	-1908420		2.70355	-1922980		2.70355	-1905540		2.70355	-1924320		2.70355	-1903230		2.70355	-1924980		2.70355	-1903120
2.7136	-1923020		2.7136	-1912590		2.7136	-1910230		2.7136	-1923700		2.7136	-1907900		2.7136	-1924990		2.7136	-1904960		2.7136	-1925770		2.7136	-1904770
2.72365	-1924100		2.72365	-1913540		2.72365	-1912660		2.72365	-1924540		2.72365	-1910220		2.72365	-1925860		2.72365	-1907130		2.72365	-1926720		2.72365	-1907120
2.7337	-1924930		2.7337	-1914870		2.7337	-1915190		2.7337	-1925310		2.7337	-1912460		2.7337	-1926760		2.7337	-1909680		2.7337	-1927840		2.7337	-1909580
2.74375	-1925550		2.74375	-1915970		2.74375	-1917160		2.74375	-1925930		2.74375	-1914750		2.74375	-1927470		2.74375	-1912120		2.74375	-1928710		2.74375	-1911590
2.7538	-1926460		2.7538	-1916870		2.7538	-1918760		2.7538	-1926760		2.7538	-1916760		2.7538	-1927890		2.7538	-1914200		2.7538	-1929140		2.7538	-1913650
2.76385	-1927550		2.76385	-1917960		2.76385	-1920610		2.76385	-1927890		2.76385	-1918560		2.76385	-1928040		2.76385	-1916160		2.76385	-1929420		2.76385	-1916390
2.7739	-1928330		2.7739	-1919280		2.7739	-1922140		2.7739	-1928610		2.7739	-1920210		2.7739	-1928050		2.7739	-1918120		2.7739	-1929740		2.7739	-1919130
2.78395	-1928960		2.78395	-1920560		2.78395	-1922890		2.78395	-1928900		2.78395	-1921790		2.78395	-1927910		2.78395	-1919840		2.78395	-1929690		2.78395	-1921340
2.794	-1929590		2.794	-1921680		2.794	-1923570		2.794	-1929150		2.794	-1923130		2.794	-1927660		2.794	-1921260		2.794	-1929130		2.794	-1923130
2.80405	-1929810		2.80405	-1922660		2.80405	-1924440		2.80405	-1929360		2.80405	-1924230		2.80405	-1927280		2.80405	-1922600		2.80405	-1928660		2.80405	-1924660
2.81411	-1929720		2.81411	-1923530		2.81411	-1924850		2.81411	-1929310		2.81411	-1925290		2.81411	-1926900		2.81411	-1923810		2.81411	-1928480		2.81411	-1926300
2.82416	-1929440		2.82416	-1924250		2.82416	-1924790		2.82416	-1929050		2.82416	-1926220		2.82416	-1926650		2.82416	-1925090		2.82416	-1928280		2.82416	-1927640
2.83421	-1929130		2.83421	-1925110		2.83421	-1924950		2.83421	-1928710		2.83421	-1926880		2.83421	-1926390		2.83421	-1926220		2.83421	-1927910		2.83421	-1928510

## Sheet: Fig. 2g
nm	Line 1 (counts)		nm	Line 2 (counts)		nm	Line 3 (counts)		nm	Line 4 (counts)		nm	Line 5 (counts)		nm	Line 6 (counts)		nm	Line 7 (counts)		nm	Line 8 (counts)		nm	Line 9 (counts)
0	-1997970		0	-2001500		0	-2001910		0	-2002390		0	-2001620		0	-2005880		0	-2002740		0	-2002180		0	-2000190
0.01005	-1996340		0.01005	-2002090		0.01005	-2000260		0.01005	-2002950		0.01005	-1999580		0.01005	-2005900		0.01005	-2001450		0.01005	-2001180		0.01005	-1999620
0.0201	-1994380		0.0201	-2002590		0.0201	-1998650		0.0201	-2003430		0.0201	-1997210		0.0201	-2005790		0.0201	-1999980		0.0201	-2000010		0.0201	-1998980
0.03015	-1991980		0.03015	-2003120		0.03015	-1996880		0.03015	-2003800		0.03015	-1994540		0.03015	-2005560		0.03015	-1998290		0.03015	-1998540		0.03015	-1997990
0.0402	-1989420		0.0402	-2003610		0.0402	-1994670		0.0402	-2004050		0.0402	-1991640		0.0402	-2005310		0.0402	-1996190		0.0402	-1996690		0.0402	-1996620
0.05025	-1986880		0.05025	-2003910		0.05025	-1992150		0.05025	-2004120		0.05025	-1988700		0.05025	-2005130		0.05025	-1993830		0.05025	-1994630		0.05025	-1995010
0.0603	-1984070		0.0603	-2003930		0.0603	-1989470		0.0603	-2004080		0.0603	-1985700		0.0603	-2004880		0.0603	-1991290		0.0603	-1992690		0.0603	-1993440
0.07035	-1980780		0.07035	-2003780		0.07035	-1986480		0.07035	-2004000		0.07035	-1982400		0.07035	-2004400		0.07035	-1988480		0.07035	-1990890		0.07035	-1991950
0.0804	-1977300		0.0804	-2003720		0.0804	-1983190		0.0804	-2003580		0.0804	-1978830		0.0804	-2003670		0.0804	-1985590		0.0804	-1988910		0.0804	-1990300
0.09045	-1974180		0.09045	-2003670		0.09045	-1979880		0.09045	-2002630		0.09045	-1975440		0.09045	-2002970		0.09045	-1982860		0.09045	-1986630		0.09045	-1988590
0.1005	-1971660		0.1005	-2003130		0.1005	-1976600		0.1005	-2001460		0.1005	-1972660		0.1005	-2002560		0.1005	-1980260		0.1005	-1984450		0.1005	-1987240
0.11055	-1969780		0.11055	-2002080		0.11055	-1973310		0.11055	-2000380		0.11055	-1970610		0.11055	-2002500		0.11055	-1977810		0.11055	-1982760		0.11055	-1986290
0.1206	-1968640		0.1206	-2001010		0.1206	-1970340		0.1206	-1999430		0.1206	-1969210		0.1206	-2002610		0.1206	-1976070		0.1206	-1981660		0.1206	-1985590
0.13065	-1968550		0.13065	-2000090		0.13065	-1968100		0.13065	-1998820		0.13065	-1968460		0.13065	-2002810		0.13065	-1975550		0.13065	-1981270		0.13065	-1985430
0.1407	-1969790		0.1407	-1999160		0.1407	-1966690		0.1407	-1998830		0.1407	-1968570		0.1407	-2003370		0.1407	-1975870		0.1407	-1981590		0.1407	-1985960
0.15075	-1972030		0.15075	-1998270		0.15075	-1966170		0.15075	-1999370		0.15075	-1969830		0.15075	-2004330		0.15075	-1976560		0.15075	-1982360		0.15075	-1986890
0.1608	-1974720		0.1608	-1997720		0.1608	-1966710		0.1608	-2000170		0.1608	-1972030		0.1608	-2005230		0.1608	-1977820		0.1608	-1983570		0.1608	-1988140
0.17085	-1977840		0.17085	-1997790		0.17085	-1968270		0.17085	-2001040		0.17085	-1974560		0.17085	-2005840		0.17085	-1979960		0.17085	-1985370		0.17085	-1989860
0.1809	-1981360		0.1809	-1998390		0.1809	-1970570		0.1809	-2001840		0.1809	-1977440		0.1809	-2006430		0.1809	-1982520		0.1809	-1987420		0.1809	-1991690
0.19095	-1984960		0.19095	-1999260		0.19095	-1973440		0.19095	-2002600		0.19095	-1980790		0.19095	-2007140		0.19095	-1985120		0.19095	-1989450		0.19095	-1993170
0.201	-1988480		0.201	-2000320		0.201	-1976740		0.201	-2003520		0.201	-1984120		0.201	-2007840		0.201	-1988040		0.201	-1991630		0.201	-1994490
0.21105	-1991790		0.21105	-2001400		0.21105	-1980170		0.21105	-2004390		0.21105	-1987190		0.21105	-2008270		0.21105	-1991050		0.21105	-1993890		0.21105	-1996160
0.2211	-1994620		0.2211	-2002350		0.2211	-1983680		0.2211	-2004980		0.2211	-1990260		0.2211	-2008470		0.2211	-1993420		0.2211	-1995880		0.2211	-1997890
0.23115	-1996890		0.23115	-2003390		0.23115	-1987310		0.23115	-2005330		0.23115	-1993130		0.23115	-2008510		0.23115	-1995200		0.23115	-1997490		0.23115	-1999070
0.2412	-1998850		0.2412	-2004440		0.2412	-1990600		0.2412	-2005300		0.2412	-1995470		0.2412	-2008300		0.2412	-1996900		0.2412	-1998710		0.2412	-1999830
0.25125	-2000640		0.25125	-2005080		0.25125	-1993170		0.25125	-2004840		0.25125	-1997440		0.25125	-2007800		0.25125	-1998520		0.25125	-1999450		0.25125	-2000450
0.2613	-2002130		0.2613	-2005390		0.2613	-1995560		0.2613	-2004360		0.2613	-1999320		0.2613	-2007120		0.2613	-1999690		0.2613	-1999850		0.2613	-2000650
0.27135	-2003210		0.27135	-2005620		0.27135	-1998170		0.27135	-2004100		0.27135	-2000990		0.27135	-2006460		0.27135	-2000380		0.27135	-2000000		0.27135	-2000230
0.2814	-2004020		0.2814	-2005600		0.2814	-2000540		0.2814	-2003770		0.2814	-2002330		0.2814	-2005880		0.2814	-2000760		0.2814	-1999910		0.2814	-1999550
0.29145	-2004780		0.29145	-2005300		0.29145	-2002290		0.29145	-2003400		0.29145	-2003510		0.29145	-2005250		0.29145	-2000920		0.29145	-1999820		0.29145	-1998880
0.3015	-2005420		0.3015	-2004960		0.3015	-2003660		0.3015	-2003260		0.3015	-2004600		0.3015	-2004560		0.3015	-2000910		0.3015	-1999760		0.3015	-1998100
0.31155	-2005770		0.31155	-2004540		0.31155	-2004970		0.31155	-2003210		0.31155	-2005350		0.31155	-2003980		0.31155	-2000740		0.31155	-1999450		0.31155	-1997140
0.3216	-2005710		0.3216	-2004060		0.3216	-2006170		0.3216	-2002920		0.3216	-2005570		0.3216	-2003660		0.3216	-2000470		0.3216	-1998960		0.3216	-1996080
0.33165	-2005220		0.33165	-2003810		0.33165	-2006940		0.33165	-2002430		0.33165	-2005270		0.33165	-2003460		0.33165	-2000140		0.33165	-1998530		0.33165	-1994910
0.3417	-2004500		0.3417	-2003830		0.3417	-2007070		0.3417	-2002170		0.3417	-2004570		0.3417	-2003200		0.3417	-1999800		0.3417	-1998190		0.3417	-1993530
0.35175	-2003760		0.35175	-2003780		0.35175	-2006730		0.35175	-2002380		0.35175	-2003600		0.35175	-2003010		0.35175	-1999350		0.35175	-1997890		0.35175	-1992060
0.3618	-2003030		0.3618	-2003730		0.3618	-2006090		0.3618	-2002620		0.3618	-2002560		0.3618	-2002960		0.3618	-1998730		0.3618	-1997610		0.3618	-1990760
0.37185	-2002310		0.37185	-2003960		0.37185	-2005120		0.37185	-2002660		0.37185	-2001610		0.37185	-2002940		0.37185	-1998090		0.37185	-1997360		0.37185	-1989600
0.3819	-2001550		0.3819	-2004300		0.3819	-2003960		0.3819	-2002800		0.3819	-2000600		0.3819	-2003080		0.3819	-1997540		0.3819	-1997330		0.3819	-1988670
0.39195	-2000610		0.39195	-2004410		0.39195	-2002730		0.39195	-2003290		0.39195	-1999350		0.39195	-2003550		0.39195	-1997060		0.39195	-1997600		0.39195	-1988330
0.402	-1999430		0.402	-2004340		0.402	-2001370		0.402	-2004000		0.402	-1997900		0.402	-2004070		0.402	-1996620		0.402	-1997960		0.402	-1988390
0.41206	-1997940		0.41206	-2004500		0.41206	-1999850		0.41206	-2004640		0.41206	-1996310		0.41206	-2004350		0.41206	-1996010		0.41206	-1998260		0.41206	-1988260
0.42211	-1996230		0.42211	-2005010		0.42211	-1998160		0.42211	-2004940		0.42211	-1994550		0.42211	-2004590		0.42211	-1995040		0.42211	-1998580		0.42211	-1987990
0.43216	-1994420		0.43216	-2005440		0.43216	-1996200		0.43216	-2004870		0.43216	-1992610		0.43216	-2004950		0.43216	-1993870		0.43216	-1998950		0.43216	-1987970
0.44221	-1992290		0.44221	-2005460		0.44221	-1993960		0.44221	-2004640		0.44221	-1990410		0.44221	-2005220		0.44221	-1992700		0.44221	-1999230		0.44221	-1988160
0.45226	-1989740		0.45226	-2005180		0.45226	-1991620		0.45226	-2004430		0.45226	-1988010		0.45226	-2005270		0.45226	-1991540		0.45226	-1999420		0.45226	-1988450
0.46231	-1986970		0.46231	-2004820		0.46231	-1989390		0.46231	-2004060		0.46231	-1985560		0.46231	-2005220		0.46231	-1990200		0.46231	-1999470		0.46231	-1988800
0.47236	-1984160		0.47236	-2004420		0.47236	-1987090		0.47236	-2003340		0.47236	-1983020		0.47236	-2005050		0.47236	-1988370		0.47236	-1999190		0.47236	-1989140
0.48241	-1981510		0.48241	-2004020		0.48241	-1984340		0.48241	-2002390		0.48241	-1980490		0.48241	-2004660		0.48241	-1986230		0.48241	-1998690		0.48241	-1989220
0.49246	-1979160		0.49246	-2003450		0.49246	-1981190		0.49246	-2001350		0.49246	-1978240		0.49246	-2004350		0.49246	-1984330		0.49246	-1998270		0.49246	-1989080
0.50251	-1977430		0.50251	-2002390		0.50251	-1978130		0.50251	-2000380		0.50251	-1976500		0.50251	-2004390		0.50251	-1982730		0.50251	-1997910		0.50251	-1989070
0.51256	-1976600		0.51256	-2000990		0.51256	-1975710		0.51256	-1999680		0.51256	-1975490		0.51256	-2004560		0.51256	-1981340		0.51256	-1997360		0.51256	-1989260
0.52261	-1976540		0.52261	-1999790		0.52261	-1974080		0.52261	-1999310		0.52261	-1975160		0.52261	-2004670		0.52261	-1980570		0.52261	-1996810		0.52261	-1989460
0.53266	-1977100		0.53266	-1999050		0.53266	-1973070		0.53266	-1999190		0.53266	-1975370		0.53266	-2004820		0.53266	-1980470		0.53266	-1996740		0.53266	-1989740
0.54271	-1978290		0.54271	-1998580		0.54271	-1972710		0.54271	-1999230		0.54271	-1976090		0.54271	-2005060		0.54271	-1980650		0.54271	-1997170		0.54271	-1990120
0.55276	-1979980		0.55276	-1998210		0.55276	-1973240		0.55276	-1999500		0.55276	-1977250		0.55276	-2005250		0.55276	-1981320		0.55276	-1997780		0.55276	-1990560
0.56281	-1982040		0.56281	-1998090		0.56281	-1974600		0.56281	-2000020		0.56281	-1978800		0.56281	-2005420		0.56281	-1982880		0.56281	-1998580		0.56281	-1991250
0.57286	-1984450		0.57286	-1998440		0.57286	-1976340		0.57286	-2000780		0.57286	-1980730		0.57286	-2005790		0.57286	-1984790		0.57286	-1999560		0.57286	-1992220
0.58291	-1986980		0.58291	-1999160		0.58291	-1978270		0.58291	-2001740		0.58291	-1982890		0.58291	-2006270		0.58291	-1986430		0.58291	-2000340		0.58291	-1993150
0.59296	-1989370		0.59296	-1999990		0.59296	-1980490		0.59296	-2002770		0.59296	-1985110		0.59296	-2006530		0.59296	-1988020		0.59296	-2000900		0.59296	-1993820
0.60301	-1991520		0.60301	-2000810		0.60301	-1982870		0.60301	-2003650		0.60301	-1987290		0.60301	-2006520		0.60301	-1989950		0.60301	-2001570		0.60301	-1994290
0.61306	-1993440		0.61306	-2001540		0.61306	-1985280		0.61306	-2004240		0.61306	-1989310		0.61306	-2006470		0.61306	-1991970		0.61306	-2002290		0.61306	-1994850
0.62311	-1995100		0.62311	-2002200		0.62311	-1987740		0.62311	-2004720		0.62311	-1991220		0.62311	-2006590		0.62311	-1993670		0.62311	-2002900		0.62311	-1995610
0.63316	-1996520		0.63316	-2002970		0.63316	-1990110		0.63316	-2005220		0.63316	-1993010		0.63316	-2006870		0.63316	-1994970		0.63316	-2003420		0.63316	-1996270
0.64321	-1997520		0.64321	-2003800		0.64321	-1992110		0.64321	-2005780		0.64321	-1994290		0.64321	-2007140		0.64321	-1995970		0.64321	-2003900		0.64321	-1996740
0.65326	-1997820		0.65326	-2004340		0.65326	-1993550		0.65326	-2006400		0.65326	-1994730		0.65326	-2007210		0.65326	-1996500		0.65326	-2004320		0.65326	-1997210
0.66331	-1997280		0.66331	-2004590		0.66331	-1994480		0.66331	-2006920		0.66331	-1994560		0.66331	-2007000		0.66331	-1996350		0.66331	-2004620		0.66331	-1997430
0.67336	-1996100		0.67336	-2004930		0.67336	-1995200		0.67336	-2007070		0.67336	-1994240		0.67336	-2006650		0.67336	-1995720		0.67336	-2004840		0.67336	-1996980
0.68341	-1994610		0.68341	-2005440		0.68341	-1995570		0.68341	-2006860		0.68341	-1993700		0.68341	-2006420		0.68341	-1994820		0.68341	-2004900		0.68341	-1996100
0.69346	-1992740		0.69346	-2005730		0.69346	-1995060		0.69346	-2006770		0.69346	-1992540		0.69346	-2006240		0.69346	-1993510		0.69346	-2004790		0.69346	-1995210
0.70351	-1990390		0.70351	-2005540		0.70351	-1993790		0.70351	-2006740		0.70351	-1990730		0.70351	-2005820		0.70351	-1991810		0.70351	-2004610		0.70351	-1994180
0.71356	-1987760		0.71356	-2005140		0.71356	-1992210		0.71356	-2006230		0.71356	-1988550		0.71356	-2005080		0.71356	-1989800		0.71356	-2004360		0.71356	-1992660
0.72361	-1985000		0.72361	-2004890		0.72361	-1990180		0.72361	-2005330		0.72361	-1986210		0.72361	-2004270		0.72361	-1987570		0.72361	-2003990		0.72361	-1990720
0.73366	-1982160		0.73366	-2004730		0.73366	-1987520		0.73366	-2004600		0.73366	-1983670		0.73366	-2003470		0.73366	-1985160		0.73366	-2003650		0.73366	-1988560
0.74371	-1979500		0.74371	-2004380		0.74371	-1984570		0.74371	-2003970		0.74371	-1980990		0.74371	-2002620		0.74371	-1982490		0.74371	-2003450		0.74371	-1986350
0.75376	-1977360		0.75376	-2003760		0.75376	-1981700		0.75376	-2003020		0.75376	-1978540		0.75376	-2001870		0.75376	-1979610		0.75376	-2003120		0.75376	-1984290
0.76381	-1975720		0.76381	-2003040		0.76381	-1978880		0.76381	-2002010		0.76381	-1976460		0.76381	-2001370		0.76381	-1976980		0.76381	-2002370		0.76381	-1982300
0.77386	-1974650		0.77386	-2002280		0.77386	-1976020		0.77386	-2001420		0.77386	-1974650		0.77386	-2001130		0.77386	-1975010		0.77386	-2001470		0.77386	-1980160
0.78391	-1974650		0.78391	-2001350		0.78391	-1973390		0.78391	-2001140		0.78391	-1973500		0.78391	-2001280		0.78391	-1973810		0.78391	-2000900		0.78391	-1977920
0.79396	-1975780		0.79396	-2000590		0.79396	-1971560		0.79396	-2001140		0.79396	-1973480		0.79396	-2001930		0.79396	-1973440		0.79396	-2000620		0.79396	-1976260
0.80401	-1977640		0.80401	-2000260		0.80401	-1970950		0.80401	-2001610		0.80401	-1974570		0.80401	-2002890		0.80401	-1973840		0.80401	-2000390		0.80401	-1975710
0.81406	-1980100		0.81406	-2000110		0.81406	-1971500		0.81406	-2002590		0.81406	-1976480		0.81406	-2003890		0.81406	-1975050		0.81406	-2000380		0.81406	-1975970
0.82411	-1982980		0.82411	-2000130		0.82411	-1972910		0.82411	-2004010		0.82411	-1979130		0.82411	-2004800		0.82411	-1977270		0.82411	-2000680		0.82411	-1976770
0.83416	-1985980		0.83416	-2000690		0.83416	-1975070		0.83416	-2005490		0.83416	-1982380		0.83416	-2005460		0.83416	-1980380		0.83416	-2000940		0.83416	-1978410
0.84421	-1989050		0.84421	-2001780		0.84421	-1978020		0.84421	-2006430		0.84421	-1985810		0.84421	-2005840		0.84421	-1983970		0.84421	-2001160		0.84421	-1980890
0.85426	-1992200		0.85426	-2002860		0.85426	-1981600		0.85426	-2006840		0.85426	-1989160		0.85426	-2006290		0.85426	-1987570		0.85426	-2001670		0.85426	-1983730
0.86431	-1995070		0.86431	-2003810		0.86431	-1985480		0.86431	-2007300		0.86431	-1992410		0.86431	-2007000		0.86431	-1990860		0.86431	-2002260		0.86431	-1986680
0.87436	-1997370		0.87436	-2004850		0.87436	-1989260		0.87436	-2007760		0.87436	-1995320		0.87436	-2007410		0.87436	-1993990		0.87436	-2002570		0.87436	-1989630
0.88441	-1999090		0.88441	-2005930		0.88441	-1992620		0.88441	-2007900		0.88441	-1997600		0.88441	-2007340		0.88441	-1997020		0.88441	-2002860		0.88441	-1992420
0.89446	-2000310		0.89446	-2006940		0.89446	-1995530		0.89446	-2007790		0.89446	-1999260		0.89446	-2007150		0.89446	-1999530		0.89446	-2003230		0.89446	-1994950
0.90451	-2001180		0.90451	-2007860		0.90451	-1997960		0.90451	-2007610		0.90451	-2000610		0.90451	-2006920		0.90451	-2001350		0.90451	-2003400		0.90451	-1997050
0.91456	-2001680		0.91456	-2008540		0.91456	-1999750		0.91456	-2007200		0.91456	-2001830		0.91456	-2006480		0.91456	-2002820		0.91456	-2003470		0.91456	-1998590
0.92461	-2001740		0.92461	-2008760		0.92461	-2000960		0.92461	-2006440		0.92461	-2002790		0.92461	-2005910		0.92461	-2004020		0.92461	-2003710		0.92461	-1999780
0.93466	-2001620		0.93466	-2008680		0.93466	-2001790		0.93466	-2005520		0.93466	-2003420		0.93466	-2005480		0.93466	-2004840		0.93466	-2003900		0.93466	-2000880
0.94471	-2001530		0.94471	-2008560		0.94471	-2002270		0.94471	-2004780		0.94471	-2003800		0.94471	-2005240		0.94471	-2005470		0.94471	-2003750		0.94471	-2001750
0.95476	-2001370		0.95476	-2008340		0.95476	-2002340		0.95476	-2004260		0.95476	-2004010		0.95476	-2004910		0.95476	-2006130		0.95476	-2003490		0.95476	-2002230
0.96481	-2001200		0.96481	-2007910		0.96481	-2002180		0.96481	-2003690		0.96481	-2003950		0.96481	-2004390		0.96481	-2006640		0.96481	-2003390		0.96481	-2002550
0.97486	-2001170		0.97486	-2007430		0.97486	-2002080		0.97486	-2003180		0.97486	-2003580		0.97486	-2003980		0.97486	-2006590		0.97486	-2003350		0.97486	-2002730
0.98491	-2001230		0.98491	-2007060		0.98491	-2001970		0.98491	-2003010		0.98491	-2003060		0.98491	-2003920		0.98491	-2006170		0.98491	-2003300		0.98491	-2002650
0.99496	-2001160		0.99496	-2006690		0.99496	-2001720		0.99496	-2003110		0.99496	-2002340		0.99496	-2004000		0.99496	-2005750		0.99496	-2003330		0.99496	-2002440
1.00501	-2000970		1.00501	-2006280		1.00501	-2001300		1.00501	-2003200		1.00501	-2001300		1.00501	-2003970		1.00501	-2005210		1.00501	-2003350		1.00501	-2002180
1.01506	-2000840		1.01506	-2005950		1.01506	-2000510		1.01506	-2003220		1.01506	-2000190		1.01506	-2003730		1.01506	-2004300		1.01506	-2003270		1.01506	-2001770
1.02511	-2000660		1.02511	-2005830		1.02511	-1999410		1.02511	-2003190		1.02511	-1999120		1.02511	-2003410		1.02511	-2003140		1.02511	-2003210		1.02511	-2001280
1.03516	-2000220		1.03516	-2005800		1.03516	-1998530		1.03516	-2003180		1.03516	-1997960		1.03516	-2003390		1.03516	-2001890		1.03516	-2003290		1.03516	-2000670
1.04521	-1999540		1.04521	-2005700		1.04521	-1997940		1.04521	-2003460		1.04521	-1996720		1.04521	-2003890		1.04521	-2000490		1.04521	-2003510		1.04521	-1999910
1.05526	-1998650		1.05526	-2005640		1.05526	-1997240		1.05526	-2004050		1.05526	-1995570		1.05526	-2004560		1.05526	-1999100		1.05526	-2003950		1.05526	-1999150
1.06531	-1997460		1.06531	-2005700		1.06531	-1996240		1.06531	-2004650		1.06531	-1994360		1.06531	-2004890		1.06531	-1997800		1.06531	-2004570		1.06531	-1998390
1.07536	-1995810		1.07536	-2005780		1.07536	-1994980		1.07536	-2004980		1.07536	-1992880		1.07536	-2004990		1.07536	-1996250		1.07536	-2005170		1.07536	-1997430
1.08541	-1993740		1.08541	-2005790		1.08541	-1993430		1.08541	-2005210		1.08541	-1990980		1.08541	-2005220		1.08541	-1994170		1.08541	-2005600		1.08541	-1996050
1.09546	-1991480		1.09546	-2005620		1.09546	-1991600		1.09546	-2005530		1.09546	-1988530		1.09546	-2005450		1.09546	-1991870		1.09546	-2005890		1.09546	-1994410
1.10551	-1989350		1.10551	-2005310		1.10551	-1989540		1.10551	-2005730		1.10551	-1985780		1.10551	-2005330		1.10551	-1989520		1.10551	-2006100		1.10551	-1992750
1.11556	-1987120		1.11556	-2005090		1.11556	-1987220		1.11556	-2005490		1.11556	-1983160		1.11556	-2004960		1.11556	-1986830		1.11556	-2006140		1.11556	-1990950
1.12561	-1984420		1.12561	-2005050		1.12561	-1984620		1.12561	-2004860		1.12561	-1980450		1.12561	-2004550		1.12561	-1983900		1.12561	-2006010		1.12561	-1988780
1.13566	-1981520		1.13566	-2004900		1.13566	-1981730		1.13566	-2003960		1.13566	-1977220		1.13566	-2003810		1.13566	-1981090		1.13566	-2005710		1.13566	-1986270
1.14571	-1978880		1.14571	-2004330		1.14571	-1978610		1.14571	-2002840		1.14571	-1973730		1.14571	-2002630		1.14571	-1978300		1.14571	-2005090		1.14571	-1983610
1.15576	-1976710		1.15576	-2003410		1.15576	-1975310		1.15576	-2001640		1.15576	-1970640		1.15576	-2001660		1.15576	-1975430		1.15576	-2004220		1.15576	-1980910
1.16581	-1975220		1.16581	-2002380		1.16581	-1971960		1.16581	-2000760		1.16581	-1968300		1.16581	-2001400		1.16581	-1972930		1.16581	-2003390		1.16581	-1978400
1.17586	-1974510		1.17586	-2001170		1.17586	-1969020		1.17586	-2000290		1.17586	-1966790		1.17586	-2001430		1.17586	-1971220		1.17586	-2002640		1.17586	-1976450
1.18591	-1974470		1.18591	-1999920		1.18591	-1966830		1.18591	-1999920		1.18591	-1966080		1.18591	-2001400		1.18591	-1970210		1.18591	-2001900		1.18591	-1975170
1.19596	-1975220		1.19596	-1999020		1.19596	-1965490		1.19596	-1999720		1.19596	-1966180		1.19596	-2001700		1.19596	-1969860		1.19596	-2001390		1.19596	-1974290
1.20602	-1976970		1.20602	-1998550		1.20602	-1965130		1.20602	-2000130		1.20602	-1967270		1.20602	-2002550		1.20602	-1970520		1.20602	-2001450		1.20602	-1973780
1.21607	-1979450		1.21607	-1998360		1.21607	-1965660		1.21607	-2001150		1.21607	-1969460		1.21607	-2003570		1.21607	-1972140		1.21607	-2002030		1.21607	-1974120
1.22612	-1982140		1.22612	-1998540		1.22612	-1966930		1.22612	-2002230		1.22612	-1972310		1.22612	-2004320		1.22612	-1974390		1.22612	-2002650		1.22612	-1975580
1.23617	-1984950		1.23617	-1999150		1.23617	-1969130		1.23617	-2002970		1.23617	-1975360		1.23617	-2004760		1.23617	-1977250		1.23617	-2003180		1.23617	-1977620
1.24622	-1988030		1.24622	-2000110		1.24622	-1972220		1.24622	-2003460		1.24622	-1978630		1.24622	-2005100		1.24622	-1980750		1.24622	-2003760		1.24622	-1979910
1.25627	-1991140		1.25627	-2001270		1.25627	-1975700		1.25627	-2003800		1.25627	-1982050		1.25627	-2005400		1.25627	-1984330		1.25627	-2004420		1.25627	-1982690
1.26632	-1994030		1.26632	-2002280		1.26632	-1979200		1.26632	-2004090		1.26632	-1985430		1.26632	-2005560		1.26632	-1987490		1.26632	-2005100		1.26632	-1985810
1.27637	-1996700		1.27637	-2003150		1.27637	-1982760		1.27637	-2004440		1.27637	-1988860		1.27637	-2005630		1.27637	-1990350		1.27637	-2005790		1.27637	-1988720
1.28642	-1999120		1.28642	-2004180		1.28642	-1986320		1.28642	-2004830		1.28642	-1992230		1.28642	-2005530		1.28642	-1993120		1.28642	-2006350		1.28642	-1991280
1.29647	-2001090		1.29647	-2005240		1.29647	-1989760		1.29647	-2004980		1.29647	-1995120		1.29647	-2005060		1.29647	-1995590		1.29647	-2006600		1.29647	-1993610
1.30652	-2002510		1.30652	-2005940		1.30652	-1992900		1.30652	-2004620		1.30652	-1997490		1.30652	-2004420		1.30652	-1997620		1.30652	-2006630		1.30652	-1995570
1.31657	-2003710		1.31657	-2006320		1.31657	-1995490		1.31657	-2003960		1.31657	-1999760		1.31657	-2003930		1.31657	-1999390		1.31657	-2006590		1.31657	-1997080
1.32662	-2004900		1.32662	-2006570		1.32662	-1997490		1.32662	-2003450		1.32662	-2001980		1.32662	-2003580		1.32662	-2000990		1.32662	-2006460		1.32662	-1998240
1.33667	-2005810		1.33667	-2006730		1.33667	-1999080		1.33667	-2003140		1.33667	-2003710		1.33667	-2003270		1.33667	-2002270		1.33667	-2006090		1.33667	-1999050
1.34672	-2006410		1.34672	-2006820		1.34672	-2000520		1.34672	-2002890		1.34672	-2004860		1.34672	-2003020		1.34672	-2003340		1.34672	-2005540		1.34672	-1999630
1.35677	-2006790		1.35677	-2006840		1.35677	-2001950		1.35677	-2002750		1.35677	-2005870		1.35677	-2002930		1.35677	-2004480		1.35677	-2005190		1.35677	-2000280
1.36682	-2006830		1.36682	-2006810		1.36682	-2003170		1.36682	-2002830		1.36682	-2006850		1.36682	-2003050		1.36682	-2005520		1.36682	-2005200		1.36682	-2000920
1.37687	-2006410		1.37687	-2006700		1.37687	-2003870		1.37687	-2003010		1.37687	-2007310		1.37687	-2003110		1.37687	-2006190		1.37687	-2005520		1.37687	-2001310
1.38692	-2005540		1.38692	-2006460		1.38692	-2004080		1.38692	-2003020		1.38692	-2006930		1.38692	-2002840		1.38692	-2006490		1.38692	-2005880		1.38692	-2001490
1.39697	-2004440		1.39697	-2006330		1.39697	-2004010		1.39697	-2002920		1.39697	-2005920		1.39697	-2002370		1.39697	-2006480		1.39697	-2005980		1.39697	-2001690
1.40702	-2003360		1.40702	-2006420		1.40702	-2003660		1.40702	-2002960		1.40702	-2004760		1.40702	-2002270		1.40702	-2006090		1.40702	-2005770		1.40702	-2001810
1.41707	-2002360		1.41707	-2006270		1.41707	-2002890		1.41707	-2003040		1.41707	-2003700		1.41707	-2002830		1.41707	-2005370		1.41707	-2005420		1.41707	-2001570
1.42712	-2001220		1.42712	-2005740		1.42712	-2001850		1.42712	-2003140		1.42712	-2002710		1.42712	-2003570		1.42712	-2004520		1.42712	-2005140		1.42712	-2001150
1.43717	-1999860		1.43717	-2005230		1.43717	-2000940		1.43717	-2003400		1.43717	-2001630		1.43717	-2004220		1.43717	-2003680		1.43717	-2005120		1.43717	-2000930
1.44722	-1998600		1.44722	-2004970		1.44722	-2000040		1.44722	-2003820		1.44722	-2000130		1.44722	-2004840		1.44722	-2002820		1.44722	-2005290		1.44722	-2000830
1.45727	-1997540		1.45727	-2004850		1.45727	-1998660		1.45727	-2004220		1.45727	-1998070		1.45727	-2005160		1.45727	-2001830		1.45727	-2005540		1.45727	-2000600
1.46732	-1996300		1.46732	-2004690		1.46732	-1996840		1.46732	-2004420		1.46732	-1995870		1.46732	-2005180		1.46732	-2000220		1.46732	-2005810		1.46732	-2000090
1.47737	-1994530		1.47737	-2004600		1.47737	-1994950		1.47737	-2004370		1.47737	-1993600		1.47737	-2005260		1.47737	-1997850		1.47737	-2005940		1.47737	-1999050
1.48742	-1992490		1.48742	-2004580		1.48742	-1993050		1.48742	-2004210		1.48742	-1990890		1.48742	-2005330		1.48742	-1995320		1.48742	-2005820		1.48742	-1997610
1.49747	-1990530		1.49747	-2004350		1.49747	-1990860		1.49747	-2004090		1.49747	-1987890		1.49747	-2005040		1.49747	-1992760		1.49747	-2005580		1.49747	-1996080
1.50752	-1988420		1.50752	-2003900		1.50752	-1988340		1.50752	-2003740		1.50752	-1984930		1.50752	-2004370		1.50752	-1989760		1.50752	-2005370		1.50752	-1994250
1.51757	-1986080		1.51757	-2003490		1.51757	-1985680		1.51757	-2003070		1.51757	-1981780		1.51757	-2003530		1.51757	-1986460		1.51757	-2004900		1.51757	-1991850
1.52762	-1983880		1.52762	-2003110		1.52762	-1982830		1.52762	-2002340		1.52762	-1978250		1.52762	-2002630		1.52762	-1983330		1.52762	-2003950		1.52762	-1989150
1.53767	-1981800		1.53767	-2002480		1.53767	-1979640		1.53767	-2001650		1.53767	-1974740		1.53767	-2001750		1.53767	-1980320		1.53767	-2002840		1.53767	-1986430
1.54772	-1979740		1.54772	-2001430		1.54772	-1976400		1.54772	-2000850		1.54772	-1971750		1.54772	-2001020		1.54772	-1977420		1.54772	-2001910		1.54772	-1983630
1.55777	-1978060		1.55777	-2000120		1.55777	-1973560		1.55777	-2000000		1.55777	-1969510		1.55777	-2000610		1.55777	-1974950		1.55777	-2001110		1.55777	-1980950
1.56782	-1977140		1.56782	-1998790		1.56782	-1971150		1.56782	-1999280		1.56782	-1968000		1.56782	-2000650		1.56782	-1973160		1.56782	-2000240		1.56782	-1978700
1.57787	-1977050		1.57787	-1997570		1.57787	-1969120		1.57787	-1998880		1.57787	-1967220		1.57787	-2000840		1.57787	-1972160		1.57787	-1999400		1.57787	-1976900
1.58792	-1977650		1.58792	-1996680		1.58792	-1967740		1.58792	-1999000		1.58792	-1967280		1.58792	-2000960		1.58792	-1972030		1.58792	-1999020		1.58792	-1975640
1.59797	-1978830		1.59797	-1996210		1.59797	-1967400		1.59797	-1999650		1.59797	-1968170		1.59797	-2001340		1.59797	-1972700		1.59797	-1999260		1.59797	-1975250
1.60802	-1980500		1.60802	-1996140		1.60802	-1968080		1.60802	-2000540		1.60802	-1969760		1.60802	-2002180		1.60802	-1973950		1.60802	-1999800		1.60802	-1975830
1.61807	-1982660		1.61807	-1996420		1.61807	-1969460		1.61807	-2001350		1.61807	-1971930		1.61807	-2003080		1.61807	-1975750		1.61807	-2000410		1.61807	-1977160
1.62812	-1985320		1.62812	-1996990		1.62812	-1971300		1.62812	-2002070		1.62812	-1974610		1.62812	-2003800		1.62812	-1978140		1.62812	-2001290		1.62812	-1979020
1.63817	-1988240		1.63817	-1997850		1.63817	-1973640		1.63817	-2003020		1.63817	-1977810		1.63817	-2004540		1.63817	-1980950		1.63817	-2002550		1.63817	-1981350
1.64822	-1991030		1.64822	-1998900		1.64822	-1976590		1.64822	-2004180		1.64822	-1981340		1.64822	-2005070		1.64822	-1983950		1.64822	-2003920		1.64822	-1984070
1.65827	-1993430		1.65827	-1999970		1.65827	-1980040		1.65827	-2005020		1.65827	-1984590		1.65827	-2005060		1.65827	-1986970		1.65827	-2005230		1.65827	-1987020
1.66832	-1995520		1.66832	-2001190		1.66832	-1983430		1.66832	-2005420		1.66832	-1987380		1.66832	-2004940		1.66832	-1989740		1.66832	-2006390		1.66832	-1989870
1.67837	-1997300		1.67837	-2002680		1.67837	-1986280		1.67837	-2005910		1.67837	-1990170		1.67837	-2005140		1.67837	-1992130		1.67837	-2007150		1.67837	-1992380
1.68842	-1998660		1.68842	-2004140		1.68842	-1988870		1.68842	-2006590		1.68842	-1993090		1.68842	-2005520		1.68842	-1994360		1.68842	-2007420		1.68842	-1994550
1.69847	-1999780		1.69847	-2005220		1.69847	-1991660		1.69847	-2007000		1.69847	-1995810		1.69847	-2005760		1.69847	-1996480		1.69847	-2007590		1.69847	-1996430
1.70852	-2000780		1.70852	-2005990		1.70852	-1994450		1.70852	-2007030		1.70852	-1998200		1.70852	-2005730		1.70852	-1998300		1.70852	-2008030		1.70852	-1997980
1.71857	-2001610		1.71857	-2006730		1.71857	-1996730		1.71857	-2006960		1.71857	-2000250		1.71857	-2005460		1.71857	-1999790		1.71857	-2008410		1.71857	-1999240
1.72862	-2002250		1.72862	-2007470		1.72862	-1998470		1.72862	-2006790		1.72862	-2001800		1.72862	-2005140		1.72862	-2001030		1.72862	-2008280		1.72862	-2000090
1.73867	-2002710		1.73867	-2007940		1.73867	-2000090		1.73867	-2006410		1.73867	-2002860		1.73867	-2004960		1.73867	-2001960		1.73867	-2007770		1.73867	-2000460
1.74872	-2003030		1.74872	-2008010		1.74872	-2001600		1.74872	-2006050		1.74872	-2003750		1.74872	-2004760		1.74872	-2002620		1.74872	-2007330		1.74872	-2000690
1.75877	-2003260		1.75877	-2007990		1.75877	-2002550		1.75877	-2005840		1.75877	-2004710		1.75877	-2004520		1.75877	-2003240		1.75877	-2007050		1.75877	-2000960
1.76882	-2003470		1.76882	-2007980		1.76882	-2002910		1.76882	-2005690		1.76882	-2005510		1.76882	-2004400		1.76882	-2003930		1.76882	-2006700		1.76882	-2000990
1.77887	-2003650		1.77887	-2007750		1.77887	-2003160		1.77887	-2005630		1.77887	-2005790		1.77887	-2004210		1.77887	-2004610		1.77887	-2006140		1.77887	-2000980
1.78892	-2003640		1.78892	-2007350		1.78892	-2003500		1.78892	-2005780		1.78892	-2005440		1.78892	-2003840		1.78892	-2005020		1.78892	-2005600		1.78892	-2001210
1.79897	-2003410		1.79897	-2007040		1.79897	-2003550		1.79897	-2006030		1.79897	-2004730		1.79897	-2003670		1.79897	-2004910		1.79897	-2005280		1.79897	-2001330
1.80902	-2003080		1.80902	-2006720		1.80902	-2003060		1.80902	-2006070		1.80902	-2003760		1.80902	-2003820		1.80902	-2004300		1.80902	-2005050		1.80902	-2000920
1.81907	-2002570		1.81907	-2006310		1.81907	-2002230		1.81907	-2005910		1.81907	-2002400		1.81907	-2003980		1.81907	-2003380		1.81907	-2004760		1.81907	-2000130
1.82912	-2001670		1.82912	-2006030		1.82912	-2001470		1.82912	-2006020		1.82912	-2000700		1.82912	-2004170		1.82912	-2002330		1.82912	-2004370		1.82912	-1999340
1.83917	-2000610		1.83917	-2005850		1.83917	-2000850		1.83917	-2006420		1.83917	-1999050		1.83917	-2004620		1.83917	-2001240		1.83917	-2004050		1.83917	-1998630
1.84922	-1999690		1.84922	-2005590		1.84922	-1999980		1.84922	-2006620		1.84922	-1997560		1.84922	-2005090		1.84922	-2000180		1.84922	-2003980		1.84922	-1997700
1.85927	-1998740		1.85927	-2005360		1.85927	-1998810		1.85927	-2006550		1.85927	-1995930		1.85927	-2005260		1.85927	-1998970		1.85927	-2004240		1.85927	-1996540
1.86932	-1997480		1.86932	-2005180		1.86932	-1997750		1.86932	-2006590		1.86932	-1994020		1.86932	-2005130		1.86932	-1997620		1.86932	-2004700		1.86932	-1995270
1.87937	-1995830		1.87937	-2004800		1.87937	-1996740		1.87937	-2006660		1.87937	-1992000		1.87937	-2004740		1.87937	-1996350		1.87937	-2004960		1.87937	-1994030
1.88942	-1993690		1.88942	-2004220		1.88942	-1995340		1.88942	-2006300		1.88942	-1989920		1.88942	-2004070		1.88942	-1994920		1.88942	-2004950		1.88942	-1992980
1.89947	-1991040		1.89947	-2003780		1.89947	-1993530		1.89947	-2005520		1.89947	-1987500		1.89947	-2003150		1.89947	-1993070		1.89947	-2004990		1.89947	-1992070
1.90952	-1988290		1.90952	-2003430		1.90952	-1991440		1.90952	-2004730		1.90952	-1984610		1.90952	-2002120		1.90952	-1990840		1.90952	-2004990		1.90952	-1990860
1.91957	-1985970		1.91957	-2002740		1.91957	-1988990		1.91957	-2003910		1.91957	-1981560		1.91957	-2001160		1.91957	-1988330		1.91957	-2004620		1.91957	-1989290
1.92962	-1984010		1.92962	-2001610		1.92962	-1986220		1.92962	-2002860		1.92962	-1978840		1.92962	-2000450		1.92962	-1985730		1.92962	-2003980		1.92962	-1987600
1.93967	-1982010		1.93967	-2000370		1.93967	-1983470		1.93967	-2001840		1.93967	-1976590		1.93967	-1999970		1.93967	-1983370		1.93967	-2003410		1.93967	-1985750
1.94972	-1980090		1.94972	-1999130		1.94972	-1980780		1.94972	-2001010		1.94972	-1974600		1.94972	-1999640		1.94972	-1981330		1.94972	-2002990		1.94972	-1983670
1.95977	-1978830		1.95977	-1997800		1.95977	-1978200		1.95977	-2000230		1.95977	-1972940		1.95977	-1999370		1.95977	-1979520		1.95977	-2002520		1.95977	-1981700
1.96982	-1978400		1.96982	-1996450		1.96982	-1976130		1.96982	-1999700		1.96982	-1972060		1.96982	-1999250		1.96982	-1978050		1.96982	-2001920		1.96982	-1980100
1.97987	-1978490		1.97987	-1995370		1.97987	-1974930		1.97987	-1999630		1.97987	-1972160		1.97987	-1999400		1.97987	-1977310		1.97987	-2001380		1.97987	-1978840
1.98992	-1979040		1.98992	-1994800		1.98992	-1974650		1.98992	-1999840		1.98992	-1973170		1.98992	-1999860		1.98992	-1977490		1.98992	-2001200		1.98992	-1978090
1.99997	-1980190		1.99997	-1994580		1.99997	-1975060		1.99997	-2000130		1.99997	-1974850		1.99997	-2000680		1.99997	-1978340		1.99997	-2001400		1.99997	-1978040
2.01002	-1981930		2.01002	-1994330		2.01002	-1976030		2.01002	-2000560		2.01002	-1976920		2.01002	-2001860		2.01002	-1979760		2.01002	-2001830		2.01002	-1978650
2.02008	-1984080		2.02008	-1994280		2.02008	-1977530		2.02008	-2001200		2.02008	-1979100		2.02008	-2003110		2.02008	-1981670		2.02008	-2002500		2.02008	-1979880
2.03013	-1986450		2.03013	-1994950		2.03013	-1979520		2.03013	-2001920		2.03013	-1981360		2.03013	-2004110		2.03013	-1983900		2.03013	-2003330		2.03013	-1981730
2.04018	-1988880		2.04018	-1996030		2.04018	-1981810		2.04018	-2002540		2.04018	-1983870		2.04018	-2004780		2.04018	-1986320		2.04018	-2004080		2.04018	-1984010
2.05023	-1991250		2.05023	-1996920		2.05023	-1984140		2.05023	-2003090		2.05023	-1986600		2.05023	-2005180		2.05023	-1988910		2.05023	-2004860		2.05023	-1986370
2.06028	-1993480		2.06028	-1997610		2.06028	-1986390		2.06028	-2003590		2.06028	-1989330		2.06028	-2005450		2.06028	-1991560		2.06028	-2005900		2.06028	-1988660
2.07033	-1995410		2.07033	-1998350		2.07033	-1988650		2.07033	-2004040		2.07033	-1991660		2.07033	-2005730		2.07033	-1993880		2.07033	-2006750		2.07033	-1990920
2.08038	-1996970		2.08038	-1999030		2.08038	-1990810		2.08038	-2004420		2.08038	-1993400		2.08038	-2005940		2.08038	-1995540		2.08038	-2006970		2.08038	-1993010
2.09043	-1998230		2.09043	-1999500		2.09043	-1992630		2.09043	-2004720		2.09043	-1994630		2.09043	-2005990		2.09043	-1996610		2.09043	-2006970		2.09043	-1994700
2.10048	-1999060		2.10048	-1999810		2.10048	-1993970		2.10048	-2004840		2.10048	-1995340		2.10048	-2005990		2.10048	-1997280		2.10048	-2007330		2.10048	-1995840
2.11053	-1999410		2.11053	-2000020		2.11053	-1994860		2.11053	-2004670		2.11053	-1995520		2.11053	-2005900		2.11053	-1997430		2.11053	-2007820		2.11053	-1996390
2.12058	-1999370		2.12058	-2000020		2.12058	-1995220		2.12058	-2004420		2.12058	-1995300		2.12058	-2005620		2.12058	-1996950		2.12058	-2008000		2.12058	-1996350
2.13063	-1998920		2.13063	-1999720		2.13063	-1995020		2.13063	-2004240		2.13063	-1994590		2.13063	-2005280		2.13063	-1995860		2.13063	-2007980		2.13063	-1995860
2.14068	-1998070		2.14068	-1999220		2.14068	-1994220		2.14068	-2003920		2.14068	-1993130		2.14068	-2005010		2.14068	-1994260		2.14068	-2007900		2.14068	-1995170
2.15073	-1997110		2.15073	-1998690		2.15073	-1992770		2.15073	-2003460		2.15073	-1990950		2.15073	-2004690		2.15073	-1992350		2.15073	-2007520		2.15073	-1994230
2.16078	-1996340		2.16078	-1998110		2.16078	-1990780		2.16078	-2003050		2.16078	-1988380		2.16078	-2004130		2.16078	-1990230		2.16078	-2006840		2.16078	-1992820
2.17083	-1995470		2.17083	-1997280		2.17083	-1988650		2.17083	-2002620		2.17083	-1985510		2.17083	-2003230		2.17083	-1987910		2.17083	-2006180		2.17083	-1990940
2.18088	-1994230		2.18088	-1996190		2.18088	-1986570		2.18088	-2002040		2.18088	-1982290		2.18088	-2002110		2.18088	-1985360		2.18088	-2005490		2.18088	-1988660
2.19093	-1992920		2.19093	-1995160		2.19093	-1984180		2.19093	-2001430		2.19093	-1979000		2.19093	-2001160		2.19093	-1982440		2.19093	-2004460		2.19093	-1985970
2.20098	-1991940		2.20098	-1994250		2.20098	-1981290		2.20098	-2000900		2.20098	-1976000		2.20098	-2000550		2.20098	-1979560		2.20098	-2003220		2.20098	-1983000
2.21103	-1991160		2.21103	-1993340		2.21103	-1978490		2.21103	-2000470		2.21103	-1973510		2.21103	-2000210		2.21103	-1977220		2.21103	-2002030		2.21103	-1980230
2.22108	-1990440		2.22108	-1992570		2.22108	-1976400		2.22108	-2000110		2.22108	-1971790		2.22108	-2000080		2.22108	-1975360		2.22108	-2001010		2.22108	-1978020
2.23113	-1989950		2.23113	-1992090		2.23113	-1974980		2.23113	-1999990		2.23113	-1971020		2.23113	-2000230		2.23113	-1973980		2.23113	-2000280		2.23113	-1976100
2.24118	-1989890		2.24118	-1991900		2.24118	-1974070		2.24118	-2000360		2.24118	-1971160		2.24118	-2000860		2.24118	-1973450		2.24118	-1999890		2.24118	-1974350
2.25123	-1990150		2.25123	-1992030		2.25123	-1973890		2.25123	-2001190		2.25123	-1972240		2.25123	-2001990		2.25123	-1973990		2.25123	-1999900		2.25123	-1973240
2.26128	-1990580		2.26128	-1992410		2.26128	-1974690		2.26128	-2002290		2.26128	-1974400		2.26128	-2003290		2.26128	-1975360		2.26128	-2000290		2.26128	-1973150
2.27133	-1991130		2.27133	-1993020		2.27133	-1976400		2.27133	-2003560		2.27133	-1977580		2.27133	-2004580		2.27133	-1977560		2.27133	-2000910		2.27133	-1974100
2.28138	-1991600		2.28138	-1994040		2.28138	-1978880		2.28138	-2004960		2.28138	-1981310		2.28138	-2006020		2.28138	-1980740		2.28138	-2001840		2.28138	-1976090
2.29143	-1991860		2.29143	-1995650		2.29143	-1981770		2.29143	-2006410		2.29143	-1984990		2.29143	-2007370		2.29143	-1984490		2.29143	-2003240		2.29143	-1979090
2.30148	-1991990		2.30148	-1997550		2.30148	-1984650		2.30148	-2007760		2.30148	-1988230		2.30148	-2008220		2.30148	-1988190		2.30148	-2004760		2.30148	-1982690
2.31153	-1992020		2.31153	-1999250		2.31153	-1987310		2.31153	-2008780		2.31153	-1991120		2.31153	-2008800		2.31153	-1991700		2.31153	-2005870		2.31153	-1986300
2.32158	-1991920		2.32158	-2000620		2.32158	-1989780		2.32158	-2009330		2.32158	-1994030		2.32158	-2009420		2.32158	-1995040		2.32158	-2006500		2.32158	-1989650
2.33163	-1991660		2.33163	-2001750		2.33163	-1992150		2.33163	-2009630		2.33163	-1996820		2.33163	-2009800		2.33163	-1997820		2.33163	-2006900		2.33163	-1992790
2.34168	-1991230		2.34168	-2002660		2.34168	-1994300		2.34168	-2009860		2.34168	-1998910		2.34168	-2009780		2.34168	-1999940		2.34168	-2007140		2.34168	-1995580
2.35173	-1990720		2.35173	-2003450		2.35173	-1996000		2.35173	-2009760		2.35173	-2000180		2.35173	-2009600		2.35173	-2001810		2.35173	-2007130		2.35173	-1997840
2.36178	-1990400		2.36178	-2004100		2.36178	-1997350		2.36178	-2009360		2.36178	-2001190		2.36178	-2009350		2.36178	-2003550		2.36178	-2006980		2.36178	-1999660
2.37183	-1990570		2.37183	-2004260		2.37183	-1998740		2.37183	-2008870		2.37183	-2002410		2.37183	-2008980		2.37183	-2004900		2.37183	-2006800		2.37183	-2001130
2.38188	-1991230		2.38188	-2003880		2.38188	-2000100		2.38188	-2008390		2.38188	-2003480		2.38188	-2008490		2.38188	-2005890		2.38188	-2006520		2.38188	-2002260
2.39193	-1992020		2.39193	-2003410		2.39193	-2001060		2.39193	-2007940		2.39193	-2003920		2.39193	-2007840		2.39193	-2006620		2.39193	-2006130		2.39193	-2003310
2.40198	-1992850		2.40198	-2003090		2.40198	-2001560		2.40198	-2007560		2.40198	-2003980		2.40198	-2007130		2.40198	-2007100		2.40198	-2005830		2.40198	-2004270
2.41203	-1993980		2.41203	-2002940		2.41203	-2002050		2.41203	-2007280		2.41203	-2004060		2.41203	-2006490		2.41203	-2007540		2.41203	-2005680		2.41203	-2004890
2.42208	-1995410		2.42208	-2002910		2.42208	-2002750		2.42208	-2007000		2.42208	-2003920		2.42208	-2005920		2.42208	-2007930		2.42208	-2005570		2.42208	-2005200
2.43213	-1996930		2.43213	-2002750		2.43213	-2003260		2.43213	-2006560		2.43213	-2003460		2.43213	-2005430		2.43213	-2007850		2.43213	-2005510		2.43213	-2005290
2.44218	-1998340		2.44218	-2002500		2.44218	-2003300		2.44218	-2006130		2.44218	-2003030		2.44218	-2005090		2.44218	-2007150		2.44218	-2005410		2.44218	-2005290
2.45223	-1999510		2.45223	-2002410		2.45223	-2003280		2.45223	-2005890		2.45223	-2002540		2.45223	-2004840		2.45223	-2006230		2.45223	-2005240		2.45223	-2005260
2.46228	-2000480		2.46228	-2002270		2.46228	-2003450		2.46228	-2005720		2.46228	-2001650		2.46228	-2004540		2.46228	-2005280		2.46228	-2005270		2.46228	-2005020
2.47233	-2001110		2.47233	-2001900		2.47233	-2003520		2.47233	-2005510		2.47233	-2000410		2.47233	-2004170		2.47233	-2003960		2.47233	-2005500		2.47233	-2004270
2.48238	-2001410		2.48238	-2001510		2.48238	-2003250		2.48238	-2005310		2.48238	-1999040		2.48238	-2003820		2.48238	-2002190		2.48238	-2005590		2.48238	-2003110
2.49243	-2001730		2.49243	-2001140		2.49243	-2002750		2.49243	-2005250		2.49243	-1997550		2.49243	-2003710		2.49243	-2000310		2.49243	-2005490		2.49243	-2001760
2.50248	-2002140		2.50248	-2000570		2.50248	-2002140		2.50248	-2005390		2.50248	-1995980		2.50248	-2003920		2.50248	-1998390		2.50248	-2005340		2.50248	-2000310
2.51253	-2002310		2.51253	-1999720		2.51253	-2001400		2.51253	-2005690		2.51253	-1994390		2.51253	-2004180		2.51253	-1996240		2.51253	-2005230		2.51253	-1998840
2.52258	-2002060		2.52258	-1998850		2.52258	-2000410		2.52258	-2006020		2.52258	-1992410		2.52258	-2004100		2.52258	-1993960		2.52258	-2005230		2.52258	-1997220
2.53263	-2001580		2.53263	-1998110		2.53263	-1999140		2.53263	-2006010		2.53263	-1989770		2.53263	-2003660		2.53263	-1991680		2.53263	-2005420		2.53263	-1995370
2.54268	-2001050		2.54268	-1997430		2.54268	-1997600		2.54268	-2005460		2.54268	-1986790		2.54268	-2003110		2.54268	-1989180		2.54268	-2005580		2.54268	-1993290
2.55273	-2000330		2.55273	-1996690		2.55273	-1995680		2.55273	-2004750		2.55273	-1983850		2.55273	-2002480		2.55273	-1986280		2.55273	-2005240		2.55273	-1990890
2.56278	-1999290		2.56278	-1995600		2.56278	-1993300		2.56278	-2004310		2.56278	-1980790		2.56278	-2001660		2.56278	-1983260		2.56278	-2004300		2.56278	-1988160
2.57283	-1997930		2.57283	-1994050		2.57283	-1990510		2.57283	-2003790		2.57283	-1977370		2.57283	-2000720		2.57283	-1980440		2.57283	-2003210		2.57283	-1985320
2.58288	-1996250		2.58288	-1992350		2.58288	-1987510		2.58288	-2002650		2.58288	-1973760		2.58288	-1999650		2.58288	-1977620		2.58288	-2002310		2.58288	-1982470
2.59293	-1994200		2.59293	-1990850		2.59293	-1984560		2.59293	-2001190		2.59293	-1970310		2.59293	-1998410		2.59293	-1974520		2.59293	-2001310		2.59293	-1979430
2.60298	-1991900		2.60298	-1989560		2.60298	-1981750		2.60298	-2000120		2.60298	-1967350		2.60298	-1997390		2.60298	-1971490		2.60298	-1999980		2.60298	-1976230
2.61303	-1989770		2.61303	-1988250		2.61303	-1979090		2.61303	-1999520		2.61303	-1965140		2.61303	-1996980		2.61303	-1969100		2.61303	-1998560		2.61303	-1973150
2.62308	-1988190		2.62308	-1986770		2.62308	-1976780		2.62308	-1999010		2.62308	-1963770		2.62308	-1996990		2.62308	-1967460		2.62308	-1997510		2.62308	-1970580
2.63313	-1987250		2.63313	-1985370		2.63313	-1974930		2.63313	-1998670		2.63313	-1963210		2.63313	-1997280		2.63313	-1966610		2.63313	-1997020		2.63313	-1968780
2.64318	-1986860		2.64318	-1984470		2.64318	-1973550		2.64318	-1998820		2.64318	-1963650		2.64318	-1997960		2.64318	-1966730		2.64318	-1996920		2.64318	-1967770
2.65323	-1986970		2.65323	-1984050		2.65323	-1972910		2.65323	-1999510		2.65323	-1965250		2.65323	-1998960		2.65323	-1967890		2.65323	-1997000		2.65323	-1967600
2.66328	-1987600		2.66328	-1983970		2.66328	-1973450		2.66328	-2000580		2.66328	-1967880		2.66328	-2000160		2.66328	-1970070		2.66328	-1997390		2.66328	-1968290
2.67333	-1988900		2.67333	-1984520		2.67333	-1975140		2.67333	-2001880		2.67333	-1971270		2.67333	-2001530		2.67333	-1973150		2.67333	-1998240		2.67333	-1969880
2.68338	-1990670		2.68338	-1985780		2.68338	-1977420		2.68338	-2003220		2.68338	-1975160		2.68338	-2002840		2.68338	-1976700		2.68338	-1999390		2.68338	-1972450
2.69343	-1992480		2.69343	-1987470		2.69343	-1980010		2.69343	-2004370		2.69343	-1979100		2.69343	-2003880		2.69343	-1980320		2.69343	-2000650		2.69343	-1975970
2.70348	-1994130		2.70348	-1989550		2.70348	-1982840		2.70348	-2005250		2.70348	-1982840		2.70348	-2004670		2.70348	-1983870		2.70348	-2001930		2.70348	-1979810
2.71353	-1995780		2.71353	-1992070		2.71353	-1985670		2.71353	-2005940		2.71353	-1986430		2.71353	-2005220		2.71353	-1987150		2.71353	-2003010		2.71353	-1983430
2.72358	-1997570		2.72358	-1994810		2.72358	-1988400		2.72358	-2006470		2.72358	-1989820		2.72358	-2005520		2.72358	-1990230		2.72358	-2003750		2.72358	-1986840

## Sheet: Fig. 2h
nm	Line 1 (counts)		nm	Line 2 (counts)		nm	Line 3 (counts)		nm	Line 4 (counts)		nm	Line 5 (counts)		nm	Line 6 (counts)		nm	Line 7 (counts)		nm	Line 8 (counts)		nm	Line 9 (counts)
0	-1894940		0	-1953740		0	-1880140		0	-1942700		0	-1906220		0	-1928160		0	-1922060		0	-1844030		0	-1922430
0.01005	-1882720		0.01005	-1962750		0.01005	-1877330		0.01005	-1953190		0.01005	-1895670		0.01005	-1933380		0.01005	-1925660		0.01005	-1854420		0.01005	-1926020
0.0201	-1870060		0.0201	-1966600		0.0201	-1871680		0.0201	-1957160		0.0201	-1884760		0.0201	-1942310		0.0201	-1927910		0.0201	-1858430		0.0201	-1931390
0.03015	-1855820		0.03015	-1968940		0.03015	-1862680		0.03015	-1958700		0.03015	-1866870		0.03015	-1950150		0.03015	-1924160		0.03015	-1858580		0.03015	-1936030
0.0402	-1834540		0.0402	-1968020		0.0402	-1850750		0.0402	-1959040		0.0402	-1843530		0.0402	-1952690		0.0402	-1910400		0.0402	-1857620		0.0402	-1937610
0.05025	-1807250		0.05025	-1963950		0.05025	-1837150		0.05025	-1956160		0.05025	-1818690		0.05025	-1953320		0.05025	-1890400		0.05025	-1850990		0.05025	-1933500
0.0603	-1777640		0.0603	-1958210		0.0603	-1819520		0.0603	-1949530		0.0603	-1786240		0.0603	-1951510		0.0603	-1863370		0.0603	-1833390		0.0603	-1924410
0.07035	-1745360		0.07035	-1944400		0.07035	-1794640		0.07035	-1939850		0.07035	-1745500		0.07035	-1946510		0.07035	-1829840		0.07035	-1810990		0.07035	-1910770
0.0804	-1709090		0.0804	-1922360		0.0804	-1762160		0.0804	-1927110		0.0804	-1702700		0.0804	-1936820		0.0804	-1796230		0.0804	-1787870		0.0804	-1889710
0.09045	-1668790		0.09045	-1896120		0.09045	-1727360		0.09045	-1909980		0.09045	-1663130		0.09045	-1923060		0.09045	-1761570		0.09045	-1758810		0.09045	-1865350
0.1005	-1629420		0.1005	-1866080		0.1005	-1687950		0.1005	-1888110		0.1005	-1626840		0.1005	-1907380		0.1005	-1722900		0.1005	-1725240		0.1005	-1844050
0.11055	-1596270		0.11055	-1840410		0.11055	-1648880		0.11055	-1868980		0.11055	-1595150		0.11055	-1888150		0.11055	-1686570		0.11055	-1694240		0.11055	-1825540
0.1206	-1574160		0.1206	-1822350		0.1206	-1616540		0.1206	-1854660		0.1206	-1572280		0.1206	-1869150		0.1206	-1655110		0.1206	-1669620		0.1206	-1809060
0.13065	-1563150		0.13065	-1805380		0.13065	-1585830		0.13065	-1842220		0.13065	-1557970		0.13065	-1852410		0.13065	-1632280		0.13065	-1653200		0.13065	-1799990
0.1407	-1561910		0.1407	-1793840		0.1407	-1561200		0.1407	-1835890		0.1407	-1553790		0.1407	-1840010		0.1407	-1620660		0.1407	-1645610		0.1407	-1801350
0.15075	-1570110		0.15075	-1789980		0.15075	-1553680		0.15075	-1836330		0.15075	-1563860		0.15075	-1829980		0.15075	-1621370		0.15075	-1644630		0.15075	-1809500
0.1608	-1588220		0.1608	-1795760		0.1608	-1561290		0.1608	-1842990		0.1608	-1584450		0.1608	-1824670		0.1608	-1632400		0.1608	-1651280		0.1608	-1822940
0.17085	-1615470		0.17085	-1813400		0.17085	-1577320		0.17085	-1859910		0.17085	-1613280		0.17085	-1829610		0.17085	-1648460		0.17085	-1669390		0.17085	-1843240
0.1809	-1648370		0.1809	-1836690		0.1809	-1601510		0.1809	-1882780		0.1809	-1649880		0.1809	-1844410		0.1809	-1672050		0.1809	-1694250		0.1809	-1866120
0.19095	-1683350		0.19095	-1861780		0.19095	-1634980		0.19095	-1905620		0.19095	-1689810		0.19095	-1864080		0.19095	-1704710		0.19095	-1723100		0.19095	-1888950
0.201	-1720590		0.201	-1887310		0.201	-1671010		0.201	-1929630		0.201	-1728860		0.201	-1886610		0.201	-1742070		0.201	-1753440		0.201	-1911530
0.21105	-1759140		0.21105	-1907150		0.21105	-1705910		0.21105	-1948370		0.21105	-1763170		0.21105	-1910020		0.21105	-1779950		0.21105	-1781670		0.21105	-1932370
0.2211	-1793050		0.2211	-1921730		0.2211	-1738770		0.2211	-1958870		0.2211	-1796470		0.2211	-1932230		0.2211	-1816340		0.2211	-1810350		0.2211	-1952500
0.23115	-1819490		0.23115	-1934020		0.23115	-1771250		0.23115	-1963330		0.23115	-1828710		0.23115	-1951150		0.23115	-1845420		0.23115	-1839160		0.23115	-1967190
0.2412	-1845620		0.2412	-1941680		0.2412	-1801210		0.2412	-1968740		0.2412	-1856240		0.2412	-1963670		0.2412	-1869090		0.2412	-1862690		0.2412	-1975250
0.25125	-1871560		0.25125	-1944640		0.25125	-1828430		0.25125	-1974310		0.25125	-1878710		0.25125	-1969220		0.25125	-1889580		0.25125	-1881260		0.25125	-1982420
0.2613	-1890800		0.2613	-1947610		0.2613	-1855200		0.2613	-1976220		0.2613	-1895220		0.2613	-1969780		0.2613	-1904380		0.2613	-1894150		0.2613	-1988990
0.27135	-1903950		0.27135	-1953680		0.27135	-1880000		0.27135	-1973650		0.27135	-1906530		0.27135	-1969250		0.27135	-1910980		0.27135	-1902270		0.27135	-1992590
0.2814	-1912780		0.2814	-1959560		0.2814	-1897770		0.2814	-1967660		0.2814	-1910370		0.2814	-1966900		0.2814	-1911830		0.2814	-1906080		0.2814	-1992740
0.29145	-1919490		0.29145	-1961320		0.29145	-1905750		0.29145	-1961960		0.29145	-1907480		0.29145	-1958610		0.29145	-1908740		0.29145	-1906670		0.29145	-1988980
0.3015	-1920730		0.3015	-1960600		0.3015	-1911170		0.3015	-1957050		0.3015	-1902420		0.3015	-1946880		0.3015	-1901210		0.3015	-1900560		0.3015	-1980250
0.31155	-1917670		0.31155	-1958820		0.31155	-1917150		0.31155	-1952640		0.31155	-1894580		0.31155	-1937020		0.31155	-1888470		0.31155	-1889750		0.31155	-1966680
0.3216	-1911940		0.3216	-1955520		0.3216	-1918190		0.3216	-1948720		0.3216	-1882640		0.3216	-1929900		0.3216	-1874630		0.3216	-1877310		0.3216	-1951970
0.33165	-1904730		0.33165	-1952230		0.33165	-1912620		0.33165	-1943680		0.33165	-1871680		0.33165	-1922700		0.33165	-1858000		0.33165	-1860460		0.33165	-1933580
0.3417	-1895110		0.3417	-1949950		0.3417	-1901940		0.3417	-1939420		0.3417	-1861820		0.3417	-1914610		0.3417	-1840330		0.3417	-1841930		0.3417	-1908790
0.35175	-1885080		0.35175	-1948000		0.35175	-1889630		0.35175	-1935670		0.35175	-1851210		0.35175	-1908760		0.35175	-1826760		0.35175	-1825760		0.35175	-1880010
0.3618	-1877660		0.3618	-1943600		0.3618	-1877640		0.3618	-1931310		0.3618	-1848180		0.3618	-1907730		0.3618	-1815660		0.3618	-1811050		0.3618	-1853190
0.37185	-1877710		0.37185	-1937140		0.37185	-1869580		0.37185	-1929860		0.37185	-1855490		0.37185	-1906000		0.37185	-1809020		0.37185	-1800060		0.37185	-1831700
0.3819	-1882760		0.3819	-1936200		0.3819	-1871200		0.3819	-1934970		0.3819	-1855010		0.3819	-1906420		0.3819	-1810120		0.3819	-1793660		0.3819	-1812630
0.39195	-1884840		0.39195	-1940070		0.39195	-1872300		0.39195	-1942400		0.39195	-1848160		0.39195	-1911300		0.39195	-1815640		0.39195	-1788580		0.39195	-1799030
0.402	-1882630		0.402	-1944490		0.402	-1866340		0.402	-1944430		0.402	-1847690		0.402	-1919640		0.402	-1824030		0.402	-1788070		0.402	-1797500
0.41206	-1880550		0.41206	-1947070		0.41206	-1861190		0.41206	-1944870		0.41206	-1846020		0.41206	-1928750		0.41206	-1832030		0.41206	-1794830		0.41206	-1801790
0.42211	-1878000		0.42211	-1945910		0.42211	-1860080		0.42211	-1947470		0.42211	-1840230		0.42211	-1936580		0.42211	-1837450		0.42211	-1806820		0.42211	-1806120
0.43216	-1867760		0.43216	-1944670		0.43216	-1859380		0.43216	-1949670		0.43216	-1831870		0.43216	-1945710		0.43216	-1839050		0.43216	-1820490		0.43216	-1817620
0.44221	-1848370		0.44221	-1943300		0.44221	-1854210		0.44221	-1949110		0.44221	-1818540		0.44221	-1951520		0.44221	-1837350		0.44221	-1833770		0.44221	-1833320
0.45226	-1826080		0.45226	-1941810		0.45226	-1847950		0.45226	-1946050		0.45226	-1799380		0.45226	-1952500		0.45226	-1831730		0.45226	-1846310		0.45226	-1843180
0.46231	-1797200		0.46231	-1935410		0.46231	-1837340		0.46231	-1939770		0.46231	-1777060		0.46231	-1950260		0.46231	-1820220		0.46231	-1855850		0.46231	-1849450
0.47236	-1758520		0.47236	-1919090		0.47236	-1815110		0.47236	-1927350		0.47236	-1751100		0.47236	-1945920		0.47236	-1802850		0.47236	-1856640		0.47236	-1855950
0.48241	-1719710		0.48241	-1900950		0.48241	-1785270		0.48241	-1910210		0.48241	-1721630		0.48241	-1938130		0.48241	-1784120		0.48241	-1852200		0.48241	-1857990
0.49246	-1684560		0.49246	-1885200		0.49246	-1755740		0.49246	-1894130		0.49246	-1692870		0.49246	-1925980		0.49246	-1761860		0.49246	-1846000		0.49246	-1856690
0.50251	-1654070		0.50251	-1865570		0.50251	-1728050		0.50251	-1880370		0.50251	-1668710		0.50251	-1909320		0.50251	-1736480		0.50251	-1837630		0.50251	-1854140
0.51256	-1631620		0.51256	-1844910		0.51256	-1703020		0.51256	-1869480		0.51256	-1649530		0.51256	-1891090		0.51256	-1715890		0.51256	-1825530		0.51256	-1848570
0.52261	-1617980		0.52261	-1829470		0.52261	-1680960		0.52261	-1860590		0.52261	-1639480		0.52261	-1874060		0.52261	-1701510		0.52261	-1811850		0.52261	-1838820
0.53266	-1616240		0.53266	-1822030		0.53266	-1667420		0.53266	-1856240		0.53266	-1643360		0.53266	-1859250		0.53266	-1690630		0.53266	-1800290		0.53266	-1830530
0.54271	-1623490		0.54271	-1823120		0.54271	-1663940		0.54271	-1858810		0.54271	-1656000		0.54271	-1847960		0.54271	-1682800		0.54271	-1789080		0.54271	-1827300
0.55276	-1639280		0.55276	-1831360		0.55276	-1667170		0.55276	-1867920		0.55276	-1672470		0.55276	-1840550		0.55276	-1683590		0.55276	-1780940		0.55276	-1824200
0.56281	-1660900		0.56281	-1847110		0.56281	-1678930		0.56281	-1882270		0.56281	-1696470		0.56281	-1840190		0.56281	-1698150		0.56281	-1778530		0.56281	-1822140
0.57286	-1684970		0.57286	-1869460		0.57286	-1699380		0.57286	-1903090		0.57286	-1725550		0.57286	-1847710		0.57286	-1721030		0.57286	-1781370		0.57286	-1828350
0.58291	-1714050		0.58291	-1893200		0.58291	-1726140		0.58291	-1922850		0.58291	-1756070		0.58291	-1858810		0.58291	-1743180		0.58291	-1788910		0.58291	-1837120
0.59296	-1746020		0.59296	-1917520		0.59296	-1750700		0.59296	-1940430		0.59296	-1788420		0.59296	-1874510		0.59296	-1765750		0.59296	-1800410		0.59296	-1845580
0.60301	-1774840		0.60301	-1939620		0.60301	-1775490		0.60301	-1956690		0.60301	-1818850		0.60301	-1893460		0.60301	-1794690		0.60301	-1811680		0.60301	-1858180
0.61306	-1801240		0.61306	-1956380		0.61306	-1802210		0.61306	-1968130		0.61306	-1843660		0.61306	-1911900		0.61306	-1823770		0.61306	-1825850		0.61306	-1874410
0.62311	-1827530		0.62311	-1971270		0.62311	-1826690		0.62311	-1976250		0.62311	-1866860		0.62311	-1930840		0.62311	-1848400		0.62311	-1844420		0.62311	-1891580
0.63316	-1848550		0.63316	-1980390		0.63316	-1848110		0.63316	-1982310		0.63316	-1888710		0.63316	-1952810		0.63316	-1871490		0.63316	-1864660		0.63316	-1907950
0.64321	-1864150		0.64321	-1983920		0.64321	-1868070		0.64321	-1983550		0.64321	-1905080		0.64321	-1971930		0.64321	-1892530		0.64321	-1885050		0.64321	-1927700
0.65326	-1877500		0.65326	-1990330		0.65326	-1884160		0.65326	-1983820		0.65326	-1912470		0.65326	-1984180		0.65326	-1906700		0.65326	-1904070		0.65326	-1945140
0.66331	-1885830		0.66331	-1996020		0.66331	-1894410		0.66331	-1982850		0.66331	-1914710		0.66331	-1994230		0.66331	-1915220		0.66331	-1920440		0.66331	-1956600
0.67336	-1887320		0.67336	-1995500		0.67336	-1898380		0.67336	-1978360		0.67336	-1914390		0.67336	-2000440		0.67336	-1917650		0.67336	-1934820		0.67336	-1965740
0.68341	-1881350		0.68341	-1993410		0.68341	-1898400		0.68341	-1972680		0.68341	-1907120		0.68341	-2003740		0.68341	-1911060		0.68341	-1943660		0.68341	-1970040
0.69346	-1871100		0.69346	-1990120		0.69346	-1895760		0.69346	-1964820		0.69346	-1890300		0.69346	-2006460		0.69346	-1900770		0.69346	-1948870		0.69346	-1965390
0.70351	-1858610		0.70351	-1981180		0.70351	-1885690		0.70351	-1954790		0.70351	-1865290		0.70351	-2004270		0.70351	-1886010		0.70351	-1953420		0.70351	-1953390
0.71356	-1844200		0.71356	-1968290		0.71356	-1868180		0.71356	-1942540		0.71356	-1836970		0.71356	-1994270		0.71356	-1863090		0.71356	-1951550		0.71356	-1934840
0.72361	-1822390		0.72361	-1955490		0.72361	-1848430		0.72361	-1929750		0.72361	-1806400		0.72361	-1980830		0.72361	-1831400		0.72361	-1944800		0.72361	-1907840
0.73366	-1795040		0.73366	-1942260		0.73366	-1823450		0.73366	-1910500		0.73366	-1771270		0.73366	-1965550		0.73366	-1796320		0.73366	-1931800		0.73366	-1872110
0.74371	-1769290		0.74371	-1920750		0.74371	-1788430		0.74371	-1884710		0.74371	-1735030		0.74371	-1947460		0.74371	-1763150		0.74371	-1911340		0.74371	-1832460
0.75376	-1744970		0.75376	-1893910		0.75376	-1751950		0.75376	-1860760		0.75376	-1701090		0.75376	-1926880		0.75376	-1730660		0.75376	-1889930		0.75376	-1796360
0.76381	-1723880		0.76381	-1869660		0.76381	-1719550		0.76381	-1841990		0.76381	-1672160		0.76381	-1902050		0.76381	-1698490		0.76381	-1871430		0.76381	-1759480
0.77386	-1709350		0.77386	-1850160		0.77386	-1688070		0.77386	-1827500		0.77386	-1649770		0.77386	-1876380		0.77386	-1668750		0.77386	-1852950		0.77386	-1721610
0.78391	-1700810		0.78391	-1836820		0.78391	-1656660		0.78391	-1816890		0.78391	-1633550		0.78391	-1858410		0.78391	-1642900		0.78391	-1832560		0.78391	-1692240
0.79396	-1697640		0.79396	-1832450		0.79396	-1634480		0.79396	-1816160		0.79396	-1627100		0.79396	-1846270		0.79396	-1624600		0.79396	-1813170		0.79396	-1671830
0.80401	-1698930		0.80401	-1833810		0.80401	-1622160		0.80401	-1820440		0.80401	-1635330		0.80401	-1835970		0.80401	-1618100		0.80401	-1800290		0.80401	-1658740
0.81406	-1707450		0.81406	-1837460		0.81406	-1615950		0.81406	-1829490		0.81406	-1652050		0.81406	-1835010		0.81406	-1620930		0.81406	-1796090		0.81406	-1656980
0.82411	-1724360		0.82411	-1842470		0.82411	-1621770		0.82411	-1845440		0.82411	-1674120		0.82411	-1843770		0.82411	-1631340		0.82411	-1800050		0.82411	-1667000
0.83416	-1744720		0.83416	-1853030		0.83416	-1643060		0.83416	-1863720		0.83416	-1703500		0.83416	-1855400		0.83416	-1649550		0.83416	-1807970		0.83416	-1686290
0.84421	-1766990		0.84421	-1870120		0.84421	-1671320		0.84421	-1885540		0.84421	-1734690		0.84421	-1870400		0.84421	-1671580		0.84421	-1819780		0.84421	-1708740
0.85426	-1788660		0.85426	-1887260		0.85426	-1701490		0.85426	-1907880		0.85426	-1764560		0.85426	-1887660		0.85426	-1693450		0.85426	-1835080		0.85426	-1730710
0.86431	-1803170		0.86431	-1898470		0.86431	-1733460		0.86431	-1922670		0.86431	-1794320		0.86431	-1903980		0.86431	-1719020		0.86431	-1848350		0.86431	-1754700
0.87436	-1814660		0.87436	-1905540		0.87436	-1767040		0.87436	-1930940		0.87436	-1821400		0.87436	-1918090		0.87436	-1749120		0.87436	-1863500		0.87436	-1782150
0.88441	-1825780		0.88441	-1909580		0.88441	-1800750		0.88441	-1938620		0.88441	-1844180		0.88441	-1930050		0.88441	-1776740		0.88441	-1883580		0.88441	-1808040
0.89446	-1831450		0.89446	-1909900		0.89446	-1828020		0.89446	-1944270		0.89446	-1864060		0.89446	-1938430		0.89446	-1801550		0.89446	-1898130		0.89446	-1828730
0.90451	-1834890		0.90451	-1909720		0.90451	-1851580		0.90451	-1945650		0.90451	-1880490		0.90451	-1938670		0.90451	-1825180		0.90451	-1903450		0.90451	-1846600
0.91456	-1840800		0.91456	-1909310		0.91456	-1873190		0.91456	-1944490		0.91456	-1892720		0.91456	-1934980		0.91456	-1845470		0.91456	-1907930		0.91456	-1863210
0.92461	-1844320		0.92461	-1906750		0.92461	-1890120		0.92461	-1942310		0.92461	-1898990		0.92461	-1933260		0.92461	-1864950		0.92461	-1914860		0.92461	-1876690
0.93466	-1843230		0.93466	-1903360		0.93466	-1897830		0.93466	-1935290		0.93466	-1900690		0.93466	-1930660		0.93466	-1882270		0.93466	-1917940		0.93466	-1887180
0.94471	-1842610		0.94471	-1901180		0.94471	-1899940		0.94471	-1929790		0.94471	-1901150		0.94471	-1926460		0.94471	-1894630		0.94471	-1916880		0.94471	-1895110
0.95476	-1844080		0.95476	-1903950		0.95476	-1902070		0.95476	-1927640		0.95476	-1904100		0.95476	-1917070		0.95476	-1903830		0.95476	-1914410		0.95476	-1898180
0.96481	-1847060		0.96481	-1909730		0.96481	-1903520		0.96481	-1927480		0.96481	-1903530		0.96481	-1906150		0.96481	-1909940		0.96481	-1913680		0.96481	-1893520
0.97486	-1853110		0.97486	-1916700		0.97486	-1900730		0.97486	-1931460		0.97486	-1898790		0.97486	-1902300		0.97486	-1912570		0.97486	-1913840		0.97486	-1885960
0.98491	-1859670		0.98491	-1924960		0.98491	-1898420		0.98491	-1935540		0.98491	-1894800		0.98491	-1901120		0.98491	-1913180		0.98491	-1911590		0.98491	-1881560
0.99496	-1865620		0.99496	-1934400		0.99496	-1896810		0.99496	-1936210		0.99496	-1891840		0.99496	-1899980		0.99496	-1914900		0.99496	-1908950		0.99496	-1880800
1.00501	-1871250		1.00501	-1941580		1.00501	-1893380		1.00501	-1936870		1.00501	-1891820		1.00501	-1901260		1.00501	-1919640		1.00501	-1912610		1.00501	-1883510
1.01506	-1874770		1.01506	-1948650		1.01506	-1892960		1.01506	-1940930		1.01506	-1895640		1.01506	-1908340		1.01506	-1922910		1.01506	-1918650		1.01506	-1887500
1.02511	-1881460		1.02511	-1961450		1.02511	-1896530		1.02511	-1948120		1.02511	-1900470		1.02511	-1919950		1.02511	-1923220		1.02511	-1923120		1.02511	-1891700
1.03516	-1889780		1.03516	-1977170		1.03516	-1899370		1.03516	-1955330		1.03516	-1903600		1.03516	-1932020		1.03516	-1924010		1.03516	-1926850		1.03516	-1897550
1.04521	-1893560		1.04521	-1989550		1.04521	-1901150		1.04521	-1963480		1.04521	-1904470		1.04521	-1942380		1.04521	-1924380		1.04521	-1934830		1.04521	-1906310
1.05526	-1893720		1.05526	-2000290		1.05526	-1904810		1.05526	-1970970		1.05526	-1899840		1.05526	-1953530		1.05526	-1921620		1.05526	-1948230		1.05526	-1919000
1.06531	-1889810		1.06531	-2013700		1.06531	-1901810		1.06531	-1975760		1.06531	-1888980		1.06531	-1964120		1.06531	-1915790		1.06531	-1959010		1.06531	-1930520
1.07536	-1883570		1.07536	-2024510		1.07536	-1894990		1.07536	-1980440		1.07536	-1876660		1.07536	-1970530		1.07536	-1905680		1.07536	-1964390		1.07536	-1938880
1.08541	-1875690		1.08541	-2025960		1.08541	-1887220		1.08541	-1983430		1.08541	-1864010		1.08541	-1974120		1.08541	-1888650		1.08541	-1969970		1.08541	-1940080
1.09546	-1860100		1.09546	-2024840		1.09546	-1875490		1.09546	-1983300		1.09546	-1839790		1.09546	-1976090		1.09546	-1867720		1.09546	-1976430		1.09546	-1932200
1.10551	-1838870		1.10551	-2021610		1.10551	-1857140		1.10551	-1977400		1.10551	-1800970		1.10551	-1974980		1.10551	-1842860		1.10551	-1977580		1.10551	-1920290
1.11556	-1812760		1.11556	-2009040		1.11556	-1830910		1.11556	-1964580		1.11556	-1760560		1.11556	-1967930		1.11556	-1813790		1.11556	-1972390		1.11556	-1902940
1.12561	-1777950		1.12561	-1989810		1.12561	-1795300		1.12561	-1949310		1.12561	-1722900		1.12561	-1953940		1.12561	-1778420		1.12561	-1963270		1.12561	-1876620
1.13566	-1740240		1.13566	-1965110		1.13566	-1749460		1.13566	-1930460		1.13566	-1680790		1.13566	-1939510		1.13566	-1737250		1.13566	-1954900		1.13566	-1843820
1.14571	-1704300		1.14571	-1931510		1.14571	-1705360		1.14571	-1906400		1.14571	-1636370		1.14571	-1923050		1.14571	-1695380		1.14571	-1943720		1.14571	-1807550
1.15576	-1671920		1.15576	-1897830		1.15576	-1665680		1.15576	-1877950		1.15576	-1598290		1.15576	-1899630		1.15576	-1656420		1.15576	-1924170		1.15576	-1767780
1.16581	-1645900		1.16581	-1870450		1.16581	-1624500		1.16581	-1851920		1.16581	-1568080		1.16581	-1877030		1.16581	-1620400		1.16581	-1902590		1.16581	-1730020
1.17586	-1629510		1.17586	-1846690		1.17586	-1586170		1.17586	-1834120		1.17586	-1546800		1.17586	-1858130		1.17586	-1591200		1.17586	-1882500		1.17586	-1698960
1.18591	-1622870		1.18591	-1829540		1.18591	-1559900		1.18591	-1821130		1.18591	-1541190		1.18591	-1838980		1.18591	-1569350		1.18591	-1860800		1.18591	-1672040
1.19596	-1624910		1.19596	-1820110		1.19596	-1548140		1.19596	-1816180		1.19596	-1549250		1.19596	-1826770		1.19596	-1553670		1.19596	-1839530		1.19596	-1652520
1.20602	-1637130		1.20602	-1819930		1.20602	-1549080		1.20602	-1822500		1.20602	-1570450		1.20602	-1821240		1.20602	-1546820		1.20602	-1823800		1.20602	-1644800
1.21607	-1658900		1.21607	-1828880		1.21607	-1562520		1.21607	-1838750		1.21607	-1605160		1.21607	-1819820		1.21607	-1553430		1.21607	-1815470		1.21607	-1647760
1.22612	-1686560		1.22612	-1845660		1.22612	-1590650		1.22612	-1861130		1.22612	-1644410		1.22612	-1827800		1.22612	-1572190		1.22612	-1815030		1.22612	-1661570
1.23617	-1719280		1.23617	-1864420		1.23617	-1627030		1.23617	-1884580		1.23617	-1680190		1.23617	-1844310		1.23617	-1598610		1.23617	-1822590		1.23617	-1684020
1.24622	-1751670		1.24622	-1882470		1.24622	-1665300		1.24622	-1905610		1.24622	-1718270		1.24622	-1865820		1.24622	-1629540		1.24622	-1839130		1.24622	-1714940
1.25627	-1779310		1.25627	-1900260		1.25627	-1706290		1.25627	-1923280		1.25627	-1762920		1.25627	-1887870		1.25627	-1665010		1.25627	-1859520		1.25627	-1751250
1.26632	-1802970		1.26632	-1913490		1.26632	-1747810		1.26632	-1939910		1.26632	-1803060		1.26632	-1903190		1.26632	-1701640		1.26632	-1879250		1.26632	-1785290
1.27637	-1824790		1.27637	-1919410		1.27637	-1785180		1.27637	-1947370		1.27637	-1832860		1.27637	-1914310		1.27637	-1736090		1.27637	-1900070		1.27637	-1813510
1.28642	-1843580		1.28642	-1921740		1.28642	-1819970		1.28642	-1948190		1.28642	-1858620		1.28642	-1923720		1.28642	-1768750		1.28642	-1919110		1.28642	-1839700
1.29647	-1861000		1.29647	-1923310		1.29647	-1854810		1.29647	-1948700		1.29647	-1882370		1.29647	-1929990		1.29647	-1802750		1.29647	-1931740		1.29647	-1867300
1.30652	-1876070		1.30652	-1921550		1.30652	-1883150		1.30652	-1946830		1.30652	-1899810		1.30652	-1931980		1.30652	-1834020		1.30652	-1939310		1.30652	-1889570
1.31657	-1885600		1.31657	-1920010		1.31657	-1904680		1.31657	-1946800		1.31657	-1910190		1.31657	-1931090		1.31657	-1859910		1.31657	-1944610		1.31657	-1901980
1.32662	-1889920		1.32662	-1917250		1.32662	-1919820		1.32662	-1945320		1.32662	-1916300		1.32662	-1929270		1.32662	-1882350		1.32662	-1947800		1.32662	-1909890
1.33667	-1892290		1.33667	-1912420		1.33667	-1929000		1.33667	-1937850		1.33667	-1919770		1.33667	-1925250		1.33667	-1900820		1.33667	-1948310		1.33667	-1916690
1.34672	-1894820		1.34672	-1908600		1.34672	-1936330		1.34672	-1929600		1.34672	-1917360		1.34672	-1921130		1.34672	-1908970		1.34672	-1944570		1.34672	-1918910
1.35677	-1892040		1.35677	-1905240		1.35677	-1941120		1.35677	-1925170		1.35677	-1910260		1.35677	-1916500		1.35677	-1912790		1.35677	-1940330		1.35677	-1914360
1.36682	-1884960		1.36682	-1900760		1.36682	-1937190		1.36682	-1921500		1.36682	-1904520		1.36682	-1910280		1.36682	-1915130		1.36682	-1937930		1.36682	-1906330
1.37687	-1880790		1.37687	-1898720		1.37687	-1929140		1.37687	-1916430		1.37687	-1898560		1.37687	-1904390		1.37687	-1913110		1.37687	-1932250		1.37687	-1900100
1.38692	-1879240		1.38692	-1900360		1.38692	-1923570		1.38692	-1909260		1.38692	-1889240		1.38692	-1898610		1.38692	-1910480		1.38692	-1924670		1.38692	-1896550
1.39697	-1876510		1.39697	-1902950		1.39697	-1915350		1.39697	-1905320		1.39697	-1883820		1.39697	-1895040		1.39697	-1908850		1.39697	-1921720		1.39697	-1891640
1.40702	-1875300		1.40702	-1906690		1.40702	-1906270		1.40702	-1908280		1.40702	-1886220		1.40702	-1893410		1.40702	-1908490		1.40702	-1922650		1.40702	-1888430
1.41707	-1879990		1.41707	-1915740		1.41707	-1898980		1.41707	-1914770		1.41707	-1888990		1.41707	-1894120		1.41707	-1911080		1.41707	-1923870		1.41707	-1890780
1.42712	-1886410		1.42712	-1926980		1.42712	-1894020		1.42712	-1922140		1.42712	-1887050		1.42712	-1900340		1.42712	-1914330		1.42712	-1924860		1.42712	-1896720
1.43717	-1890480		1.43717	-1937690		1.43717	-1891290		1.43717	-1932690		1.43717	-1881710		1.43717	-1912160		1.43717	-1917080		1.43717	-1929610		1.43717	-1907100
1.44722	-1893950		1.44722	-1947540		1.44722	-1886270		1.44722	-1941600		1.44722	-1876050		1.44722	-1922520		1.44722	-1918750		1.44722	-1936480		1.44722	-1920750
1.45727	-1895380		1.45727	-1960960		1.45727	-1878360		1.45727	-1949660		1.45727	-1868240		1.45727	-1930080		1.45727	-1914910		1.45727	-1945180		1.45727	-1929930
1.46732	-1892280		1.46732	-1976060		1.46732	-1869930		1.46732	-1960700		1.46732	-1852680		1.46732	-1937780		1.46732	-1904270		1.46732	-1954750		1.46732	-1931540
1.47737	-1884810		1.47737	-1984320		1.47737	-1859900		1.47737	-1967500		1.47737	-1832900		1.47737	-1949380		1.47737	-1887280		1.47737	-1964330		1.47737	-1928020
1.48742	-1871200		1.48742	-1986690		1.48742	-1843770		1.48742	-1971090		1.48742	-1807190		1.48742	-1959260		1.48742	-1868830		1.48742	-1968460		1.48742	-1919520
1.49747	-1847580		1.49747	-1987290		1.49747	-1823520		1.49747	-1969380		1.49747	-1770710		1.49747	-1960260		1.49747	-1844490		1.49747	-1970430		1.49747	-1907640
1.50752	-1814810		1.50752	-1985210		1.50752	-1800760		1.50752	-1960070		1.50752	-1732360		1.50752	-1954420		1.50752	-1807680		1.50752	-1974000		1.50752	-1885350
1.51757	-1777770		1.51757	-1975650		1.51757	-1774490		1.51757	-1945130		1.51757	-1694720		1.51757	-1946210		1.51757	-1764680		1.51757	-1972350		1.51757	-1851830
1.52762	-1739500		1.52762	-1957600		1.52762	-1739650		1.52762	-1925230		1.52762	-1651470		1.52762	-1935890		1.52762	-1720880		1.52762	-1959600		1.52762	-1815890
1.53767	-1697520		1.53767	-1933820		1.53767	-1699280		1.53767	-1902600		1.53767	-1609680		1.53767	-1921730		1.53767	-1682200		1.53767	-1941360		1.53767	-1777580
1.54772	-1659810		1.54772	-1907770		1.54772	-1658810		1.54772	-1876180		1.54772	-1576860		1.54772	-1900200		1.54772	-1644250		1.54772	-1922900		1.54772	-1737210
1.55777	-1632480		1.55777	-1881870		1.55777	-1621760		1.55777	-1848760		1.55777	-1549390		1.55777	-1877350		1.55777	-1604500		1.55777	-1903300		1.55777	-1699330
1.56782	-1614290		1.56782	-1858110		1.56782	-1588360		1.56782	-1827600		1.56782	-1532580		1.56782	-1858150		1.56782	-1572240		1.56782	-1879710		1.56782	-1667890
1.57787	-1605110		1.57787	-1841720		1.57787	-1563850		1.57787	-1813170		1.57787	-1534730		1.57787	-1840210		1.57787	-1551760		1.57787	-1854190		1.57787	-1642540
1.58792	-1606570		1.58792	-1832450		1.58792	-1552120		1.58792	-1806830		1.58792	-1551120		1.58792	-1826330		1.58792	-1540650		1.58792	-1832350		1.58792	-1627950
1.59797	-1617800		1.59797	-1828260		1.59797	-1551490		1.59797	-1811160		1.59797	-1574470		1.59797	-1819640		1.59797	-1540940		1.59797	-1816470		1.59797	-1625010
1.60802	-1639790		1.60802	-1834330		1.60802	-1563740		1.60802	-1823520		1.60802	-1606440		1.60802	-1821490		1.60802	-1553710		1.60802	-1806700		1.60802	-1634670
1.61807	-1669890		1.61807	-1848080		1.61807	-1590590		1.61807	-1842440		1.61807	-1644270		1.61807	-1832140		1.61807	-1577780		1.61807	-1805240		1.61807	-1656540
1.62812	-1703470		1.62812	-1862190		1.62812	-1624310		1.62812	-1865480		1.62812	-1683140		1.62812	-1849110		1.62812	-1610820		1.62812	-1814080		1.62812	-1686810
1.63817	-1734710		1.63817	-1878880		1.63817	-1659720		1.63817	-1885990		1.63817	-1722640		1.63817	-1869030		1.63817	-1650640		1.63817	-1832480		1.63817	-1722070
1.64822	-1765220		1.64822	-1897440		1.64822	-1697590		1.64822	-1902830		1.64822	-1762300		1.64822	-1888390		1.64822	-1689460		1.64822	-1852010		1.64822	-1759850
1.65827	-1798120		1.65827	-1911530		1.65827	-1737380		1.65827	-1917160		1.65827	-1795900		1.65827	-1905620		1.65827	-1723510		1.65827	-1872160		1.65827	-1798050
1.66832	-1824530		1.66832	-1922850		1.66832	-1775020		1.66832	-1928950		1.66832	-1821150		1.66832	-1922590		1.66832	-1758390		1.66832	-1896550		1.66832	-1833220
1.67837	-1845870		1.67837	-1930930		1.67837	-1806830		1.67837	-1936010		1.67837	-1846270		1.67837	-1937570		1.67837	-1793170		1.67837	-1915430		1.67837	-1863690
1.68842	-1866700		1.68842	-1934120		1.68842	-1837190		1.68842	-1939710		1.68842	-1872620		1.68842	-1946730		1.68842	-1822680		1.68842	-1928780		1.68842	-1887220
1.69847	-1882710		1.69847	-1936650		1.69847	-1868170		1.69847	-1943030		1.69847	-1889920		1.69847	-1950710		1.69847	-1846100		1.69847	-1945870		1.69847	-1902900
1.70852	-1895220		1.70852	-1938900		1.70852	-1896200		1.70852	-1944280		1.70852	-1901900		1.70852	-1953550		1.70852	-1867050		1.70852	-1958300		1.70852	-1915110
1.71857	-1905960		1.71857	-1940980		1.71857	-1917210		1.71857	-1942280		1.71857	-1911800		1.71857	-1952710		1.71857	-1885360		1.71857	-1960680		1.71857	-1924600
1.72862	-1909720		1.72862	-1941150		1.72862	-1930940		1.72862	-1939490		1.72862	-1915650		1.72862	-1946630		1.72862	-1899900		1.72862	-1961920		1.72862	-1929710
1.73867	-1907430		1.73867	-1937730		1.73867	-1939850		1.73867	-1936360		1.73867	-1915350		1.73867	-1942650		1.73867	-1908530		1.73867	-1961890		1.73867	-1929270
1.74872	-1901700		1.74872	-1934810		1.74872	-1943460		1.74872	-1933880		1.74872	-1908990		1.74872	-1939500		1.74872	-1913950		1.74872	-1958930		1.74872	-1928900
1.75877	-1895470		1.75877	-1932080		1.75877	-1941420		1.75877	-1929610		1.75877	-1901960		1.75877	-1933080		1.75877	-1917990		1.75877	-1953260		1.75877	-1927470
1.76882	-1889490		1.76882	-1928620		1.76882	-1934370		1.76882	-1924810		1.76882	-1895480		1.76882	-1924040		1.76882	-1915600		1.76882	-1945860		1.76882	-1919810
1.77887	-1882930		1.77887	-1926180		1.77887	-1926220		1.77887	-1921910		1.77887	-1886900		1.77887	-1916280		1.77887	-1908280		1.77887	-1939060		1.77887	-1907850
1.78892	-1875050		1.78892	-1921700		1.78892	-1916310		1.78892	-1920200		1.78892	-1880220		1.78892	-1912510		1.78892	-1899590		1.78892	-1931830		1.78892	-1895740
1.79897	-1868500		1.79897	-1916280		1.79897	-1905520		1.79897	-1915770		1.79897	-1876130		1.79897	-1910370		1.79897	-1895770		1.79897	-1923110		1.79897	-1883530
1.80902	-1869360		1.80902	-1911610		1.80902	-1896970		1.80902	-1913770		1.80902	-1875320		1.80902	-1912890		1.80902	-1895390		1.80902	-1919920		1.80902	-1872140
1.81907	-1876360		1.81907	-1912570		1.81907	-1889360		1.81907	-1919090		1.81907	-1878240		1.81907	-1919810		1.81907	-1895310		1.81907	-1917850		1.81907	-1864770
1.82912	-1880520		1.82912	-1917020		1.82912	-1884220		1.82912	-1926170		1.82912	-1879140		1.82912	-1923290		1.82912	-1895960		1.82912	-1914980		1.82912	-1860250
1.83917	-1879290		1.83917	-1921830		1.83917	-1881380		1.83917	-1929410		1.83917	-1876530		1.83917	-1926930		1.83917	-1896410		1.83917	-1914620		1.83917	-1859650
1.84922	-1880690		1.84922	-1928090		1.84922	-1877740		1.84922	-1931750		1.84922	-1873300		1.84922	-1935840		1.84922	-1895420		1.84922	-1915230		1.84922	-1862900
1.85927	-1882970		1.85927	-1936420		1.85927	-1872910		1.85927	-1938690		1.85927	-1867990		1.85927	-1945950		1.85927	-1890460		1.85927	-1917150		1.85927	-1867450
1.86932	-1877030		1.86932	-1943380		1.86932	-1865900		1.86932	-1945990		1.86932	-1859570		1.86932	-1952430		1.86932	-1880990		1.86932	-1921760		1.86932	-1868780
1.87937	-1863840		1.87937	-1946680		1.87937	-1858110		1.87937	-1952050		1.87937	-1846450		1.87937	-1955220		1.87937	-1867020		1.87937	-1928550		1.87937	-1864150
1.88942	-1846170		1.88942	-1947490		1.88942	-1850990		1.88942	-1954890		1.88942	-1827590		1.88942	-1955290		1.88942	-1850010		1.88942	-1933320		1.88942	-1856600
1.89947	-1821900		1.89947	-1947460		1.89947	-1836790		1.89947	-1948250		1.89947	-1805150		1.89947	-1952340		1.89947	-1829360		1.89947	-1936680		1.89947	-1845950
1.90952	-1792990		1.90952	-1940780		1.90952	-1814850		1.90952	-1937090		1.90952	-1780510		1.90952	-1946080		1.90952	-1806640		1.90952	-1934880		1.90952	-1829710
1.91957	-1762710		1.91957	-1929590		1.91957	-1791300		1.91957	-1928730		1.91957	-1754360		1.91957	-1935100		1.91957	-1782860		1.91957	-1928470		1.91957	-1810570
1.92962	-1730490		1.92962	-1914080		1.92962	-1766010		1.92962	-1917590		1.92962	-1724840		1.92962	-1922160		1.92962	-1755740		1.92962	-1921310		1.92962	-1787730
1.93967	-1699460		1.93967	-1897500		1.93967	-1737950		1.93967	-1902550		1.93967	-1697260		1.93967	-1909010		1.93967	-1727470		1.93967	-1912460		1.93967	-1762140
1.94972	-1674480		1.94972	-1879780		1.94972	-1709330		1.94972	-1887280		1.94972	-1676240		1.94972	-1897140		1.94972	-1698540		1.94972	-1901630		1.94972	-1737810
1.95977	-1661120		1.95977	-1862420		1.95977	-1686170		1.95977	-1875320		1.95977	-1666620		1.95977	-1888780		1.95977	-1672870		1.95977	-1887160		1.95977	-1714130
1.96982	-1656730		1.96982	-1848160		1.96982	-1671630		1.96982	-1868280		1.96982	-1671200		1.96982	-1880200		1.96982	-1654020		1.96982	-1872460		1.96982	-1693350
1.97987	-1659140		1.97987	-1838640		1.97987	-1666970		1.97987	-1865990		1.97987	-1682510		1.97987	-1870310		1.97987	-1646020		1.97987	-1861080		1.97987	-1680190
1.98992	-1669590		1.98992	-1836260		1.98992	-1669250		1.98992	-1868170		1.98992	-1695050		1.98992	-1866810		1.98992	-1648980		1.98992	-1847980		1.98992	-1674240
1.99997	-1689520		1.99997	-1840780		1.99997	-1676050		1.99997	-1878220		1.99997	-1716680		1.99997	-1872990		1.99997	-1660950		1.99997	-1838710		1.99997	-1676080
2.01002	-1719590		2.01002	-1849910		2.01002	-1694020		2.01002	-1896510		2.01002	-1745290		2.01002	-1881970		2.01002	-1681100		2.01002	-1839640		2.01002	-1688460
2.02008	-1752950		2.02008	-1863890		2.02008	-1718210		2.02008	-1914210		2.02008	-1772510		2.02008	-1892950		2.02008	-1705470		2.02008	-1847440		2.02008	-1708410
2.03013	-1786110		2.03013	-1883870		2.03013	-1740080		2.03013	-1928100		2.03013	-1799030		2.03013	-1907430		2.03013	-1733870		2.03013	-1854620		2.03013	-1729800
2.04018	-1816000		2.04018	-1906780		2.04018	-1762890		2.04018	-1941660		2.04018	-1822690		2.04018	-1923310		2.04018	-1764770		2.04018	-1863700		2.04018	-1754870
2.05023	-1844210		2.05023	-1925940		2.05023	-1787010		2.05023	-1956440		2.05023	-1843060		2.05023	-1937300		2.05023	-1793520		2.05023	-1880710		2.05023	-1785730
2.06028	-1868790		2.06028	-1940720		2.06028	-1810170		2.06028	-1965470		2.06028	-1864980		2.06028	-1948390		2.06028	-1818840		2.06028	-1901350		2.06028	-1819100
2.07033	-1885320		2.07033	-1952790		2.07033	-1829530		2.07033	-1970540		2.07033	-1885080		2.07033	-1955860		2.07033	-1843490		2.07033	-1919350		2.07033	-1846020
2.08038	-1899130		2.08038	-1966400		2.08038	-1847380		2.08038	-1979800		2.08038	-1895820		2.08038	-1960000		2.08038	-1867630		2.08038	-1939720		2.08038	-1867510
2.09043	-1911750		2.09043	-1978020		2.09043	-1865180		2.09043	-1987380		2.09043	-1902560		2.09043	-1963910		2.09043	-1886970		2.09043	-1959190		2.09043	-1890670
2.10048	-1920440		2.10048	-1982610		2.10048	-1878630		2.10048	-1989880		2.10048	-1908650		2.10048	-1970550		2.10048	-1902640		2.10048	-1971900		2.10048	-1910120
2.11053	-1922390		2.11053	-1983450		2.11053	-1887280		2.11053	-1992830		2.11053	-1910400		2.11053	-1974740		2.11053	-1913090		2.11053	-1980430		2.11053	-1921520
2.12058	-1918110		2.12058	-1987800		2.12058	-1891410		2.12058	-1996100		2.12058	-1904200		2.12058	-1974420		2.12058	-1916100		2.12058	-1986390		2.12058	-1929180
2.13063	-1910560		2.13063	-1990770		2.13063	-1889710		2.13063	-1997270		2.13063	-1891230		2.13063	-1974060		2.13063	-1913450		2.13063	-1990130		2.13063	-1932270
2.14068	-1900490		2.14068	-1989620		2.14068	-1882790		2.14068	-1992490		2.14068	-1874760		2.14068	-1977050		2.14068	-1906120		2.14068	-1991610		2.14068	-1927070
2.15073	-1889990		2.15073	-1982660		2.15073	-1870260		2.15073	-1981720		2.15073	-1852620		2.15073	-1975940		2.15073	-1889910		2.15073	-1989210		2.15073	-1915010
2.16078	-1878710		2.16078	-1971420		2.16078	-1854020		2.16078	-1967980		2.16078	-1826090		2.16078	-1966290		2.16078	-1868380		2.16078	-1984520		2.16078	-1898780
2.17083	-1863390		2.17083	-1957960		2.17083	-1835750		2.17083	-1950030		2.17083	-1793600		2.17083	-1953260		2.17083	-1844170		2.17083	-1974910		2.17083	-1875920
2.18088	-1846760		2.18088	-1939900		2.18088	-1812330		2.18088	-1928580		2.18088	-1759870		2.18088	-1937420		2.18088	-1813350		2.18088	-1959540		2.18088	-1848790
2.19093	-1833860		2.19093	-1917590		2.19093	-1784960		2.19093	-1903450		2.19093	-1727680		2.19093	-1917370		2.19093	-1781850		2.19093	-1938770		2.19093	-1817700
2.20098	-1824220		2.20098	-1896780		2.20098	-1752800		2.20098	-1878920		2.20098	-1696260		2.20098	-1893700		2.20098	-1753310		2.20098	-1915830		2.20098	-1783010
2.21103	-1816850		2.21103	-1877000		2.21103	-1720720		2.21103	-1858860		2.21103	-1667000		2.21103	-1869560		2.21103	-1722950		2.21103	-1896100		2.21103	-1750950
2.22108	-1809110		2.22108	-1858780		2.22108	-1698280		2.22108	-1842690		2.22108	-1641610		2.22108	-1842410		2.22108	-1691930		2.22108	-1872360		2.22108	-1722380
2.23113	-1806520		2.23113	-1844690		2.23113	-1681060		2.23113	-1830060		2.23113	-1627880		2.23113	-1819060		2.23113	-1666730		2.23113	-1841630		2.23113	-1692620
2.24118	-1812720		2.24118	-1835830		2.24118	-1666430		2.24118	-1825870		2.24118	-1627240		2.24118	-1804020		2.24118	-1648710		2.24118	-1814520		2.24118	-1668200
2.25123	-1822750		2.25123	-1832230		2.25123	-1662940		2.25123	-1830490		2.25123	-1638150		2.25123	-1794130		2.25123	-1638670		2.25123	-1797260		2.25123	-1655210
2.26128	-1832280		2.26128	-1833300		2.26128	-1673790		2.26128	-1842590		2.26128	-1662950		2.26128	-1792360		2.26128	-1639980		2.26128	-1787470		2.26128	-1650800
2.27133	-1842240		2.27133	-1839510		2.27133	-1694780		2.27133	-1860970		2.27133	-1695330		2.27133	-1803730		2.27133	-1649340		2.27133	-1784260		2.27133	-1655530
2.28138	-1851200		2.28138	-1849780		2.28138	-1719730		2.28138	-1881160		2.28138	-1727490		2.28138	-1822430		2.28138	-1663840		2.28138	-1789170		2.28138	-1665560
2.29143	-1852410		2.29143	-1860080		2.29143	-1746990		2.29143	-1901130		2.29143	-1760430		2.29143	-1845900		2.29143	-1688030		2.29143	-1802500		2.29143	-1683750
2.30148	-1848010		2.30148	-1868690		2.30148	-1775500		2.30148	-1918940		2.30148	-1790130		2.30148	-1871520		2.30148	-1716330		2.30148	-1822580		2.30148	-1712200
2.31153	-1843810		2.31153	-1875390		2.31153	-1800940		2.31153	-1930530		2.31153	-1815430		2.31153	-1895600		2.31153	-1743790		2.31153	-1844830		2.31153	-1741920
2.32158	-1839870		2.32158	-1878290		2.32158	-1822510		2.32158	-1938290		2.32158	-1841610		2.32158	-1918530		2.32158	-1771840		2.32158	-1867680		2.32158	-1767540
2.33163	-1829500		2.33163	-1878570		2.33163	-1842840		2.33163	-1947490		2.33163	-1866540		2.33163	-1936930		2.33163	-1799700		2.33163	-1891170		2.33163	-1793160
2.34168	-1819080		2.34168	-1877170		2.34168	-1859490		2.34168	-1951490		2.34168	-1884950		2.34168	-1949680		2.34168	-1823300		2.34168	-1910040		2.34168	-1820510
2.35173	-1815300		2.35173	-1873080		2.35173	-1870540		2.35173	-1949630		2.35173	-1895250		2.35173	-1959040		2.35173	-1842620		2.35173	-1922670		2.35173	-1847590
2.36178	-1813400		2.36178	-1867740		2.36178	-1878000		2.36178	-1946660		2.36178	-1903630		2.36178	-1963560		2.36178	-1862420		2.36178	-1936200		2.36178	-1871470
2.37183	-1811820		2.37183	-1862730		2.37183	-1881540		2.37183	-1942300		2.37183	-1911120		2.37183	-1963780		2.37183	-1880760		2.37183	-1946210		2.37183	-1889590
2.38188	-1810540		2.38188	-1855910		2.38188	-1881800		2.38188	-1937290		2.38188	-1914490		2.38188	-1962350		2.38188	-1892300		2.38188	-1948960		2.38188	-1904580
2.39193	-1814630		2.39193	-1849560		2.39193	-1881910		2.39193	-1933790		2.39193	-1916580		2.39193	-1958900		2.39193	-1896710		2.39193	-1949470		2.39193	-1915690
2.40198	-1826120		2.40198	-1846670		2.40198	-1881590		2.40198	-1932510		2.40198	-1915930		2.40198	-1954040		2.40198	-1901950		2.40198	-1949800		2.40198	-1921080
2.41203	-1839570		2.41203	-1845420		2.41203	-1878920		2.41203	-1931320		2.41203	-1911200		2.41203	-1948460		2.41203	-1907910		2.41203	-1950410		2.41203	-1920610
2.42208	-1848020		2.42208	-1844390		2.42208	-1874070		2.42208	-1929400		2.42208	-1907120		2.42208	-1944960		2.42208	-1909620		2.42208	-1947290		2.42208	-1919530
2.43213	-1856670		2.43213	-1843830		2.43213	-1869060		2.43213	-1930860		2.43213	-1906720		2.43213	-1939460		2.43213	-1908000		2.43213	-1939690		2.43213	-1919390
2.44218	-1869180		2.44218	-1845660		2.44218	-1866800		2.44218	-1934670		2.44218	-1910970		2.44218	-1934050		2.44218	-1905360		2.44218	-1935650		2.44218	-1919250
2.45223	-1881950		2.45223	-1849410		2.45223	-1867460		2.45223	-1938130		2.45223	-1916340		2.45223	-1933370		2.45223	-1904260		2.45223	-1936160		2.45223	-1921370
2.46228	-1891470		2.46228	-1855740		2.46228	-1869060		2.46228	-1946150		2.46228	-1920300		2.46228	-1934310		2.46228	-1907510		2.46228	-1938380		2.46228	-1923430
2.47233	-1902900		2.47233	-1868560		2.47233	-1873700		2.47233	-1957890		2.47233	-1923990		2.47233	-1936180		2.47233	-1909870		2.47233	-1942050		2.47233	-1924210
2.48238	-1914100		2.48238	-1884710		2.48238	-1881740		2.48238	-1970310		2.48238	-1923330		2.48238	-1942320		2.48238	-1911680		2.48238	-1949500		2.48238	-1929120
2.49243	-1917780		2.49243	-1896990		2.49243	-1888300		2.49243	-1981980		2.49243	-1917440		2.49243	-1952410		2.49243	-1916240		2.49243	-1957790		2.49243	-1938120
2.50248	-1920250		2.50248	-1905900		2.50248	-1889360		2.50248	-1991050		2.50248	-1912990		2.50248	-1963570		2.50248	-1917640		2.50248	-1968690		2.50248	-1944260
2.51253	-1923330		2.51253	-1916050		2.51253	-1889710		2.51253	-2000770		2.51253	-1906010		2.51253	-1974290		2.51253	-1910640		2.51253	-1982270		2.51253	-1945070
2.52258	-1926190		2.52258	-1926770		2.52258	-1888900		2.52258	-2006570		2.52258	-1889170		2.52258	-1984260		2.52258	-1898850		2.52258	-1991810		2.52258	-1939660
2.53263	-1929030		2.53263	-1932990		2.53263	-1883030		2.53263	-2011000		2.53263	-1866180		2.53263	-1992750		2.53263	-1886950		2.53263	-1995130		2.53263	-1925850
2.54268	-1927190		2.54268	-1933990		2.54268	-1873990		2.54268	-2013770		2.54268	-1839020		2.54268	-1998330		2.54268	-1868660		2.54268	-1996000		2.54268	-1908440
2.55273	-1921390		2.55273	-1928240		2.55273	-1860100		2.55273	-2003940		2.55273	-1806560		2.55273	-1999080		2.55273	-1843430		2.55273	-1997240		2.55273	-1887230
2.56278	-1914480		2.56278	-1911990		2.56278	-1839120		2.56278	-1983490		2.56278	-1767480		2.56278	-1992070		2.56278	-1814970		2.56278	-1993160		2.56278	-1861200
2.57283	-1903820		2.57283	-1889720		2.57283	-1812780		2.57283	-1963470		2.57283	-1723870		2.57283	-1976150		2.57283	-1783800		2.57283	-1978870		2.57283	-1831040
2.58288	-1887280		2.58288	-1863550		2.58288	-1780590		2.58288	-1941130		2.58288	-1680680		2.58288	-1955390		2.58288	-1750340		2.58288	-1961540		2.58288	-1794670
2.59293	-1871150		2.59293	-1831400		2.59293	-1744570		2.59293	-1912580		2.59293	-1639890		2.59293	-1930930		2.59293	-1711570		2.59293	-1941420		2.59293	-1753960
2.60298	-1854220		2.60298	-1798210		2.60298	-1707770		2.60298	-1883200		2.60298	-1598980		2.60298	-1900940		2.60298	-1670170		2.60298	-1915790		2.60298	-1714360
2.61303	-1835550		2.61303	-1765760		2.61303	-1670680		2.61303	-1857710		2.61303	-1570300		2.61303	-1867820		2.61303	-1634700		2.61303	-1887250		2.61303	-1677740
2.62308	-1817340		2.62308	-1735090		2.62308	-1640440		2.62308	-1839160		2.62308	-1556070		2.62308	-1834730		2.62308	-1607500		2.62308	-1860890		2.62308	-1645060
2.63313	-1802140		2.63313	-1708850		2.63313	-1622280		2.63313	-1827870		2.63313	-1552700		2.63313	-1804090		2.63313	-1585340		2.63313	-1832030		2.63313	-1617580
2.64318	-1791550		2.64318	-1689380		2.64318	-1612670		2.64318	-1822830		2.64318	-1564320		2.64318	-1783920		2.64318	-1572010		2.64318	-1803430		2.64318	-1601440
2.65323	-1789630		2.65323	-1677900		2.65323	-1611570		2.65323	-1823740		2.65323	-1589260		2.65323	-1777130		2.65323	-1573750		2.65323	-1785100		2.65323	-1595870
2.66328	-1795460		2.66328	-1675510		2.66328	-1622410		2.66328	-1834900		2.66328	-1624410		2.66328	-1779660		2.66328	-1589160		2.66328	-1779930		2.66328	-1598120
2.67333	-1807170		2.67333	-1685310		2.67333	-1645910		2.67333	-1855890		2.67333	-1666280		2.67333	-1788760		2.67333	-1611730		2.67333	-1785030		2.67333	-1610620
2.68338	-1821390		2.68338	-1706300		2.68338	-1677880		2.68338	-1879910		2.68338	-1712080		2.68338	-1806780		2.68338	-1642340		2.68338	-1796450		2.68338	-1631000
2.69343	-1836550		2.69343	-1729310		2.69343	-1711410		2.69343	-1901020		2.69343	-1755590		2.69343	-1834200		2.69343	-1681390		2.69343	-1814340		2.69343	-1658930
2.70348	-1854090		2.70348	-1755290		2.70348	-1744100		2.70348	-1916420		2.70348	-1793490		2.70348	-1863840		2.70348	-1722210		2.70348	-1837590		2.70348	-1695640
2.71353	-1871550		2.71353	-1785730		2.71353	-1779620		2.71353	-1927830		2.71353	-1830200		2.71353	-1888850		2.71353	-1759210		2.71353	-1862320		2.71353	-1735380
2.72358	-1885780		2.72358	-1814350		2.72358	-1815390		2.72358	-1936390		2.72358	-1865690		2.72358	-1909080		2.72358	-1796390		2.72358	-1883930		2.72358	-1774320

## Sheet: Fig. 4b
formula	sigmaE	sigmaI	Vox
Au	9202.74	6.25e-11	3.74537
ZnTe	2.1e-05	2.28e-11	2.23799
SmN	1.27266	4.64e-08	2.00751
MnN	1947.61	2.71e-11	2.35052
InHg	476.514	3.61e-13	4.63184
N2	9202.74	1.02e-08	4.88591
CuAu	1855.68	1.49e-09	1.27305
Si	0.0667959	8.47e-08	3.15625
PbS	0.198809	5.72e-09	2.92003
SiC	2.85e-08	1.75e-07	2.40747
CsH	1.77e-16	1.9e-07	4.96655
BP	3.31e-07	2.62e-08	3.70536
GaSb	9202.74	6.41e-13	1.74966
AlP	4.43e-12	8.03e-13	2.14151
BeTe	1.05e-13	4.01e-13	2.34
GaAs	239.376	3.34e-09	4.51476
ZnS	1.02e-13	1.29e-10	6.66166
HgSe	9202.74	1.17e-12	3.42553
PbS	1.09659	1.8e-09	3.17824
InSb	9202.74	3.64e-10	1.36088
BaS	7.84e-15	4.4e-12	6.09342
PbSe	2.20839	2.47e-12	1.98831
TePb	0.00152926	4e-12	2.041
NbN	9202.74	1.51e-08	4.01599
AlAs	2.16e-09	5.77e-07	4.80631
AlSb	4.53e-07	3.96e-08	2.56419
Re	9202.74	1.33e-13	1.69217
LuP	9202.74	2.17e-08	3.98396
BaSe	2.11e-14	1.56e-09	4.92658
HgS	9.36394	1.93e-12	2.68917
CdO	1222.06	4.45e-11	3.20839
ErP	9202.74	1.82e-11	2.80773
HgTe	9202.74	2.75e-08	1.70296
CeSe	7184.78	8.8e-11	0.868368
CoO	1.46e-05	3.68e-13	2.93337
MnO	6.84e-11	3.29e-09	2.97992
LiZnN	0.495285	1.25e-09	2.40716
K2O	4.92e-12	5.36e-08	3.32413
TiFeTe	7.37e-05	1.64e-10	2.97261
Cs2O	0.0643861	4.06e-09	1.92814
Rb2S	5.43e-14	1.25e-10	5.6321
CrSi2	102.023	4.34e-13	3.65885
ScNiSb	6.38505	2.82e-08	0.39173
DyNiBi	4543.23	1.06e-07	1.12158
GeI2	9.59e-14	1.11e-09	2.95973
HoNiSb	3.14609	7.05e-12	0.500938
TbNiSb	1.69439	1.12e-08	1.49426
LiAlSi	7.7025	5.55e-11	2.14992
VFeSb	10.8465	1.05e-09	1.33724
Zr2Ag	6585.96	2.23e-09	2.86936
BaLiAs	0.0924375	1.25e-11	3.86601
ScSnAu	3945.06	6.78e-08	0.0638071
Li2Te	1.09e-17	0.0026832	7.41117
TiSnPd	1.05702	8.27e-10	1.55501
ZrSnPd	1.01889	1.13e-07	1.5763
BiTeI	1.83e-07	1.63e-12	2.69431
Te	254.166	4.11e-12	2.77906
LiCdAs	9202.74	9.62e-10	0.227689
Na2Te	8.5e-14	1.33e-10	3.58994
Li2Te	1.09e-17	0.00749909	3.22679
TiNiSn	1.45152	3.02e-09	2.39309
Be2C	1.55e-06	4.16e-10	5.7809
CeO2	2.01e-12	1.14e-06	4.2009
NiTe2	9202.74	1.02e-11	2.06662
Te	723.581	2.37e-08	3.13413
Hg2Rh	1985.64	2.59e-12	1.79427
ZnNiSb	7184.78	3.97e-08	0.57694
LiZnP	8.56e-10	2.41e-12	2.71612
MgSbPt	9202.74	7.68e-08	1.6723
TmSbPt	7.32479	1.09e-07	1.62213
LuSbPt	9202.74	8.2e-13	3.49689
DyPPt	9202.74	2.38e-10	2.82074
DySbPt	0.674893	4.89e-08	2.88696
ErSbPt	2.93452	4.94e-10	4.85606
LiInGe	4596.25	5.41e-13	4.17532
ErSbPd	8.09969	6.21e-13	0.887456
HoSbPt	1.30002	1.48e-09	3.91963
HfSnPd	0.723553	3.87e-10	5.10121
Na2O	6.5e-14	8.17e-08	2.18974
AlCr2	8006.57	7.64e-09	3.87561
BaO2	1.8e-15	1.21e-08	4.60956
Sn2Ir	1559.25	6.64e-13	1.41303
SmSnAu	2432.69	3.51e-10	4.81851
BiTeBr	4.9e-07	1.15e-08	4.69023
ZrAsIr	57.8917	5.21e-13	1.17595
NbCoSn	3.61e-05	1.02e-07	4.38196
Te2Pt	9202.74	1.76e-09	1.78206
CaHfN2	10.6593	1.65e-10	2.43149
RbErS2	1.17e-16	2.22e-09	6.47134
KTlO2	0.000348997	4.76e-12	3.14449
RbTlO2	0.000258108	1.36e-11	4.39542
CdHgO2	7.43899	1.09e-10	4.25655
NaTmS2	8.98e-17	8.66e-05	6.35134
Li2PmGa	391.966	1.71e-12	0.221333
SrHgO2	1e-15	5.68e-08	5.66127
Cs2O2	1.29e-10	3.32e-11	2.54178
Br	6.2e-09	7.76e-09	5.57087
RbNdTe2	7.86e-08	1.13e-11	5.23645
BrCl	3.94e-12	2.64e-09	6.6704
SrAlGeH	0.00632336	4.47e-12	2.25688
DyPb3	1665.22	8.54e-10	2.96695
GaAgO2	0.175665	9.13e-11	4.03381
C	9202.74	5.27e-10	1.67037
RuCl2O	9202.74	6.39e-08	4.83525
OsCl2O	0.00178169	3.65e-08	2.9741
CsS	3.7e-11	1.91e-10	5.37011
SrGaCu2	1364.47	1.24e-07	3.88782
CoHO2	1.61e-13	1.81e-10	6.5817
KAcTe2	4.08e-06	1.45e-11	4.24999
RbAcTe2	1.57e-06	1.44e-11	4.22592
YPd3	3616.26	1.68e-13	4.01758
Li3N	5.01e-05	4.88e-07	2.24322
TmInAg2	9202.74	4.88e-09	0.450529
Cu3Pd	9202.74	2.41e-11	2.7903
LiAcTe2	0.191637	1.03e-12	2.13868
GaCuO2	0.00697881	4.94e-12	4.801
FeO	4.17e-08	3.31e-08	2.5413
CoAuO2	0.138211	6.92e-13	1.08976
WO3	6.7e-11	6.8e-09	3.67577
ScGaIr2	9202.74	6.43e-09	3.80326
InN	9202.74	3.68e-11	3.71853
CaZrN2	225.448	1.06e-07	4.09215
Ac	9202.74	3.51e-10	0.407355
Sr2CdPb	9202.74	1.17e-11	1.53922
LiHgPd2	9202.74	8.95e-12	0.0703897
NaPmTe2	9202.74	6.26e-09	2.12232
NaPmTl2	9202.74	3.1e-09	2.37965
PmTlTe2	2558.13	3.55e-12	4.5672
Yb2CdGe	9202.74	1.88e-07	3.0135
Yb2SnHg	9202.74	8.36e-10	2.34069
Na2TlBi	9202.74	3.53e-09	2.61293
AcTlTe2	0.0515475	1.36e-12	3.69963
NaLaTl2	9202.74	1.25e-10	2.9988
Ca2CdPb	9202.74	3.8e-11	4.52085
NaTl2Bi	9202.74	5.53e-09	3.28679
Hf2MnIr	9202.74	4.05e-11	4.2647
Yb2CdPb	9202.74	6.89e-12	3.28972
Li2TlBi	8100.01	3.55e-13	1.27893
Yb2AsAu	3405.83	2.2e-09	3.2069
Yb2BiAu	1866.48	2.49e-08	2.33447
Yb2HgGe	9202.74	4.97e-11	2.70217
Ca2HgPb	9202.74	1.03e-09	1.06513
Li2PdAu	9202.74	1.63e-09	3.97246
LiDyTl2	9202.74	5.42e-09	0.488287
Ca2AsAu	213.152	1.16e-12	2.29419
Sr2HgPb	895.103	1.28e-12	3.62834
CaMgTl2	9202.74	3.55e-11	0.943053
AcAgTe2	1981.8	3.1e-08	1.93475
TaGaRu2	9202.74	5.18e-12	3.11348
Ca2BiAu	9167.21	9.28e-12	2.94466
NaLuS2	6.5e-17	3.06e-08	6.7732
TbTlS2	9.03e-17	0.000137252	6.4015
PrTlTe2	2.25e-09	1.03e-07	2.9826
SmTlSe2	2.91e-14	3.12e-09	5.1459
NaPrSe2	8.11e-12	7.73e-09	4.67231
NaYSe2	3.03e-12	2.31e-08	5.7602
ErTlSe2	8.87e-15	2.22e-09	6.08199
LiErS2	1.29e-13	2.02e-08	4.18422
ErTlTe2	8.25e-10	2.41e-11	2.29589
NaLaSe2	6.96e-16	1.01e-11	2.99598
NaNdSe2	5.55e-12	8.79e-07	5.09961
KNdS2	9.71e-16	1.33e-07	4.78524
Ba2BrN	2.56e-06	1.75e-10	5.4004
TlBiTe2	1.07143	5.42e-08	1.53143
NaDySe2	2.06e-12	1.62e-10	4.02454
LiScS2	3.06e-09	1.2e-08	4.04931
HfIr3	9202.74	2.37e-12	2.1657
YTlTe2	6.19e-10	1.09e-12	1.85471
KSmSe2	1.22e-12	1.54e-11	5.8653
TmTlTe2	4.51e-10	2.71e-12	1.83349
TlBiS2	0.641798	2.34e-08	0.634253
TbTlTe2	1.23e-09	2.44e-09	1.6418
NaHoSe2	1.31e-12	4.53e-09	5.35611
NaHoS2	3.99e-16	1.24e-09	4.47453
KLuS2	3.54e-17	9.07e-09	3.46644
NaYS2	6.44e-16	1.75e-08	2.75499
NaScS2	7.29e-11	9.7e-10	6.59488
LiCoO2	8.02e-15	9.65e-12	3.55384
YSnPd2	5480.65	3.07e-11	4.94247
NdTlSe2	2.75e-13	3.31e-12	5.29591
DyTlTe2	7.59e-10	9.85e-08	2.16464
HoTlTe2	7.89e-10	5.42e-08	2.14737
SmPd3	5763.26	1.41e-08	2.80834
NaDyS2	5.86e-16	2.68e-05	5.14625
HoTlS2	2.95e-16	2.57e-05	6.01988
Ba2NCl	4.58e-06	2.46e-10	2.22474
NaInS2	1.01e-12	7.64e-11	2.23761
ZrBr	9202.74	8.31e-12	2.43599
SmTlTe2	1.51e-09	9.18e-09	2.79485
HgI	1.24e-10	4.95e-09	4.8885
BiPt	9202.74	9.19e-10	3.88607
NaTaN2	1.26e-07	3.45e-13	1.7815
YTlS2	1.5e-16	5.7e-05	7.07067
DyTlSe2	4.04e-15	1.8e-07	4.1906
NaSmS2	1.68e-15	3.04e-10	6.95629
PtPb	9202.74	2.31e-13	3.35797
NaSmTe2	1.28e-06	5.59e-10	3.28885
PrTlSe2	3.82e-13	3.27e-10	5.96238
TmTlS2	1.6e-15	1.54e-09	4.63396
SmTlS2	8.87e-17	7.36e-11	4.56934
KTbS2	3.41e-16	1.58e-06	2.90179
RbSmTe2	8.09e-08	5.59e-12	4.38244
NiBi	9202.74	1.35e-09	3.36259
NaTbS2	6.64e-16	1.33e-08	5.10506
RbYS2	3.22e-16	3.2e-06	7.26743
NaErS2	2.33e-16	1.49e-10	2.78555
GaN	2.1e-11	1.12e-08	4.05312
KYS2	2.31e-16	5.21e-08	3.73408
LaTl3	9202.74	1.15e-08	4.26394
TmTlSe2	1.93e-14	3.6e-07	4.35627
NdTlTe2	3.14e-09	7.22e-10	5.29936
LiHoS2	1.91e-13	5.63e-09	3.24601
NaTbSe2	3.3e-12	1.89e-09	3.5112
KHoS2	1.67e-16	2.39e-07	6.73131
ZnO	0.00676618	3.63e-11	3.98622
NaSmSe2	4.34e-12	1.77e-10	3.54604
TaP	8.5835	1.02e-09	0.921889
NaNdS2	2.81e-15	4.75e-11	7.17494
NaErSe2	6.16e-13	1.1e-07	3.30628
YTlSe2	4.42e-15	4.12e-07	6.06665
PbO	4.19e-09	3.28e-11	2.55853
TlBiSe2	103.014	4.88e-11	2.85657
NaCoO2	1.76e-14	1.35e-09	2.43344
CoCuO2	2.01e-05	5.76e-09	2.78313
RbNdSe2	8.2e-13	1.47e-12	3.93617
Li3Sb	0.000734805	2.97e-10	3.49134
SrCeN2	8.25e-07	1.99e-11	4.06819
GaSe	1.36e-07	9.15e-10	3.46443
LiYS2	6.95e-13	2.34e-09	6.7789
LiDyS2	5.21e-13	3.39e-11	4.93697
LiDySe2	1.18e-09	1.07e-10	4.19164
LiHoSe2	5.67e-10	7.26e-09	1.85452
LiErSe2	2.51e-10	9.46e-11	1.70196
KErS2	1.11e-16	3.37e-08	5.79323
NaNO2	4.05e-17	4.12e-08	5.26232
Ca2PI	3.08e-11	5.81e-10	4.92823
SnPt	2269.09	7.26e-10	5.05248
BrCl	9.75e-12	1.58e-10	4.9901
Sr(CuSi)2	9202.74	7.17e-10	0.691523
Th(CuP)2	993.633	3.05e-12	3.54448
Ca(MgSb)2	0.00199703	1.23e-09	2.96394
Ca(MgAs)2	2.37e-07	8.5e-13	1.83459
Sr(ZnAs)2	59.4805	9.1e-08	2.24334
Ca3GeO	9202.74	4.31e-12	3.84501
Li2CeAs2	0.0635204	5.28e-08	2.79564
CsGeBr3	7.05e-15	1.49e-08	4.40345
Tl(CuS)2	9202.74	6.57e-11	3.04654
Ba(PRh)2	9202.74	2.33e-08	1.60433
Li2CeN2	5.66e-07	6.51e-13	1.41886
Rb2PtS2	2.8e-07	7.5e-08	5.70757
Yb(CuS)2	8.55e-06	6.22e-10	5.38697
ScRu3C	9202.74	1.7e-07	1.15431
Yb(SiRu)2	9202.74	2.78e-09	4.08138
CsSnBr3	3.22e-10	1.5e-13	3.007
Yb(AlGe)2	9202.74	2.19e-13	2.81304
Sm(SiRu)2	9202.74	1.21e-09	4.46754
Th(GePd)2	9202.74	1.44e-09	0.206405
Tb(GePd)2	9202.74	4.77e-10	4.7087
Mg(BeP)2	0.000655571	1.34e-09	1.22123
Bi2Te2S	0.0123943	4.94e-10	3.43831
Bi2TeO2	0.125715	9.49e-10	3.12821
K2PdO2	2.89e-08	3.68e-08	2.84083
SrMg2N2	5.7e-11	6.06e-12	2.73633
Sr(NiSb)2	9202.74	1.23e-08	4.77818
Ca(GeRu)2	8667.24	1.23e-09	3.45294
Pr(AlZn)2	5141.81	8.48e-11	4.99297
Ca(ZnN)2	0.615065	6.1e-10	4.74859
Li2ZrN2	7.01e-10	3.46e-11	1.86866
Pr(CoB)2	9202.74	3.82e-08	3.9896
Bi2Se3	0.251224	2.44e-13	5.00238
AcCuO3	9202.74	8.66e-11	4.11269
Yb(MgBi)2	46.3481	4.44e-09	4.83964
Ho(SiPd)2	9202.74	5.47e-09	2.36281
SmSi3Ir	9202.74	4.69e-12	1.2618
ZnNi3N	9202.74	5.44e-09	1.22737
Ce2SeN2	0.000283763	1.51e-09	3.75943
K2PdSe2	0.000724925	1.66e-12	4.06049
Sr(MgBi)2	5.65265	8.39e-12	2.27368
Rb2PdSe2	0.00031439	7.14e-11	4.11288
Ca(GaAs)2	1.02e-05	2.69e-13	3.68708
TiPbO3	3.52e-12	2.2e-07	6.2425
Rb2Te2Pt	0.000149032	1.19e-07	4.1438
Rb2Te2Pd	0.147034	1.18e-11	2.89894
Bi2Te3	0.303647	5.54e-13	2.60103
SrTiO3	1.32e-11	1.12e-07	5.12468
Ca(InN)2	553.026	6.48e-08	3.70555
Li2SnN2	5.17e-11	2.48e-10	1.93295
NdBPt3	9202.74	1.35e-11	0.601296
Ba(POs)2	9202.74	1.25e-10	3.88826
Nd(AsPd)2	9202.74	1.04e-12	2.85999
Al3Pt2	661.993	5.95e-09	4.78102
Rb2PtC2	2.64e-06	5.8e-09	6.07756
DyRh3C	1065.27	1.07e-08	0.771617
Sr(FeP)2	9202.74	4.61e-09	2.60207
Sc3TlC	20.1784	4.29e-12	2.32053
Y(GeRu)2	6190.75	1.51e-10	0.0321948
Tb(SiNi)2	9202.74	8.07e-11	0.373468
K3IO	2.61e-08	1.21e-07	2.97865
Sr(GeRu)2	8905.11	1.87e-10	0.227344
CsGeI3	4.15e-10	2.28e-10	3.94825
Sr(CuAs)2	9202.74	9e-08	3.79266
Yb(SiPt)2	9202.74	6.96e-08	0.0105579
Dy(NiGe)2	3581.46	2.43e-12	0.294079
Hf2SeN2	0.910783	1.46e-09	2.29727
Sc(CuSi)2	9202.74	1.63e-09	2.28037
NbAs2	5406.95	1.27e-11	3.06295
SrAgAs	9202.74	2.32e-11	2.51254
Li3LaP2	0.0660253	4.41e-08	5.32116
Li3LaSb2	185.446	4.29e-09	1.08254
CsAu3Se2	4.5e-15	2.13e-11	6.80834
LaSeF	2.99e-11	2.96e-12	5.67775
ScSiAu	9202.74	1.32e-08	4.47907
BaS2	5.33e-10	6.79e-10	2.68382
NdAsPd	9202.74	3.53e-12	4.24629
BaCuAs	5221.98	1.57e-11	3.71731
CsNaSe	1.46e-16	8.99e-08	7.23063
Au2S	9.74e-13	3.27e-08	6.37011
YbCu5	2055.97	9.34e-08	4.06265
YbOF	8.61e-16	8.96e-07	5.22334
ThSeO	3.28e-06	6.39e-13	1.17356
PbS2	0.0442443	2.5e-12	5.06944
PrHSe	7.29e-13	1.18e-09	6.76948
PrSi2Mo2C	2912.02	4.53e-11	3.01355
BiTeCl	1.62e-09	3.27e-13	5.35384
Tl2O	0.0121805	2.37e-09	2.69714
Li4NCl	1.47e-11	2.31e-09	6.11584
BPS4	9.16e-16	9.82e-08	3.45722
CaAsAu	9202.74	1.11e-09	2.77391
TbZrSb	9202.74	2.86e-08	2.58857
YCuSi	9202.74	2.81e-12	4.64714
YRh2	4796.02	2.01e-08	1.4753
NiGePd	9202.74	2.86e-10	0.19509
KSnAs	9.56527	2.52e-08	1.23073
KTeAu	9202.74	1.9e-11	3.50405
OsO2	9202.74	5.33e-09	0.403715
CrSbO4	6.32e-13	3.18e-12	5.76244
TaN	9202.74	5.53e-09	2.26507
AlBMo	9202.74	1.24e-09	1.94016
NiSe2	9202.74	9.95e-10	2.54261
CaUO4	8.92e-15	9.62e-07	6.04277
LaAsRh	9202.74	7.73e-10	4.92823
ScZnPd	9202.74	1e-10	0.914897
TmS2	9202.74	8.75e-13	3.22948
KLiTe	4.95e-17	7.82e-09	2.9786
ErCdNi4	9202.74	6.11e-13	0.959678
TmTe2	9202.74	2.9e-13	0.0986521
Ge2Os	7584.55	5.99e-10	4.13197
BaCuP	9202.74	2.1e-12	0.249533
CaZnGe	9202.74	3.59e-13	4.86685
CaZnSi	9202.74	3.83e-13	0.742369
BaCuSb	9202.74	3.32e-12	0.693743
SrCuP	2850.73	1.92e-08	1.09912
KHgSb	9184.96	6.92e-10	2.16373
PtO2	0.109375	2.37e-08	2.30234
TmTiGe	2059.95	2.19e-10	4.38413
ScCuSn	1320.34	2.31e-11	4.91161
NdCu5	8290.18	8.63e-12	2.58437
SrCu5	6360.65	3.11e-11	2.59184
PrCu5	3419.03	5.31e-09	1.57371
TmInNi4	3289.32	2.78e-08	3.09572
CdAs2	0.0910184	1.13e-08	1.47861
LaCuSi	9202.74	3.77e-08	0.448979
KAuS	3.65e-15	1.11e-07	6.81545
SmCu5	6131.18	8.01e-11	1.88061
KAuSe	1.03e-12	8.7e-09	5.27658
Al2Ru	755.031	2.23e-13	0.53
SiSe2	8.18e-15	4.37e-11	5.34804
Sr2BBrN2	5.19e-17	0.000187815	4.15649
LiBC	0.000768226	3.04e-10	1.51871
HoSn2	9202.74	3.88e-08	2.40337
Ba4As2O	1.97e-05	1.58e-09	3.87637
CrF6	3.02e-14	1.15e-08	6.38339
ScGa5Co	9202.74	1.91e-08	4.31152
HfGa5Co	9202.74	6.71e-10	1.68985
UTl2O4	8.69e-10	3.31e-10	5.97786
ZrGa5Co	9202.74	3.52e-12	2.93443
Al2ZnTe4	2.08e-10	4.97e-12	3.79339
Cu2WSe4	2.27e-07	6.14e-13	2.9474
SiSnPt5	9202.74	2.06e-10	0.0809582
AlAsPt5	9202.74	1.5e-09	2.06683
K2PtCl4	7.85e-12	1.7e-12	5.44999
SmGa5Co	449.655	9.53e-11	0.182096
Ni3Sn4	6872.21	2.89e-10	2.45611
Cd(InSe2)2	6.21e-08	3.5e-09	1.43909
Cs2PtCl4	1.12e-13	2.79e-08	4.55395
Sr(Li2P)2	5.86e-05	3.57e-08	2.94068
SrB6	3.39e-05	1.85e-09	3.50376
HoIn5Rh	7868.42	8.96e-09	2.59165
Er2Al3Si2	9202.74	8.68e-09	1.47239
Rb2PdCl4	3.82e-10	6.41e-08	4.1538
AlPPt5	9202.74	3.67e-10	2.19889
HgPPd5	9202.74	6.71e-13	2.05502
Cd(AgI2)2	1.22e-11	1.74e-08	4.87009
Nd2CuO4	0.198425	9.16e-08	3.03612
GaAsPd5	9202.74	9.56e-11	0.216451
Cs2PdCl4	1.65e-11	3.98e-10	2.75541
Ti2NiS4	9202.74	8.16e-12	1.95178
InCo3SnS2	91.9064	9.37e-12	0.257202
InAsPt5	9202.74	6.67e-12	3.90512
ErZnAsO	5.59e-10	3.8e-07	6.20454
NbSnS2	9202.74	7.2e-09	3.55443
TbCuAs2	2633.42	2.48e-13	3.29459
K3Sb	4.55184	1.55e-12	5.16904
CsTe	4.14e-06	2.59e-10	4.3113
Na3PSe4	4.79e-06	7.03e-09	1.99142
CdGeAs2	5053.09	2.46e-13	4.17726
Hf2NiP	9202.74	2.06e-07	3.53331
MgNiF6	9.26e-14	3.6e-10	6.93041
CaNiF6	2.23e-14	7.71e-08	2.89575
ZnNiF6	4.27e-10	1.1e-10	3.20763
NaSbS2	3.07e-07	1.32e-11	4.37115
SmPt	9202.74	9.6e-13	4.89983
SmSi2Ni	9202.74	3.74e-09	3.08943
BaNiF6	1.05e-11	3.39e-10	5.5109
NbCl2O	0.000217297	1.73e-12	4.99085
IrI3	1.68e-07	1.33e-07	4.56953
DyCuSb2	9202.74	1.29e-11	2.26552
Li3As	0.0415089	6.68e-10	4.94138
NaNbO2	2.45e-08	2.09e-12	3.77484
CaPdF6	3.63e-13	4.78e-09	4.9692
RbCu4S3	9202.74	5.28e-08	2.92694
Cu2SnHgS4	7212.62	1.15e-09	2.60811
CoAuO2	0.458417	2.77e-13	1.06845
AsI3	1.49e-15	1.89e-09	6.85272
HgPbF6	7.02e-08	4.99e-07	5.92168
Li5Br2N	3.24e-14	5.3e-10	6.9035
PI3	7.25e-16	7.54e-06	3.49986
ScCuO2	1.24e-16	1.26e-07	4.87307
Li5NCl2	4.46e-13	9.69e-07	6.0172
CdGeP2	0.0355592	2.08e-12	3.88834
Li2O2	2.41e-13	4.62e-10	2.29695
TbAgTe2	3.76e-06	1.51e-08	3.20101
SiC	1.98e-15	3.64e-07	5.97025
SmBi2ClO4	7.06e-11	1.55e-09	5.3397
ErBi2ClO4	2.67e-12	5.38e-12	6.04337
LuBi2IO4	2.11e-13	6.31e-11	3.58612
CsCuO2	0.000109794	3.46e-10	5.49472
DyAgTe2	4.17e-06	3.19e-08	1.20738
GaAgSe2	75.4534	1.89e-11	1.48985
NbTl3S4	1.98e-17	7.43e-08	5.47088
NbTl3Se4	2.97e-15	4.13e-06	5.03265
YbPt	9202.74	4.87e-08	0.709386
SrNiF6	9.91e-11	1.19e-11	3.37861
BiI3	1.23e-17	0.000117239	4.66652
LiAsS2	1.02e-05	8.49e-11	3.74905
SiRu	59.711	2.47e-13	0.733887
TmAgTe2	0.000120241	1.35e-10	1.02729
SrHfN2	1.09e-09	6.98e-11	3.81829
LiTaN2	2.48489	1.55e-12	3.4075
SrZrN2	5.57e-07	2.85e-12	4.93644
CaSn2Rh	9202.74	5.81e-11	0.0124336
ZnPdF6	3.35e-09	7.08e-08	5.5028
KSbO2	1.05e-14	4.65e-06	6.43489
RbSbO2	4.1e-16	2.09e-07	5.27157
SrZnSb2	198.05	1.75e-08	0.598134
KAuF6	1.69e-14	2.31e-07	3.44535
Nb3Os	1785.28	2.31e-11	1.38446
BaS3	2.72e-08	1.7e-07	4.40587
BaO	2.54e-14	1.49e-08	6.73286
SBr	1.74e-15	7.72e-06	3.37337
LiAlTe2	2.9e-17	1.02e-06	6.0252
NaGaTe2	2.16e-08	2.04e-07	3.93488
K3CrO4	3.79e-08	2.09e-09	4.71248
GaPd	9202.74	3.81e-10	2.98739
CdCu2SnS4	9202.74	1.63e-12	3.56024
ZnCu2SnSe4	4014.33	2.47e-13	0.10414
CsCd4As3	140.643	1.91e-11	4.28909
Li3P	0.0122513	1.3e-08	1.57229
LiAuF6	5.39e-12	8.44e-08	5.9704
CaNiBN	71.2004	3.1e-12	2.92264
ThTe3	0.00211632	3.03e-08	1.6802
NiMoP2	9202.74	9.79e-10	4.68896
ThSe3	2.37e-07	2.51e-11	5.81571
K2CdSn	365.606	1.29e-09	1.02848
ZrAu3	9202.74	5.93e-08	0.766389
CoGe	7628.68	2.76e-09	3.21085
LaAlH6	1.46e-17	0.000227223	7.30976
ZnAg2SnS4	158.865	2.43e-10	4.2528
SnS	3.93e-07	1.21e-11	1.4878
TeO3	2.01e-06	1.3e-08	4.51403
LaCoC2	2878.42	3.31e-09	2.13782
O2	6.11e-08	1.34e-08	6.04357
ZrS3	3.28e-08	3.41e-11	6.33415
SmGa2Ni	9202.74	3.92e-10	3.07551
NiP2W	9202.74	4.75e-11	4.29649
ThCuPO	9202.74	2.93e-08	3.55624
NbNi3	6385.3	3.36e-13	3.1138
Na2MgSn	9202.74	2.5e-08	0.136771
TiAs	9202.74	2.24e-08	4.65156
HfCuSiAs	9202.74	2.62e-09	0.358816
ZnCu2SnS4	1701.02	5.87e-12	3.80311
Na2BiAu	7.24029	1.37e-09	1.72921
Tl3VSe4	7.67e-10	1.02e-09	1.70706
CsAgO2	1.23e-05	1.73e-08	1.21617
ZrSiRu	9202.74	1.49e-10	3.86619
Rb(ThSe3)2	2.44e-05	6.1e-13	4.12628
Rb2PtF6	2.62e-17	1.33e-07	3.92141
Sr2FeH6	9.01e-08	8.43e-11	3.17792
Na2Pd3O4	2.07989	3.59e-08	5.05783
NiMoP	9202.74	6.17e-11	3.24121
Ta2PdS6	9202.74	1.2e-07	4.34935
K2PtF6	1.01e-16	2.07e-09	3.44931
Cs2TeBr6	1.68e-14	5.15e-11	4.307
NdInPd	3686.87	2.49e-11	0.52936
Tb4Se3N2	3.46e-09	3.94e-08	2.38093
Cs2Pd3S4	4.06e-08	5.17e-11	5.34065
Rb2NiF6	1.54e-16	1.38e-06	3.12082
U(BiO3)2	1.77e-08	3.25e-09	4.92068
Rb2Pt3S4	6.01e-09	4.25e-08	4.29694
Cs2TeI6	2.04e-08	7.33e-09	3.79496
Rb2TeBr6	2.08e-14	2.27e-06	2.48674
Cs2Pd3S4	4.06e-08	8.74e-08	3.5151
Cs2Pd3Se4	9.79e-06	5.75e-08	5.71782
Cs2NiF6	7.6e-17	0.0017894	3.50267
Mo2WSe6	4.68e-05	3.29e-11	3.45911
MoS2	2.39e-09	8.15e-08	2.05757
MoSe2	1.66e-06	5.42e-08	5.19858
WSe2	4.39e-07	1.01e-11	2.77641
WS2	4.23e-11	1.17e-12	2.51525
ScCuSi	9202.74	4.47e-11	1.89479
Y4Se3N2	1.59e-08	1.25e-08	5.45771
Cs2Ni3Se4	0.0469779	9.65e-09	2.21694
Cs2Pt3Se4	4.82e-08	1.11e-09	1.92799
Er3Al3NiGe2	9202.74	1.02e-10	2.66159
Ta5Sb4	9202.74	2.76e-12	0.672756
Sr2H6Ru	1.46e-15	3.85e-09	2.99011
LiSmGe	1730.89	3.2e-10	2.82252
GePd2	3929.83	7.27e-10	0.367815
Cs2Zr(AgTe2)2	1.55e-10	3.23e-08	4.40241
Nb5Sb4	9202.74	1.53e-08	4.34656
Rb2Ni3S4	0.000982093	3.22e-11	3.49453
Sr(RuO3)2	5131.88	1.89e-08	4.99458
Ba3(CdAs2)2	3068.11	7.82e-11	3.44043
HfGaNi	9202.74	8.62e-12	1.31987
Ba2LuBiO6	6.79e-09	3.76e-10	2.05851
Zr2NiAs2	9202.74	1.47e-12	3.88296
RbSnCl3	2.63e-15	2.98e-09	6.00745
InSnBr3	1.89e-11	1.87e-09	5.48202
Cs2Se3	0.00565243	1.35e-09	3.08289
PdF4	0.0216324	9.57e-13	2.15807
Ba2ZnTeO6	2.18714	1.12e-07	1.95665
ZnAgF3	2.55e-09	2.72e-09	4.4481
MgAgF3	3.58e-15	1.1e-07	6.7854
K2BrCl6F	0.000192372	1.43e-11	2.13772
BaYbCdSb2	0.011252	6.02e-08	4.7203
La2MgNiO6	8.34e-09	1.16e-08	3.28443
Ta(ICl)2	1.3e-06	2.77e-11	1.3793
RbAuBr3	0.00111364	7.97e-10	2.53154
Tb(NiB)2	9202.74	4.87e-11	2.34843
Ta2Te3	8785.37	1.66e-10	1.11096
Ba2NaReO6	1.86e-12	4.69e-07	4.38126
Sr2LiReO6	3.29e-12	3.26e-09	2.4696
PtF4	3.44e-06	3.65e-12	1.90444
VHgO3	4.4e-16	1.87e-08	6.55938
Yb2Ge2Ir	9202.74	7.65e-13	2.9075
SrTiO3	1.07e-11	3.72e-11	6.48079
BaNiO3	3.66e-09	3.08e-10	2.65222
NaBiO3	2.18e-06	9.36e-08	2.60378
Ba2MgUO6	7.47e-14	5.04e-10	2.94018
Yb3GeO	9202.74	1.38e-12	1.64708
Sr2GaGeN	5092.33	1.16e-09	4.50876
Ba(CoN)2	9202.74	1.29e-08	2.76106
Ti2ReB2	9202.74	7.16e-08	1.52639
Al2Se3	6.8e-12	1.17e-09	5.76052
Na2PdS2	5.18e-06	1.34e-08	5.32963
Ca(BC)2	0.0539963	1.04e-12	1.45025
Pr(BC)2	9202.74	8.74e-08	2.04904
Nb3Ga2	3115.94	2.46e-09	4.53453
BaNiO3	3.73e-09	6.26e-08	2.19945
Ti2Pd3	7439.29	1.12e-11	2.33671
MnP4	0.673589	1.42e-10	1.7982
Ba2YBiO6	6.59e-13	1.2e-07	6.51132
Sr(GaRh)2	1287.56	3.6e-12	2.04582
Bi2S2O	3.63e-05	3.61e-09	5.74128
Cs2AgBiCl6	2.09e-12	1.37e-10	1.90134
CuAsPtS2	3289.32	4.99e-13	3.03348
Sr2MgMoO6	1.85e-16	1.32e-05	4.92218
Ba2ZnAs2	0.0026691	1.69e-09	5.26839
K2NaRhF6	1.9e-12	4.32e-11	6.22099
Ca2CdP2	1.29e-07	2.7e-10	4.07701
Cs2Sb2Pd	0.00036276	3.73e-11	5.22932
Sr2MgTeO6	2.59e-16	7.74e-05	7.01298
Ba2ZnBi2	73.7226	4.34e-11	4.62973
Tb2NiAs2	9202.74	1.24e-12	0.0963922
Cs2HgPdCl6	3.15e-08	2.3e-10	2.86056
Ba2UZnO6	1.59e-11	6.86e-11	2.26933
K2As2Pt	0.00145709	1.34e-12	1.38695
Ba2UCdO6	5.35e-12	6.64e-09	6.331
Cs2S3	1.64e-08	5.88e-13	2.92248
Ba2CdAs2	5.08229	8.18e-12	4.32361
CdPSe3	6.68e-07	2.51e-09	4.78502
Cs2Sb2Pt	0.00378044	1.46e-09	2.97721
TbPRu2C	9202.74	1.58e-08	0.688754
K2Mg5Sn3	2674.48	2.11e-10	4.62006
P4Os	0.0194121	3.4e-08	4.51455
Rb2S3	7.29e-08	5.38e-12	1.53253
Fe2O3	2.28e-15	2.11e-08	2.43324
Cu3Se2	1277.64	1.3e-07	1.22569
Ca2CdAs2	0.000630699	8.19e-12	5.05728
Cs2InAgCl6	9.44e-06	6.4e-11	3.42949
Au2O3	0.00119393	1.5e-11	2.976
Ba2NdBiO6	8.12e-11	1.21e-11	5.97981
Ba2LaBiO6	2.88e-15	4.72e-09	2.83182
RbPS3	4.22e-12	9.44e-10	6.70456
Cs2SiP2	1.98e-07	7.16e-12	5.76577
Rb2As2Pt	0.0687619	3.53e-08	3.98534
TiI4	2.53e-06	2e-11	4.36395
Te8Rh3	9202.74	2.77e-11	4.65288
CaCu2F8	2.68e-06	2.82e-12	1.52801
Ir3Se8	9202.74	1.37e-09	2.16636
Tb3(CuSn)4	9202.74	2.87e-09	1.18762
Tm4In(NiGe2)2	9202.74	8.09e-11	3.46009
Nd2(Zn2Ge)3	1981.8	2.76e-12	4.96018
Zr3(CuSi)4	9202.74	3.07e-13	3.98565
La3(GeRh)4	8435.73	5.4e-09	3.381
La3(GePd)4	8338.42	1.09e-10	4.42857
Ba3ThSe7	8.96e-05	4.02e-11	4.98474
ZrCoP	698.827	6.17e-11	3.62196
KZrCuSe3	0.0757428	1.12e-08	3.93176
TlTe3Pt2	104.015	4.89e-11	1.5578
NaCdAs	0.00126525	6.33e-10	5.42604
RbS	7.1e-10	8.8e-07	4.23103
CaAs	9202.74	1.43e-08	1.65556
CaNi4B	9202.74	3.35e-09	2.16617
CoBMo	7088.18	2.09e-09	4.13523
PrP5	9202.74	2.84e-11	0.143517
InOF	1.11e-11	6.26e-09	5.39918
GeAs	0.00695187	1.47e-08	1.49899
Be4TeO7	4.84e-09	8.34e-09	3.19906
Rb3BAs2	8.29e-09	3.97e-11	2.26245
Cs3BP2	5.11e-11	2.7e-09	2.21944
Na2ZrSe3	8.1e-09	1.48e-11	5.07389
CsErZnSe3	1.12e-17	0.00375418	5.00838
CsZrCuSe3	0.0505602	2.59e-13	2.17068
EuPaO4	2523.73	4.22e-09	2.98911
KPAuSe3	2.74e-05	6.07e-08	2.33505
YP5	689.431	4.89e-13	4.19203
BaNaH3Pd	7.73e-09	1.73e-07	6.39196
CsSc3(CuTe3)2	0.0960828	1.4e-11	1.76893
KIO4	1.36e-16	4.69e-07	6.84452
Ca3SnH2	0.40662	1.8e-11	5.26269
K2NaGaP2	5.29e-10	1.24e-12	3.47382
ReTeS	146.755	1.43e-07	1.15185
LiCuS	5.01e-11	1.09e-09	3.13271
SbCl5	4.47e-12	5.89e-08	5.57502
DyGeRu	7310.93	1.3e-12	3.60648
Y2NCl3	9.83e-15	7.4e-11	3.16886
BiSCl	3.17e-13	9.02e-11	3.39941
BiSBr	8.42e-14	1.09e-08	5.09698
CaGaPt	5221.98	2.48e-10	2.12401
TaTe4I	0.633168	2.9e-08	0.743009
AsCl5	7.76e-09	1.92e-10	2.84373
LiAg3O2	0.00710134	1.68e-10	4.76954
Ca4Ni3C5	8162.91	1.49e-09	3.86867
CuBIr	9202.74	9.61e-09	4.15472
BIrPd	9202.74	8.73e-13	1.03948
CoMoP	4037.68	2.39e-12	0.232598
ZrNiSb	2423.3	3.3e-12	2.67821
YCuPbS3	1.74e-10	3.2e-12	3.6996
NaV(OF)2	9.72e-17	1.23e-05	3.35765
TaCo3	7643.45	8.36e-11	4.60094
CoAs2	318.7	2.39e-10	4.86443
NbI5	0.000192	3.78e-13	4.1934
CsAuF4	1.64e-16	3.05e-10	7.23882
BaNdAgS3	1.97e-11	1.68e-07	3.30823
VZn2N3	1.26e-09	8.52e-12	1.90201
WSe2	7.73e-07	1.6e-09	3.89767
CsErZnTe3	2.59e-11	1.68e-09	4.57545
AgAuCl4	0.00174082	5.86e-08	1.43768
CsSmZnSe3	9.22e-14	3.32e-07	2.89474
NClO	3.04e-13	2.46e-07	4.76042
CsLaZnTe3	4.39e-10	9.1e-08	4.61608
HoSiRh	2758.53	2.24e-09	3.69012
MoWSe4	0.000111722	6.38e-12	2.62148
WS2	1.14e-10	3.59e-09	3.669
Mo3WSe8	0.000162897	5.61e-13	2.58451
MoWSe4	0.000108318	1.94e-11	2.13845
Mo3WSe8	6.72e-05	1.25e-10	1.93742
MoSe2	2.53e-06	1.56e-07	5.1742
LiTi2N3	2001.06	6.64e-12	4.03075
NbZn2N3	9.58e-15	4.32e-13	4.0889
BaPdF4	4.68e-07	5.96e-08	3.07672
SbPd2	6624.28	3.7e-12	4.25152
SnO2	0.0432294	2.31e-11	2.02355
TaZn2N3	2.29e-16	6.92e-08	5.45877
Mg2SbN3	3.6e-08	6.29e-12	6.24808
Mg2VN3	1.84e-13	1.41e-12	3.08741
MoS2	4.66e-09	4.55e-10	2.40096
LiHf2N3	0.0709228	1.83e-12	4.70248
Zn2SbN3	319.935	4.02e-10	2.76894
LiZr2N3	22.0131	2.13e-09	2.77907
Mg2Cu	6573.24	1.72e-11	0.607232
BaCaGe	0.328703	3.19e-07	4.67076
TlPO4	0.00907828	4.53e-09	0.846253
Ge2Mo	9202.74	4.32e-11	2.65889
TlCu3S2	0.20745	5.45e-09	1.34579
SrAl9Co2	1426.53	9.06e-11	4.82614
NbSn2	9202.74	2.38e-12	4.02923
RbAg3Se2	0.329339	1.97e-11	1.66095
CsErCdTe3	4.72e-12	8.76e-10	6.77269
SrPdF4	6.84e-08	3.91e-12	5.14774
KPt2Se3	6.22e-05	1.62e-08	3.30596
Ca3Al7Cu2	3121.97	5.89e-12	3.33905
CsDyCdSe3	4.44e-17	0.00284493	3.41349
ScSn2	5262.53	1.01e-10	3.11952
Ca3Al7Ag2	6560.54	2.9e-10	4.65889
ThS2	1.51e-07	1.86e-11	5.19037
As2Rh	13.6532	4.52e-12	0.872981
B	8.75e-09	5.81e-09	5.13129
Si3P2Pt	0.0315413	5.62e-11	3.87047
AgTe4Au	1128.91	3.59e-13	1.01961
TaNiGe	6497.41	3.06e-09	4.45026
Ti3SnC2	5171.73	1.02e-12	2.99415
Sr2Pb	7732.65	9.99e-11	0.740234
ThGa4Co	5112.06	1.12e-12	4.33125
TbCoGe	7310.93	1.32e-10	1.24806
Ag2CO3	1.1051	1.15e-07	4.52267
SbSeI	2.48e-08	1.56e-09	4.66384
TaFeP	2075.95	1.05e-12	0.101905
TbSnPd	7296.8	2.95e-10	4.65218
RbIO4	1.04e-17	1.24e-09	6.3631
OF2	6.65e-14	1.91e-11	2.73776
Na5NpO6	7.63e-08	1.68e-10	6.151
LiYbAs	4.45e-05	1.33e-13	2.65675
BaTbAgTe3	0.000825209	1.98e-08	2.86773
LiCaAs	4.49e-06	8.9e-10	5.79281
LuBPt2	577.062	3.32e-12	4.86295
BaTbAgS3	3.33e-05	6.6e-08	2.66322
HfSiPt	9202.74	2.5e-11	4.97565
HfCoP	2480.19	5.41e-08	1.90033
CdS2	4.2e-07	3.5e-12	2.59953
ZrGePt	9202.74	1.09e-09	2.1799
TmAsPd	9202.74	2.89e-09	2.04582
SmP5	36.0453	1.24e-08	3.23222
SiNi2	9202.74	1.87e-13	3.90844
PdI2	0.000281576	2.29e-09	0.960608
KGe2N3	3.49e-14	1.55e-09	6.39657
CsSmZnSe3	9.22e-14	1.4e-08	2.5222
Ba(Cu2As)4	9202.74	6.8e-11	2.58589
Al12Mo	2638.52	2.4e-10	2.39904
Ag(TeMo)6	5523.21	1.36e-09	2.05484
Sr4Li(BN2)3	3.89e-14	3.16e-07	5.3018
K(MoS)3	9.22019	3.3e-09	1.68526
Mg(CoO2)2	6.3e-15	1.46e-08	6.10004
Ag2SO4	1.92e-08	2.43e-08	5.86453
KLaSiSe4	1.6e-16	8.67e-08	3.97096
AgBF5	0.634394	1.64e-12	5.08518
Cd(GaO2)2	9.98e-12	1.96e-11	4.74112
K(SnSe2)2	4.19e-07	2.09e-09	2.67566
Hf2In5	4704.16	1.76e-10	1.70695
Hg3(TeCl)2	9.5e-14	1.86e-07	6.72786
Ba2InClO3	7.67e-13	1.82e-10	3.37739
In2Te5	1.66e-05	1.38e-11	2.90272
Cd(CoO2)2	5.17e-12	3.32e-12	4.65869
Sr3WN3	9202.74	7.82e-10	3.24645
Cu(IrS2)2	6938.98	1.06e-09	0.706814
Ca(AgO2)2	0.000147028	5.02e-11	5.87628
Al5CuS8	1.06e-08	1.69e-07	4.71911
Tl(TeMo)3	2912.02	3.56e-08	3.65078
Ag2SeO4	0.114349	3.45e-08	1.07324
Nd2HgO4	8.2e-16	2.3e-05	5.18222
Hg2GeO4	1.42e-06	2.81e-12	5.44569
Al6Tc	6002.13	1.75e-11	0.77539
Sb2O5	0.00134602	2.5e-11	3.97598
Sr5Al9	7439.29	1.45e-07	2.38795
Nd3Sb4Pt7	8819.42	2.23e-10	4.47223
Nd2Te5	1399.21	2.05e-07	3.53658
Ni5Sb2	8836.49	7.38e-12	1.6226
RbSc5Te8	0.181536	8.88e-13	4.29474
Mg5Ga2	6649.96	4.57e-10	1.86478
Sr3BN3	2.99761	2.24e-08	5.06161
Sr2PbO4	1.72e-08	2e-07	3.31482
Ca2PbO4	3.29e-09	1.96e-12	1.74078
Cd2SiO4	2.84e-11	4.13e-08	4.12212
Rb3Sb2Br9	8.63e-13	2.15e-12	2.7027
TiPO4F	1.52e-17	0.000417599	6.37619
Sc(AlC)3	5576.87	2.85e-11	3.76403
B6P	1.48e-17	4.36e-05	4.87033
Nd(CuO2)2	2012.7	5.51e-13	2.30783
In5AgS8	9202.74	8.21e-13	1.46519
Ca3GaN3	0.000355812	2.81e-11	5.25655
Sm3Rh2	8853.59	9.81e-12	2.47001
Nb7(BC)4	9202.74	7.61e-08	3.83731
Al4W	5459.49	2.5e-11	1.65534
Sr(NiP)2	9202.74	5.89e-09	3.65995
Li8PbO6	5.31e-17	0.00191512	4.91255
Li2U(MoO5)2	5.86e-17	1.5e-08	5.32978
Cs2CN2	6.52e-16	3.85e-07	3.80452
LiAs	0.498167	3.61e-09	1.10322
SrPd3O4	84.5729	3.11e-10	3.98701
LiGe	9202.74	6.57e-11	4.81717
Sc3Co2Si3	9202.74	5.2e-13	4.72744
LiP	2.78e-05	1.33e-08	5.97217
Na3SbO4	9.95e-17	2.59e-07	5.99561
TaTl(CuS2)2	4.11e-13	5.84e-06	5.85471
K2VAgS4	4.63e-08	2.4e-11	5.83264
NaGeSbO5	1.88e-15	2.12e-05	3.15982
Cs2VAgS4	1.11e-08	2.09e-09	3.29074
Ag2GePbS4	2.89e-09	4.95e-13	2.66215
CuSe2O5	8274.16	2.46e-12	4.67463
SmCuS2	9.17e-09	1.35e-07	3.70096
SmGe2Pt	9202.74	4.3e-11	2.05228
LiSi	9202.74	1.43e-12	0.801141
CuSbSe2	0.0425657	8.93e-10	5.07497
Ca2HN	7.3e-11	1.19e-11	4.39554
CsBr3	3.27e-15	8.61e-06	5.30731
NClO6	1.17e-08	3.01e-11	4.70197
Ba3Sn5	5501.88	4.96e-11	4.8423
Ta2Tl3Cu3S8	1.14e-12	4.42e-09	2.43094
CsSbCl6	1.52e-13	3.78e-13	2.45327
TiGeTe6	2.82318	1.52e-12	3.50678
BCl(OF2)2	3.9e-13	7.13e-11	4.99627
LiNbN2	2.37e-06	1.6e-07	3.64854
HfMgN2	8.34e-11	4.05e-07	5.29261
MgSnN2	1.11e-05	2.03e-10	2.96977
NaVN2	0.000648008	8.6e-11	3.01674
MgTiN2	0.0346764	8.14e-08	3.25591
CsSr2Ta3O10	2.94e-16	3.37e-10	5.1504
RbSb	0.00506247	3.69e-09	4.8321
CaSnN2	2.5e-08	3.86e-10	2.66578
MgZrN2	7.23e-08	4.19e-12	3.15087
ZnSnN2	891.648	3.41e-11	3.7498
Tb5Sb3	9202.74	5.32e-11	3.67356
Rb2TaCuSe4	1.46e-13	8.31e-12	6.77253
Ho5Ni2Sb	9202.74	4.83e-11	2.09066
K3SbO4	3.74e-12	4e-09	5.65318
Sr2LiReN4	5.8e-12	1.04e-08	6.0511
KAsSe2	1.45e-10	1.78e-06	4.82982
Tb5Ge3	9202.74	8.51e-10	2.13018
YCuS2	8.39e-12	3.94e-10	6.44412
K2VCuS4	2.11e-07	1.57e-08	2.98204
KCuPdSe5	4.35e-06	1.15e-11	1.61962
K2VCuSe4	3.48e-05	1.08e-12	2.2106
Rb2NbCuS4	1.45e-13	2.17e-08	6.33147
Rb2NbCuSe4	7.56e-11	1.65e-07	4.14662
CoP3	41.3503	1.34e-10	0.572774
SrLiGe2	2963.14	4.9e-10	3.01572
RbV(CuS2)2	1.74e-06	2.09e-11	5.1097
IF7	4.54e-09	2.95e-11	2.10752
Hg2IO	7e-05	2.14e-10	1.21427
CuSbS2	0.000498148	7.34e-08	3.59528
NaSbCl6	7.34e-14	2.74e-11	3.96912
TaSe3	8354.56	6.33e-13	4.64708
PbCN2	4.57e-11	2.92e-09	3.41048
CsI3	1.04e-12	1.24e-08	4.65339
P3Ru	2.01e-05	1.14e-08	5.51022
Tb3Ge5	9202.74	1.3e-07	3.22046
CsI2Br	2.32e-13	1.35e-09	4.68373
Cs2LiVS4	9.76e-11	3.16e-08	2.66047
Mg4As6Ir7	9202.74	2.24e-10	4.17789
K3(Cu4S3)2	8452.06	1.7e-11	2.90601
Pr(P3Ru)4	2166.18	1.6e-12	3.17384
Rb3PdF5	2.31e-14	2.44e-08	2.48827
Cr2WO6	1.09e-15	1.78e-10	6.47242
Rb2Sn2Se5	3.09e-05	6.52e-09	4.8524
Cs2Ni3S4	0.000684064	2e-08	4.07699
Na4PbO4	1.12e-07	4.95e-09	5.14553
Na4SnSe4	4.2e-12	3.87e-07	4.00409
Ga2Ir	8226.3	6.07e-08	4.96815
Nd4Se3N2	3.77e-09	1.97e-10	3.89404
P3BrCl14	8.15e-11	2.57e-11	3.44373
In6Ge2PtO9	3.72e-11	5.38e-11	5.54768
AlSeBr7	6.29e-15	3.91e-11	5.76299
SrNi5P3	9202.74	1.44e-12	0.59049
KLi3PbO4	2.96e-11	2.44e-10	4.30767
NdTe2BrO5	7e-17	4.7e-08	6.04086
Cs2Sn(AuS2)2	1e-14	2.78e-09	5.62087
Cs(TeO3)2	0.00674006	1.24e-11	4.75659
Nb5Ga13	5523.21	6.29e-08	2.9238
AlSCl7	1.47e-17	3.72e-07	4.58262
Cd2B2O5	1.8e-17	0.000207297	2.52103
Sb2WO6	4.05e-09	4.07e-13	5.53494
ScCr2Ag(H2O5)2	6.95e-12	3.74e-10	5.47968
Cr2TeO6	8.73e-13	1.47e-10	4.47605
Ca4HfN4	5.66e-07	2.26e-08	5.28261
Sr3(BN2)2	4.03e-17	1.01e-09	6.05188
Ca4SnN4	1.31e-06	2.77e-09	3.95315
Ca4ZrN4	3.89e-07	1.54e-11	4.74283
Sr4ZrN4	0.000559436	9.59e-11	1.93443
Ba3(SiAs2)2	0.000239358	8.57e-11	2.83628
K2Pd3Se4	0.00209595	7.57e-11	1.72977
Hf(PS3)2	3.04e-16	9.87e-13	2.5183
PdCl2	2.84e-08	2.67e-08	5.21486
Pd(SeCl3)2	8.09e-11	5.79e-10	5.16834
V2PbO6	1.01e-15	9.93e-05	5.78916
Zn(SbO3)2	0.257122	1.13e-11	1.94997
Ba2PdF6	1.06e-09	3.2e-12	4.46014
Sb(IF3)2	0.105633	1.86e-07	4.80339
S(IO3)2	8.17e-14	9.99e-10	5.76078
K2Ni3S4	0.0106589	3.87e-08	1.70114
Na2W4O13	4e-13	1.41e-10	3.43188
Ca(Ni2B)6	5853.12	3.14e-11	2.76196
Dy3Sb4Au3	0.157026	4.05e-10	4.45736
KZn4(SbO4)3	1.34e-14	2.03e-07	2.94286
Te6RhCl3	2.67e-07	2.37e-10	3.01607
RbBS3	1.73e-16	3.61e-05	2.42211
Tc2As3	9202.74	1.86e-09	3.65379
NdB4	841.39	4.4e-12	3.14605
Ba4Na(SbO4)3	1.48e-12	1.28e-08	5.83369
Pr3Sb4Au3	0.00410031	6.78e-12	2.41102
Ba4Li(SbO4)3	5.61e-09	1.2e-07	1.4746
CsReF8	3.69e-11	1.88e-12	6.34782
LiSbO3	1.02e-14	1.12e-07	6.00928
KAuI3	0.00485161	1.01e-11	5.1816
MoNCl3	8.94e-11	3.62e-11	4.07528
Th2S3	8178.71	1.32e-07	1.79748
CsSnI3	2.49e-15	1.72e-07	7.17201
BaTeS3	2.32e-13	3.09e-12	2.77639
Re3Ge7	6858.93	1.18e-08	4.16146
Ba(GeAs)2	0.0602888	2.77e-09	4.21431
Sc3P2	6992.87	1.28e-12	4.74224
Na2MnN2	9202.74	1.02e-11	4.88474
Li5AuO4	1.3e-13	6.8e-09	3.13586
Ba2Li3TaN4	6.7e-17	0.000355194	2.88972
Ba(SiRh)2	9202.74	4.76e-12	0.576531
K2P3	3.57e-06	1.19e-09	3.77531
VAg2PO6	3.57e-12	3.87e-07	5.584
Nb2Tl5S4Cl9	2.03e-10	2.45e-09	3.26449
NbSeI3	0.0488305	1.25e-09	5.13838
VAgO3	1.72e-10	5.5e-08	3.31693
Cs5Nb2S4Br9	8.65e-12	1e-11	4.03657
Sr3UO6	2.65e-15	1.38e-06	2.42048
Ca2SnN2	7898.91	1.86e-11	0.722743
Ca3SiO	0.458417	1.69e-08	2.916
Nd2Te3	315.024	2.36e-07	3.27759
Dy2Si5Rh3	9202.74	1.04e-08	4.45003
Ca3UO6	9.58e-16	2e-07	3.47624
BaPSe3	7.22e-15	8.76e-12	5.85329
Na4TeO5	1.48e-14	2.44e-13	6.77964
TmAg(PSe3)2	1.01e-11	6.91e-10	2.95225
Nd2S3	6.23e-06	3.74e-10	5.01623
Li4SeO5	2.73e-17	7.41e-06	5.41787
As(BrF2)3	3.22e-10	5.68e-10	4.56657
Rb2CdO2	2.23e-09	5.44e-08	2.36438
PrRhO3	0.0819929	5.91e-11	5.31046
U(ClO)2	2.27e-12	1.06e-07	3.74136
Zr5P7Pd9	4213.17	1.71e-10	0.846549
Hf5P7Pd9	6385.3	3e-13	1.82712
Sc2P7Ru12	7991.1	3.86e-12	3.07977
Nd2Pt2O7	6.81e-06	8.38e-13	4.23903
CsHo2Cu3Se5	6.52e-10	2.03e-10	5.19949
Ba4PdO6	1.4e-07	1.19e-12	1.54643
Tl6SBr4	3.91e-15	5.62e-10	5.1209
Rb6Br4O	3.22e-11	3.53e-12	6.13883
Zr6CoCl15	1.86e-06	1.4e-08	5.14722
Zn2Hg2OF6	0.000470069	2.59e-13	2.26752
Hg(AuF4)2	7.39e-10	1.42e-11	3.08185
TiPCl9	5.52e-15	1.81e-11	5.07534
Nb3Br8	2828.76	5.85e-11	0.846061
CsDy2Cu3Se5	3.66e-09	5.9e-13	5.56707
In2(CN2)3	7.91e-15	1.13e-06	2.99675
Ba3NaBiO6	6.2e-13	4.15e-10	4.56653
Na6ZnSe4	1.08e-10	3.6e-10	2.64974
Sr3Al3N5	9.36e-15	7.02e-11	2.5672
Sr3B3N5	1.3e-15	2.03e-10	5.89146
Rb2B2Se7	4.84e-11	4.46e-09	3.85071
Ca2Ta2O7	7.38e-17	1.05e-09	5.74336
Tl9Pd13	7019.97	1.15e-11	0.17733
K2W2O7	2.12e-17	3.85e-09	5.84274
Sr4PtO6	2.33e-15	2.94e-09	2.69392
Sr4PdO6	2.96e-10	2.79e-11	2.30495
K6CdO4	4e-10	1.08e-10	2.91264
Hg2P2O7	2.61e-11	4.81e-10	6.00726
CdHg4(AsI2)2	1.26285	7.11e-09	1.97105
K2U2O7	4.23e-11	4.38e-07	4.84022
K2Bi8Se13	3.06e-06	2e-11	5.54462
AuF3	3.97e-09	7.99e-08	2.62647
Na2BiO3	6.25e-07	4.91e-09	1.85584
TbH3	5533.9	6.4e-10	2.90053
Pr3AgGeS7	1.51e-12	4.53e-10	4.21363
BaUO4	1.5e-14	5.54e-08	6.4653
YH3	6.7143	6.06e-10	2.9117
NaAg3S2	2.47e-06	1.03e-08	3.82236
PCl5	1.14e-11	2.28e-12	1.89598
Ba2Ca(PdO2)3	1.24e-07	3.29e-12	5.83589
BaCu2GeSe4	8.81907	2.14e-08	2.84053
BeP2	0.00095771	2.23e-09	1.44756
GeAs2	7.55e-07	1.87e-11	4.77595
Pr8Ga3Co	8162.91	9.58e-09	3.54725
TlBr2	2.2e-12	9.69e-08	2.04977
CsAgSe4	8.93e-08	3.02e-07	6.23769
PaBr5	3.17e-13	1.6e-08	5.9941
Te2I	0.000311968	2.97e-12	2.99145
Rb3Cu2Cl7	106.252	9.39e-12	3.46998
AgF3	559.48	3.84e-10	4.72167
Na2PSe3	6.38e-13	1.32e-11	6.04544
CaTeO4	9.31e-18	2.26e-07	3.78046
Er3CuGeS7	3.02e-11	6.46e-10	3.0049
CoPSe	0.00603658	2.6e-12	3.6396
ReS2	7.02e-09	2.81e-12	6.19151
BaLiBS3	7.6e-15	5.61e-11	3.75478
Na3Ca2BiO6	1.75e-11	2.28e-11	1.90144
CaU(SeO4)2	3.74e-13	9.25e-11	3.52226
CsTlBr4	2.68e-14	1.24e-09	3.89274
Pr3CuSiSe7	1.66e-08	1.93e-11	5.62277
SbBr5F6	3.99e-11	3.94e-12	5.60923
SrU(SeO4)2	2.7e-13	3.33e-08	4.01332
Na2PtO3	3.37e-09	4.49e-09	2.10295
BaCu2SnS4	5.18153	2.21e-09	1.02129
Sr6Ga5N	9202.74	5.2e-13	4.29959
CuBiPtS3	0.944871	1.97e-10	1.5777
CsV3O8	1.48e-14	3.04e-10	6.15032
Ca2TaN3	3.23e-13	4.48e-08	3.99023
Mg2ReN3	88.7622	5.71e-12	0.933551
PrSbO4	1.29e-16	8.2e-08	5.76648
Sn2Pd	7628.68	9.89e-13	2.80105
ZrBi2	4814.6	1.73e-08	4.32621
Ag2SeO3	7.41e-12	1.59e-07	2.87967
NbSbO4	5.58e-17	1.21e-06	4.07435
Na3AuO2	2.43e-13	5.94e-09	2.27078
LaTe2	1024.86	1.03e-08	4.60041
Cs4Sn2Te7	2.68e-06	1.1e-08	3.84871
K6Pb2O5	1.31e-14	2.33e-07	4.70075
Nd2NiB10	1415.54	3.23e-10	0.373853
Yb5(AlSb3)2	2828.76	5.05e-09	5.00183
Cs(MoO3)3	4.6e-05	2.09e-07	3.8004
Pr2Ni7P4	7991.1	2.93e-12	4.59554
Ca2Ni7P4	5191.77	3.66e-08	0.888897
Sr5(SiN3)2	1.43e-08	3.69e-07	1.60142
Zn11Rh2	3282.96	3.29e-13	2.08447
K2Na4Be2O5	3.39e-17	1.37e-05	6.38151
Zn3(AsO4)2	3.02e-17	4.94e-08	6.95307
K4Na2TeO6	4.1e-15	1.24e-07	3.34711
Ba5(Ga3H)2	6.7143	2.75e-07	1.44754
K2Sr(NbCl3)6	8.68e-06	1.12e-12	4.46684
Sb7Pd20	1532.35	1.39e-12	0.261447
Li2UO4	5.71e-14	4.58e-08	6.28638
Cs3TlO3	3.88e-12	3.86e-11	5.22604
Na3AlSe3	9.15e-17	3.01e-07	6.67996
Na3AlTe3	8.45e-15	1.36e-08	3.92415
Cd2GeAs4	4180.71	3.17e-08	1.7761
Tl2(IO3)3	1e-12	1.11e-10	4.7253
K(CoO2)2	0.000401137	6.87e-10	3.62312
Li3CuO3	8.66e-07	1.09e-12	1.43201
K2(NbCl3)3	5.89e-06	2.45e-12	1.09736
K2(NbBr3)3	6e-06	2.25e-07	4.2975
Cs2WS4	1.49e-15	8.03e-07	5.48119
Hg3(SeI)2	1.05e-08	1.01e-12	3.72335
ThInCu5	2823.29	1.73e-09	2.1668
Sr5Mo2N7	1.41e-07	2e-09	3.00791
Si(PbSe2)2	4.73e-12	5.1e-08	4.27426
Hg3(SBr)2	7e-11	6.36e-12	4.5687
Ba(TmTe2)2	2.69e-05	1.32e-08	1.70312
Sn(PbO2)2	4.31e-14	5.96e-10	2.68733
SmCu6	3983.39	1.72e-11	1.10949
Si3Ag3(SnP3)2	30.5815	6.62e-13	3.88841
Ag3Sn2(GeP2)3	80.7373	3.76e-10	3.0029
SrTlPS4	6.39e-16	1.28e-05	6.08012
RbSmGeSe4	2.33e-12	3.86e-07	4.0642
Nd3S3N	1.46e-09	3.51e-13	5.16502
CeNi5Sn	9202.74	4.23e-10	3.90329
KNiPS4	5.59e-05	5.04e-10	5.21742
Pr3S3N	3.08e-09	2.1e-12	5.77379
K2RuN3Cl3O5	3.14e-14	1.88e-12	6.26373
LiNb3InCl9	9.12e-05	2.04e-10	4.97498
Na2Zn2Se3	9.93e-13	3.29e-10	3.90484
SbH5(Cl3O)2	1.86e-12	4.63e-08	2.50597
Cs2MoS4	1.86e-12	2.57e-10	4.22093
CaBi4O9	0.00282307	1.37e-08	4.46814
AsPO5	1.3e-15	3.62e-11	2.40374
ThCu6	4221.33	2.72e-13	4.6049
SrCu9Ge4	9202.74	1.01e-09	2.99915
HgHClO4	1.19e-17	1.02e-11	6.48682
Rb2S5	1.75e-13	2.11e-07	5.80523
Ba3Te2O9	1.27e-16	1.08e-11	7.21415
Rb2(NbCl3)3	5.76e-06	5.34e-10	3.44354
KBaPS4	7.81e-17	1.46e-11	6.93521
Cs3Sb2I9	1.89e-12	4.33e-11	5.29586
Rb3TlO3	1.24e-10	1.25e-09	6.52496
Li3AsS3	1.79e-16	7.8e-07	6.84649
Ag2PO3F	8.23e-06	1.8e-07	1.59061
Sr11(CdSb2)6	0.232523	3.87e-07	4.08392
K5Pb24	8617.1	7.8e-08	2.69359
Tm2(Ni7B2)3	3722.7	2.64e-11	0.144586
Mg6Ni16Ge7	7157.05	1.52e-13	3.18331
Hg	0.0140545	3.05e-11	2.76259
K4Zr6CBr18	1.61e-06	2.67e-07	4.26638
Ti6Al16Ni7	9202.74	2.13e-12	0.15473
BaNi9P5	9202.74	2.72e-09	4.83559
FeP4	3.15e-05	2.22e-07	5.09692
Tl6Si2O7	4.27e-10	3.94e-09	2.62512
Cs2Hg6S7	5.45e-05	1.22e-08	5.39768
UP2(PbO5)2	4.06e-12	4.91e-12	5.83029
Rb4P2Se9	1.03e-08	4.07e-10	3.37286
CsUGa(PO5)2	8e-16	2.38e-07	5.53398
SrNi9P5	1517.6	6.56e-10	4.21074
NaAsSe2	9.58e-07	1.06e-11	1.30098
CsK5Zn4Sn5S17	2.83e-10	9.3e-08	1.7888
Ge3Rh2Se3	0.00262305	1.53e-08	2.95595
K3AsS4	1.17e-14	3.56e-06	7.07631
TlGaSe2	6.57e-12	3.48e-12	4.40273
RbAsSe2	7.89e-11	8.67e-12	3.45748
Co2(GeTe)3	0.00471289	4.42e-11	1.50568
KPbO2	5.74e-09	6.95e-10	3.08081
CsGaTe2	2.19e-09	7.07e-11	1.98779
Cs3SbSe4	1.1e-09	4.86e-12	5.35542
Sb2MoS	8084.36	7.18e-13	1.17888
K3PSe4	4.07e-12	9.04e-12	4.80592
CsNb(CuTe2)2	2.17e-06	3.03e-08	4.15058
SbAsPCl13	1.81e-14	1.07e-10	4.54992
CsAsSe2	1.99e-09	4.06e-11	2.67099
K3Ta2Ag3Se8	6.13e-13	9.61e-08	2.22182
Ag6GeSO8	9202.74	6.73e-10	0.254089
Cs3PSe4	3.86e-12	5.86e-12	6.7784
NbAsPCl13	3.25e-17	8.19e-05	2.69869
MgB7	5.11e-09	7.34e-11	1.59009
KSr2Cd2Sb3	182.247	1.14e-07	0.938984
K4ZnO3	5.39e-11	2.64e-08	2.82063
Rb3SbS4	9.44e-14	8.4e-07	5.9554
H4I3N	5.67e-12	1.44e-09	5.06983
Y2Cr3O12	1.11e-14	5.22e-12	3.00421
Cs3Nb2AsSe11	8.14e-07	9.88e-08	3.0999
K3AuSe13	0.00230874	4.94e-10	5.15486
Bi2Te7Cl8	0.00362999	3.82e-11	3.23001
Sb2XeF14	4.42e-13	8.46e-13	2.14648
Rb2Nb3Cl7O5	1.64e-16	1.79e-08	7.25709
Ta2Tl4Se11	2.48e-06	1.48e-11	4.35754
TiSb(PO4)3	3.15e-15	4.75e-06	3.63295
H8Pd(NCl3)2	2.29e-06	1.39e-10	3.3135
Ba3P14	1.49e-11	3.92e-11	4.51896
Na2As4O11	3.53e-14	2.86e-07	4.30888
KTlF4	3.9e-16	1.81e-05	5.55001
Yb2Cu4As3	4731.53	7.83e-11	2.30177
Tl4SnS4	1.78e-11	1.63e-10	4.15325
LiCu(PO3)4	0.0210954	1.32e-09	5.37252
SbKrF7	7.34e-17	5.96e-05	6.18461
Yb2Cu2O5	0.000175998	4.77e-11	2.3
CaGeAu	1966.53	1.51e-10	3.90451
Sc2V3Ge4	2533.51	2.08e-12	4.42863
HoPtF7	1.98e-14	3.53e-13	3.30376
YNi5Ge3	6845.68	9.78e-13	4.82939
TlRe6Se8Cl3	7.47e-09	6.59e-11	2.29591
Ca3(GeP2)2	0.00040818	1.46e-11	4.25048
Ba2Ge2Te5	0.00258278	2.91e-10	3.74089
Cd2H3ClO3	4.2e-17	9.6e-13	6.17895
Ba2Tl2O5	0.00150579	1.2e-10	4.7041
ErPtF7	2.69e-14	6.43e-12	2.34384
CsAlAgF6	9202.74	1.04e-11	2.80253
Ti(TlS)4	1.32e-17	1.78e-08	6.64047
Pr4S3N2	1.49e-09	5.44e-12	6.51697
K5Tl3O	867.831	8.15e-08	3.8051
Ti4Te9I4O	4.19674	1.62e-08	4.37134
La3CuS3O2	1.43e-07	5.1e-10	2.51106
VPPbO6	2.67e-17	1.43e-08	3.53419
AgHg2NO5	0.213969	3.54e-13	4.75352
Ni10Sn5P3	9202.74	2.98e-10	0.279688
Ba4Si3Br2	7.2543	1.05e-07	2.9407
BaVPO6	1.17e-17	2.8e-09	5.76461
Ba5Sb4	2.05589	6.15e-08	4.71386
BaBiF7	7.76231	2.12e-10	1.32782
Y4Te3N2	2.09e-06	1.85e-11	4.13846
BaGe7N10	7.3e-15	2.29e-06	4.90015
CsAg5Se3	11.2307	1.27e-09	3.43394
Ni5P4	9202.74	1.15e-08	0.793799
HgH2SeO5	4.08e-11	5.56e-08	2.3172
Rb2Cd3Se4	8.33e-11	2.57e-09	6.44295
KNa4GeAs3	0.000716562	1.4e-09	3.44964
Sr3(GaN2)2	1.02e-12	5.12e-08	6.55673
Tb2MoO6	1.77e-15	3.42e-11	7.09235
RbSb3Se5	1.44e-07	1.45e-08	4.69139
Yb5Ge4	5674.78	1.23e-13	3.59226
Ba3(AlN2)2	2.74e-11	1.68e-08	4.37656
Ca4GeN4	3.84e-10	1.93e-07	2.2187
Cs2Mo3SeO12	1.04e-17	0.000395449	4.3605
CsV3(SeO6)2	3.87e-16	4.27e-07	5.24471
Li12Mg3Si4	1761.28	4.41e-09	1.86746
Cu15Si4	9202.74	3.1e-13	2.98247
Ba4Tb2Cd3S10	1.99e-14	9.17e-10	3.78258
K4Nb11Al2O20F	0.0215073	3.98e-09	1.61103
Cs4UC3O11	5.74e-14	1.17e-09	6.85983
La(Ni2B)6	9202.74	1.56e-07	1.61436
Cs2Ti2S9	1.04e-05	4.57e-09	2.13916
Sm3InS6	6.03e-07	6.65e-09	6.0014
LiBiO3	2.55309	1.05e-07	0.526548
CeP2O7	5.6e-10	1.21e-09	2.2325
Cs3Cu2Br5	9.72e-17	5.28e-08	5.48684
Na2CdO2	0.00255793	5.6e-09	3.78202
Cs3P7	1.8e-16	2.8e-09	3.66471
K3W2N5	8.11e-15	1.4e-08	6.15981
Rb3W2N5	8.57e-14	5.61e-09	2.9059
Na3Mo2N5	5.21e-12	1.63e-11	4.76083
Na3W2N5	1.58e-15	2.62e-10	4.33669
In3Cu7	8226.3	9.47e-11	3.92851
Zn3P2	0.00195878	5.05e-10	5.63144
K2GaAs2	5.99e-06	5.12e-13	1.80228
TcP4	0.000213135	6.75e-13	2.59383
Ca2GeN2	5.63083	4.78e-10	2.09293
CuAg5As3O11	0.876228	9.06e-10	3.95052
HfNi3	5112.06	3.65e-08	2.99874
Th11(Ru2C3)6	9202.74	1.95e-09	0.146696
Ta11(FeSe4)2	4221.33	3.14e-09	0.856506
Ti6CCl14	6.01e-05	1.27e-07	3.82595
Sn(S4I)4	1.35e-11	1.4e-06	3.72218
Cs2Te10Mo9	9202.74	1.5e-09	1.21986
SiC	2.19e-10	6.75e-10	1.9659
Ni5As2	4140.48	7.03e-08	3.15244
Cs4Ti3S14	1.25e-07	5.43e-09	1.44713
Ni10SnP3	9202.74	3.6e-09	0.572923
Nd(Cu2P)2	1079.79	1.42e-12	3.33991
Si12Ni31	9202.74	7.83e-08	4.93114
Ca9Zn4Bi9	2861.77	1.4e-10	3.61265
Ba(Ag3O2)2	1.09e-05	1.39e-10	2.73013
Cs2PdSe8	5.6e-07	1.77e-13	4.30472
K2(ReSe2)3	4.62e-07	3.47e-07	2.7067
Hf3Cu8	6143.05	2.25e-09	4.79619
NbPCl8O	6.59e-17	5.92e-12	5.88946
BaCa4(CuN2)2	89.2786	2.3e-12	5.05018
Pt3I8	0.00174419	3.01e-13	3.83401
CsHgCl3	1.46e-13	6.58e-09	3.38132
SrNb8O14	11.787	1.46e-08	4.86758
Cs4Re6Se13	8.94e-06	7.53e-08	4.6755
Be3Cd4Si3SO12	0.00126036	2.39e-10	1.09973
Dy(Zn10Rh)2	9202.74	1.77e-11	0.895442
Y5(Si7Os2)2	9202.74	6.92e-13	4.73755
CuReO4	2.72e-09	9.05e-11	1.5961
NaTe3	0.285978	1.06e-12	4.45314
PtBr3	0.000220259	1.3e-08	4.32345
SbClF10	1.78e-16	1.49e-07	6.23209
Na4Cd3Se5	4.37e-09	3.19e-09	3.83643
La2Re3B7	3892.02	2.87e-13	2.37161
K2Re3CS5N	3.02e-08	1.19e-07	1.78587
Zr5Ir3	6819.26	1.06e-08	4.56151
CdI2	7.59e-17	2.79e-09	4.59988
DyNiSn2	9202.74	1.26e-07	2.94358
RbV(PO4)2	1.36e-14	1.42e-06	2.28613
K2Ag(AsSe2)3	1.5e-08	1.86e-10	3.40627
Na4Zn3Se5	1.23e-12	9.56e-08	4.04738
Li3YN2	3.14e-14	8.77e-13	6.05471
Li3InN2	6.19e-06	3.12e-10	5.67865
Y3ReO8	5.3e-11	1.99e-12	2.10194
Ag2PSe3	3.39e-05	2.07e-07	4.62326
YNiSn2	2710.93	1.99e-11	2.76504
Ba5Pt2O9	5.51e-12	9.1e-09	6.2569
LiNb3Cl8	0.000137406	2.81e-10	2.45472
CsAu(SO4)2	4.43e-10	2.93e-13	3.054
AuF5	0.00994208	4.47e-09	5.61026
Ba3Zr2S7	3.28e-05	1.49e-10	4.47778
V8Ga41	7792.7	5e-10	1.11202
Cs(BI)6	1.34e-11	4.36e-10	5.61708
AsSe3(ClF2)3	3.42e-13	1.8e-10	2.18029
Rb4P21I	9.58e-09	1.75e-11	4.13888
K4P21I	5.29e-08	9.36e-13	5.38941
CsEr(NbBr3)6	8.67e-05	1.24e-07	1.23869
Rb3Pr3(PS4)4	5.86e-16	1.16e-09	3.46163
Te4Pd9	8452.06	1.14e-08	3.80592
LiCd4Ge5HO15	1.93e-15	5.53e-11	5.38706
P2Pb3S8	9.97e-16	3.9e-06	2.67647
Bi2W2O9	1.95e-16	0.000138486	4.65814
Sr5(AlSb3)2	0.000189785	1.93e-09	2.28041
RbAg5S3	0.00373683	4.19e-10	1.84321
AgHg3As2Cl3	0.00019089	4.42e-11	5.40775
Rb3Nb6SBr17	0.143939	1.01e-12	4.23768
KAg5S3	0.0134691	1.44e-07	1.30223
CsLaZr6FeCl18	4.03e-10	2.04e-10	3.06439
Cs2LaTa6(Br5O)3	1.13e-06	6.31e-08	4.48652
Li2Co3SbO8	1.62e-14	1.25e-07	3.9439
Sr(InSe2)2	4.31e-11	5.58e-09	3.97534
Sr(InS2)2	8.85e-16	7.78e-09	5.88202
Ba(InS2)2	2.73e-16	3.39e-08	2.5384
KTaS5	4.35e-10	2.87e-07	2.48103
ZnS	7.65e-14	4.27e-13	5.7065
Ag2INO3	8e-12	1.47e-11	4.54068
NaNb2PS10	1.4e-10	3.39e-09	4.29617
TaBi4BrO8	2.87e-11	9.73e-08	1.77161
Cs3As11	1.9e-08	1.17e-07	2.67584
BaCdSnS4	4.83e-16	1.57e-05	3.84269
BaZnSnS4	1.36e-16	3.6e-07	6.99852
Ca(GaSe2)2	2.2e-14	6.44e-12	6.59972
Cs3BO3	1.69e-17	0.00130296	3.33524
Ca7SiN6	3.91e-12	1.14e-08	2.87915
Ba(SbS2)2	9.34e-10	5.08e-09	2.02264
Cs(SO2)2	1.11e-15	4.62e-10	7.19479
Ge8Pd21	9202.74	4.93e-13	0.0328473
Al21Pt8	6072.18	1.1e-11	4.80227
La2Ta3(SO4)2	0.00095217	5.95e-09	2.24219
Sm4Au2O9	1.86e-13	7.23e-07	4.26173
LaGaS3	1.09e-15	6.86e-11	5.0442
H8S5N2	9.54e-15	2.31e-09	5.80694
LaErS3	0.000378527	4.85e-10	2.38758
Cs2Cu2Si8O19	4.18e-06	6.93e-08	5.28351
RbGeSbO5	1.9e-17	0.00173073	4.86622
Cs2H4RuNCl5O3	7.58e-12	8.72e-08	2.85127
Ga(Ag3Se2)3	9202.74	9.17e-10	0.867925
Rb4PbO3	1.78e-15	3.3e-09	4.48612
KGe	2.82e-05	1.23e-10	3.57007
CsSi	2.36e-10	6.17e-11	5.75641
La3C2I3	651.83	2.03e-09	2.59431
CsPr9Nb(Br5N2)3	2.71e-16	2.57e-05	6.56105
Se	1.17e-10	3.14e-08	2.17785
La3C2Br3	4508.22	1.85e-08	1.67914
BaGeN2	1.29e-17	3.82e-11	6.66754
CaTiN2	1.1e-15	4.57e-11	5.41297
KNbN2	7.33e-14	9.63e-07	5.1825
SrGeN2	2.25e-17	1.27e-11	3.11423
RbNbN2	1.19e-12	1.01e-09	6.46789
NaNbN2	6.03e-16	8.64e-10	3.42792
Y5C2I9	0.0320951	2.46e-11	2.35573
Ag5Te2Cl	8.21e-05	1.78e-11	4.19387
K2In12Se19	7.86e-05	2.25e-07	2.48668
Ba6Cu34S27	7497.06	1.44e-11	4.2013
La6Ge11	9202.74	2.92e-08	1.05179
Cs7(In2Bi3)2	2.32227	1.35e-11	0.754789
SnHg6(P2Cl3)2	2.56e-15	4.76e-08	3.32708
Nd4Re2O11	0.982132	5.75e-13	1.65944
Er15C19	1343.53	1.9e-08	1.90279
Mg54Ag17	6766.71	1.09e-07	4.37685
Sr4GeP4	2.62e-06	3.7e-10	3.92795
La(SiP3)2	5e-05	4.96e-07	4.49148
ZnS	8.39e-14	1.93e-08	6.51632
AsXe2F9	5.31e-11	8.29e-13	3.95219
K3Nb2CuSe12	2.02e-07	4.09e-13	5.42961
Na4GeSe4	2.15e-13	6.95e-13	4.10878
Cs4SiSe4	2.64e-16	9.68e-07	4.21625
Cd4P2Br3	1.04e-09	8.2e-09	2.9804
Mo2P3O13	1.36e-06	2.53e-11	2.98652
Rb4Ti2P6Se25	1.02e-06	1.18e-07	5.61253
Cs2Cr4O13	2.04e-11	7.25e-11	6.3657
Ba2B4Se13	3.61e-08	1.83e-10	2.24285
Tb4(SiS4)3	4.09e-17	3.56e-06	3.50328
NaTa4O8	2769.22	2.37e-11	2.48769
Cs5Ti6AgSe27	0.108532	1.94e-10	1.07566
La5Ti2CuS5O7	9.99e-08	9.45e-09	3.78874
Cs3As7	1.87e-10	1.12e-10	5.48444
CsK4TlO4	5.13e-12	1.74e-09	3.84748
MgAu3	9202.74	4.58e-13	0.41748
Na5TlO4	7.24e-08	4.83e-08	5.46202
CsK4GaO4	4.71e-17	7.09e-06	5.07022
Na5InO4	1.21e-12	3.35e-08	6.29936
SbP2O7	5.09e-14	3.87e-07	4.64826
ZnS	9.83e-14	2.85e-09	5.64439
K15Mo7N19	1.5e-07	6.63e-12	3.5252
Na15Mo7N19	4.38e-08	1.22e-10	4.18222
K15Cr7N19	0.0314804	2.8e-11	2.38387
Na15Cr7N19	0.0966418	1.81e-09	1.26423
Na15Re7N19	9202.74	1.97e-10	4.66677
Na15W7N19	2.69e-10	1.41e-12	3.47808
Rb15W7N19	9.71e-09	2e-09	3.56941
Cs15W7N19	8.41e-10	1.98e-11	3.58151
CsKPt6(S3O14)2	5.83e-06	8.56e-11	1.32268
Ba(NbN2)2	5.4e-15	1.75e-06	4.85843
K2Ag6Sn3S10	3.63e-06	1.22e-09	3.80811
Ba(BiS2)2	0.000103206	1.22e-09	0.956006
Na4(BSe)9	1.59e-16	4.92e-09	3.59203
Ce(SO4)2	1.89e-05	4.15e-10	4.30942
Bi(W2Cl5)3	1.34e-13	3.3e-08	6.16159
BaSc3AgS6	3.73e-10	5.88e-11	2.06685
La7Sb11Br4	673.616	7.41e-11	3.06313
TlW3Br7	2.08e-16	3.65e-06	2.84837
Rb2Ag4Pd3(NO2)12	1.05e-11	3.4e-11	6.40422
Y16B4C8I19	194.632	3.04e-12	4.72859
Li7SbN4	2.16e-15	2.48e-06	3.2366
K3AgO2	5.83e-12	1.24e-06	2.08964
NdCu(MoO4)2	3.29e-14	1.84e-09	6.42536
KV2PO8	4.74e-16	5.41e-08	2.6885
La2Mg(NiH4)2	0.000262133	8.39e-13	1.46608
Ca14AlSb11	0.000208246	1.92e-11	3.07442
Hg9Bi2(AsBr3)4	2.95e-08	6.23e-11	5.5803
K6PdSe20	4.36e-05	9.14e-08	3.93309
Sr3(SnP2)2	4.72e-05	2.54e-08	1.58173
BaTa2O6	4.51e-14	5.54e-09	3.56053
Nb7S2I19	2.02825	3.28e-13	4.43202
Zn(H2N)2	1.12e-16	6.22e-09	6.10668
KPSe3	1.32e-08	3.61e-08	4.96252
Mo8O23	1.75e-05	1.7e-08	1.65983
K4Pt2(SO4)5	1.49e-11	8.74e-08	3.7977
Ag5Te2Cl	0.00495592	5.97e-09	1.70683
CsCa2Nb3O10	7.33e-16	1.96e-08	6.94092
Cs2UMoO7	5.16e-13	1.21e-11	6.44337
Nd13Cd58	9202.74	2.33e-11	3.97847
Mg3WN4	3.61e-13	1.78e-08	5.73087
TmAu2F9	9.09e-13	5.81e-09	2.87363
LuAu2F9	1.08e-12	4.39e-10	3.47719
Na2GeN2	2.24e-09	3.47e-07	2.60952
Sb9S4F39	2.71e-11	9.15e-11	3.03813
Sb9Se4F39	3.59e-13	2.27e-09	2.60633
C	9200	5.61e-06	5.3803
Li7La3Zr2O12	3.83e-15	0.00035	2.90952
Al2O3	4.74e-14	5.1e-10	6.4803
LiF	3e-15	1.36e-12	7.65983
Al	9202.74	3.03e-10	1.38363

## Sheet: Fig. 4cI
data_layer-li2
_audit_creation_date 2023-07-08
_audit_creation_method 'Materials Studio'
_symmetry_space_group_name_H-M 'P1'
_symmetry_Int_Tables_number 1
_symmetry_cell_setting triclinic
loop_
_symmetry_equiv_pos_as_xyz
x,y,z
_cell_length_a 7.6384
_cell_length_b 23.1053
_cell_length_c 14.2523
_cell_angle_alpha 90.0000
_cell_angle_beta 90.0000
_cell_angle_gamma 90.0000
loop_
_atom_site_label
_atom_site_type_symbol
_atom_site_fract_x
_atom_site_fract_y
_atom_site_fract_z
_atom_site_U_iso_or_equiv
_atom_site_adp_type
_atom_site_occupancy
Nb1 Nb 0.05495 0.09961 0.11199 0.01267 Uiso 1.00
Nb2 Nb 0.45718 0.89490 0.44614 0.01267 Uiso 1.00
Nb3 Nb 0.23319 0.75417 0.56781 0.01267 Uiso 1.00
Nb4 Nb 0.45169 0.53355 0.54671 0.01267 Uiso 1.00
Nb5 Nb 0.09549 0.32610 0.48905 0.01267 Uiso 1.00
Nb6 Nb 0.49536 0.78040 0.26733 0.01267 Uiso 1.00
Nb7 Nb 0.49054 0.21273 0.30708 0.01267 Uiso 1.00
W8 W 0.22069 0.97734 0.59630 0.01267 Uiso 1.00
Nb9 Nb 0.25671 0.11554 0.45146 0.01267 Uiso 1.00
Nb10 Nb 0.25396 0.87998 0.10855 0.01267 Uiso 1.00
Nb11 Nb 0.35272 0.23528 0.62106 0.01267 Uiso 1.00
O12 O 0.23326 0.50650 0.30712 0.01267 Uiso 1.00
O13 O 0.44704 0.81784 0.53382 0.01267 Uiso 1.00
O14 O 0.28838 0.06491 0.34680 0.01267 Uiso 1.00
O15 O 0.28836 0.93537 0.20178 0.01267 Uiso 1.00
O16 O 0.03051 0.16084 0.21375 0.01267 Uiso 1.00
O17 O 0.03762 0.84401 0.35671 0.01267 Uiso 1.00
O18 O 0.16791 0.68519 0.47228 0.01267 Uiso 1.00
O19 O 0.26713 0.18711 0.35132 0.01267 Uiso 1.00
O20 O 0.27590 0.80949 0.22581 0.01267 Uiso 1.00
O21 O 0.45992 0.27947 0.22652 0.01267 Uiso 1.00
O22 O 0.45860 0.72409 0.35269 0.01267 Uiso 1.00
O23 O 0.43993 0.61671 0.53134 0.01267 Uiso 1.00
O24 O 0.17789 0.40213 0.22658 0.01267 Uiso 1.00
O25 O 0.01596 0.59908 0.35665 0.01267 Uiso 1.00
O26 O 0.34917 0.33761 0.53843 0.01267 Uiso 1.00
O27 O 0.03095 0.52744 0.11461 0.01267 Uiso 1.00
O28 O 0.45118 0.47264 0.46134 0.01267 Uiso 1.00
O29 O 0.42661 0.38625 0.27621 0.01267 Uiso 1.00
O30 O 0.26608 0.61937 0.33071 0.01267 Uiso 1.00
O31 O 0.14242 0.62706 0.12605 0.01267 Uiso 1.00
O32 O 0.12281 0.40580 0.46225 0.01267 Uiso 1.00
O33 O 0.19566 0.51755 0.57129 0.01267 Uiso 1.00
O34 O 0.03026 0.72874 0.16099 0.01267 Uiso 1.00
O35 O 0.08787 0.27987 0.38990 0.01267 Uiso 1.00
O36 O 0.21415 0.31678 0.10665 0.01267 Uiso 1.00
O37 O 0.03213 0.84645 0.13548 0.01267 Uiso 1.00
O38 O 0.01763 0.13989 0.43021 0.01267 Uiso 1.00
O39 O 0.20465 0.90544 0.48915 0.01267 Uiso 1.00
O40 O 0.30643 0.05979 0.11514 0.01267 Uiso 1.00
O41 O 0.21477 0.04945 0.52452 0.01267 Uiso 1.00
O42 O 0.30897 0.16766 0.55841 0.01267 Uiso 1.00
O43 O 0.11190 0.26502 0.58499 0.01267 Uiso 1.00
O44 O 0.46757 0.95431 0.57170 0.01267 Uiso 1.00
O45 O 0.06167 0.02354 0.21068 0.01267 Uiso 1.00
O46 O 0.41888 0.95911 0.36714 0.01267 Uiso 1.00
W47 W 0.02061 0.34957 0.16310 0.01267 Uiso 1.00
W48 W 0.38546 0.65630 0.41616 0.01267 Uiso 1.00
W49 W 0.12289 0.57126 0.23311 0.01267 Uiso 1.00
W50 W 0.08204 0.44853 0.34398 0.01267 Uiso 1.00
W51 W 0.35319 0.00461 0.26451 0.01267 Uiso 1.00
C52 C 0.03409 0.02552 0.77995 0.00000 Uiso 1.00
C53 C 0.29431 0.08177 0.75220 0.00000 Uiso 1.00
C54 C 0.19968 0.02646 0.73046 0.00000 Uiso 1.00
C55 C 0.44851 0.08037 0.80228 0.00000 Uiso 1.00
C56 C 0.03329 0.13602 0.77669 0.00000 Uiso 1.00
C57 C 0.30084 0.19295 0.76036 0.00000 Uiso 1.00
C58 C 0.20709 0.13702 0.75087 0.00000 Uiso 1.00
C59 C 0.44817 0.19140 0.82233 0.00000 Uiso 1.00
C60 C 0.01746 0.24618 0.75790 0.00000 Uiso 1.00
C61 C 0.28796 0.30397 0.77327 0.00000 Uiso 1.00
C62 C 0.20725 0.24778 0.74921 0.00000 Uiso 1.00
C63 C 0.44271 0.30414 0.82469 0.00000 Uiso 1.00
C64 C 0.01943 0.35804 0.74970 0.00000 Uiso 1.00
C65 C 0.28634 0.41403 0.76770 0.00000 Uiso 1.00
C66 C 0.20649 0.35864 0.75147 0.00000 Uiso 1.00
C67 C 0.44385 0.41498 0.81828 0.00000 Uiso 1.00
C68 C 0.02178 0.46951 0.74466 0.00000 Uiso 1.00
C69 C 0.28673 0.52557 0.76144 0.00000 Uiso 1.00
C70 C 0.20458 0.46959 0.74903 0.00000 Uiso 1.00
C71 C 0.44434 0.52663 0.81009 0.00000 Uiso 1.00
C72 C 0.02268 0.58117 0.74221 0.00000 Uiso 1.00
C73 C 0.29074 0.63614 0.74555 0.00000 Uiso 1.00
C74 C 0.20718 0.58073 0.73848 0.00000 Uiso 1.00
C75 C 0.44620 0.63723 0.79599 0.00000 Uiso 1.00
C76 C 0.02618 0.69295 0.74854 0.00000 Uiso 1.00
C77 C 0.29329 0.74788 0.73712 0.00000 Uiso 1.00
C78 C 0.20719 0.69258 0.72395 0.00000 Uiso 1.00
C79 C 0.45167 0.74812 0.78701 0.00000 Uiso 1.00
C80 C 0.03120 0.80375 0.75974 0.00000 Uiso 1.00
C81 C 0.29303 0.85942 0.73561 0.00000 Uiso 1.00
C82 C 0.20610 0.80370 0.72127 0.00000 Uiso 1.00
C83 C 0.44920 0.85909 0.78426 0.00000 Uiso 1.00
C84 C 0.03650 0.91462 0.77292 0.00000 Uiso 1.00
C85 C 0.29787 0.97110 0.73783 0.00000 Uiso 1.00
C86 C 0.20127 0.91572 0.72298 0.00000 Uiso 1.00
C87 C 0.45386 0.96980 0.79197 0.00000 Uiso 1.00
Nb88 Nb 0.55495 0.09961 0.11199 0.01267 Uiso 1.00
Nb89 Nb 0.96610 0.89069 0.45080 0.01267 Uiso 1.00
Nb90 Nb 0.67606 0.78082 0.52446 0.01267 Uiso 1.00
Nb91 Nb 0.94030 0.53086 0.55375 0.01267 Uiso 1.00
Nb92 Nb 0.58975 0.32407 0.49875 0.01267 Uiso 1.00
Nb93 Nb 0.99536 0.78040 0.26733 0.01267 Uiso 1.00
Nb94 Nb 0.99054 0.21273 0.30708 0.01267 Uiso 1.00
W95 W 0.71689 0.98107 0.57401 0.01267 Uiso 1.00
Nb96 Nb 0.76022 0.12004 0.45201 0.01267 Uiso 1.00
Nb97 Nb 0.75396 0.87998 0.10855 0.01267 Uiso 1.00
Nb98 Nb 0.85613 0.24363 0.61881 0.01267 Uiso 1.00
O99 O 0.73326 0.50650 0.30712 0.01267 Uiso 1.00
O100 O 0.90599 0.81809 0.52492 0.01267 Uiso 1.00
O101 O 0.78838 0.06491 0.34680 0.01267 Uiso 1.00
O102 O 0.78836 0.93537 0.20178 0.01267 Uiso 1.00
O103 O 0.53051 0.16084 0.21375 0.01267 Uiso 1.00
O104 O 0.53762 0.84401 0.35671 0.01267 Uiso 1.00
O105 O 0.71295 0.69919 0.48039 0.01267 Uiso 1.00
O106 O 0.76713 0.18711 0.35132 0.01267 Uiso 1.00
O107 O 0.77591 0.80949 0.22581 0.01267 Uiso 1.00
O108 O 0.95992 0.27947 0.22652 0.01267 Uiso 1.00
O109 O 0.95860 0.72409 0.35269 0.01267 Uiso 1.00
O110 O 0.92029 0.60928 0.53021 0.01267 Uiso 1.00
O111 O 0.67789 0.40213 0.22658 0.01267 Uiso 1.00
O112 O 0.51596 0.59908 0.35665 0.01267 Uiso 1.00
O113 O 0.84716 0.32023 0.53512 0.01267 Uiso 1.00
O114 O 0.53095 0.52744 0.11461 0.01267 Uiso 1.00
O115 O 0.94385 0.49284 0.44303 0.01267 Uiso 1.00
O116 O 0.92662 0.38625 0.27621 0.01267 Uiso 1.00
O117 O 0.76609 0.61937 0.33071 0.01267 Uiso 1.00
O118 O 0.64242 0.62706 0.12605 0.01267 Uiso 1.00
O119 O 0.64874 0.38670 0.42887 0.01267 Uiso 1.00
O120 O 0.69571 0.51833 0.58855 0.01267 Uiso 1.00
O121 O 0.53027 0.72874 0.16099 0.01267 Uiso 1.00
O122 O 0.54937 0.26569 0.41742 0.01267 Uiso 1.00
O123 O 0.71415 0.31678 0.10665 0.01267 Uiso 1.00
O124 O 0.53213 0.84645 0.13548 0.01267 Uiso 1.00
O125 O 0.52000 0.13419 0.42900 0.01267 Uiso 1.00
O126 O 0.70711 0.90820 0.48984 0.01267 Uiso 1.00
O127 O 0.80643 0.05979 0.11514 0.01267 Uiso 1.00
O128 O 0.72236 0.05782 0.55622 0.01267 Uiso 1.00
O129 O 0.79732 0.17457 0.56672 0.01267 Uiso 1.00
O130 O 0.59251 0.26955 0.62208 0.01267 Uiso 1.00
O131 O 0.96227 0.95668 0.57544 0.01267 Uiso 1.00
O132 O 0.56168 0.02354 0.21068 0.01267 Uiso 1.00
O133 O 0.91888 0.95911 0.36714 0.01267 Uiso 1.00
W134 W 0.52061 0.34957 0.16310 0.01267 Uiso 1.00
W135 W 0.89463 0.65631 0.41604 0.01267 Uiso 1.00
W136 W 0.62289 0.57126 0.23311 0.01267 Uiso 1.00
W137 W 0.58204 0.44853 0.34398 0.01267 Uiso 1.00
W138 W 0.85319 0.00461 0.26451 0.01267 Uiso 1.00
C139 C 0.52776 0.02417 0.82074 0.00000 Uiso 1.00
C140 C 0.79179 0.08002 0.84574 0.00000 Uiso 1.00
C141 C 0.70405 0.02384 0.84901 0.00000 Uiso 1.00
C142 C 0.95872 0.07941 0.80378 0.00000 Uiso 1.00
C143 C 0.52396 0.13607 0.83720 0.00000 Uiso 1.00
C144 C 0.79231 0.19176 0.84330 0.00000 Uiso 1.00
C145 C 0.70634 0.13515 0.85598 0.00000 Uiso 1.00
C146 C 0.94994 0.19113 0.79513 0.00000 Uiso 1.00
C147 C 0.52516 0.24764 0.84429 0.00000 Uiso 1.00
C148 C 0.78985 0.30442 0.83233 0.00000 Uiso 1.00
C149 C 0.70655 0.24803 0.85129 0.00000 Uiso 1.00
C150 C 0.94223 0.30317 0.77907 0.00000 Uiso 1.00
C151 C 0.52222 0.36000 0.84153 0.00000 Uiso 1.00
C152 C 0.78770 0.41484 0.81916 0.00000 Uiso 1.00
C153 C 0.70794 0.36019 0.84319 0.00000 Uiso 1.00
C154 C 0.94094 0.41363 0.76626 0.00000 Uiso 1.00
C155 C 0.52421 0.47102 0.83156 0.00000 Uiso 1.00
C156 C 0.78816 0.52641 0.81484 0.00000 Uiso 1.00
C157 C 0.70667 0.47123 0.83200 0.00000 Uiso 1.00
C158 C 0.94330 0.52617 0.76354 0.00000 Uiso 1.00
C159 C 0.52332 0.58216 0.82326 0.00000 Uiso 1.00
C160 C 0.79063 0.63708 0.81622 0.00000 Uiso 1.00
C161 C 0.70717 0.58209 0.82940 0.00000 Uiso 1.00
C162 C 0.94779 0.63777 0.76657 0.00000 Uiso 1.00
C163 C 0.52642 0.69301 0.81225 0.00000 Uiso 1.00
C164 C 0.79177 0.74779 0.82448 0.00000 Uiso 1.00
C165 C 0.70627 0.69285 0.83053 0.00000 Uiso 1.00
C166 C 0.95559 0.74860 0.77929 0.00000 Uiso 1.00
C167 C 0.52653 0.80319 0.80846 0.00000 Uiso 1.00
C168 C 0.79210 0.85817 0.83216 0.00000 Uiso 1.00
C169 C 0.70439 0.80292 0.83433 0.00000 Uiso 1.00
C170 C 0.96080 0.85898 0.79207 0.00000 Uiso 1.00
C171 C 0.52736 0.91440 0.81196 0.00000 Uiso 1.00
C172 C 0.79272 0.96868 0.84201 0.00000 Uiso 1.00
C173 C 0.70331 0.91333 0.84202 0.00000 Uiso 1.00
C174 C 0.96295 0.96907 0.80352 0.00000 Uiso 1.00
Li175 Li 1.27551 0.42944 0.57650 0.00000 Uiso 1.00
Li176 Li 0.78623 0.42773 0.64699 0.00000 Uiso 1.00
Li177 Li 1.40643 0.42944 0.57650 0.00000 Uiso 1.00
Li178 Li 0.85933 0.42527 0.62461 0.00000 Uiso 1.00
Li179 Li 0.95549 0.42445 0.60523 0.00000 Uiso 1.00
Li180 Li 1.07048 0.42499 0.59554 0.00000 Uiso 1.00
Li181 Li 0.97102 0.42446 0.60314 0.00000 Uiso 1.00
Li182 Li 0.91632 0.42464 0.61163 0.00000 Uiso 1.00
Li183 Li 0.94006 0.42451 0.60750 0.00000 Uiso 1.00
Li184 Li 0.91714 0.42773 0.64699 0.00000 Uiso 1.00
Li185 Li 1.53735 0.42944 0.57650 0.00000 Uiso 1.00
Li186 Li 1.09389 0.42335 0.58898 0.00000 Uiso 1.00
Li187 Li 0.99936 0.42144 0.59904 0.00000 Uiso 1.00
loop_
_geom_bond_atom_site_label_1
_geom_bond_atom_site_label_2
_geom_bond_distance
_geom_bond_site_symmetry_2
_ccdc_geom_bond_type
Nb1 O16 2.035 . S
Nb1 O40 2.130 . S
Nb1 O127 2.110 1_455 S
Nb1 O45 2.252 . S
Nb2 O13 2.177 . S
Nb2 O104 1.840 . S
Nb2 O126 2.032 . S
Nb2 O39 2.039 . S
Nb2 O44 2.257 . S
Nb2 O46 1.885 . S
Nb3 O13 2.251 . S
Nb3 O18 2.155 . S
Nb4 O23 1.936 . S
Nb4 O28 1.860 . S
Nb4 O120 1.988 . S
Nb4 O33 2.021 . S
Nb5 O26 2.079 . S
Nb5 O113 2.012 1_455 S
Nb5 O32 1.892 . S
Nb5 O35 1.772 . S
Nb5 O43 1.969 . S
Nb6 O104 1.972 . S
Nb6 O20 1.900 . S
Nb6 O107 2.323 . S
Nb6 O22 1.803 . S
Nb6 O121 1.948 . S
Nb6 O124 2.437 . S
Nb7 O103 1.817 . S
Nb7 O19 1.913 . S
Nb7 O106 2.283 . S
Nb7 O21 1.937 . S
Nb7 O122 2.043 . S
Nb7 O125 2.522 . S
W8 O39 2.260 . S
W8 O41 1.956 1_565 S
W8 O131 2.052 1_455 S
W8 O44 1.990 . S
Nb9 O14 1.911 . S
Nb9 O19 2.186 . S
Nb9 O38 1.935 . S
Nb9 O125 2.081 . S
Nb9 O41 1.876 . S
Nb9 O42 1.983 . S
Nb10 O15 1.864 . S
Nb10 O20 2.340 . S
Nb10 O37 1.902 . S
Nb10 O124 2.294 . S
Nb11 O26 2.642 . S
Nb11 O42 1.830 . S
Nb11 O43 2.030 . S
Nb11 O130 1.996 . S
O12 W49 2.015 . S
O12 W50 1.845 . S
O14 W51 1.887 . S
O15 W51 1.898 1_565 S
O16 Nb94 1.817 1_455 S
O17 Nb89 1.806 1_455 S
O17 Nb93 1.972 1_455 S
O18 W48 1.961 . S
O19 Nb94 2.283 1_455 S
O20 Nb93 2.322 1_455 S
O21 W134 1.912 . S
O22 W48 1.893 . S
O23 W48 1.925 . S
O24 W47 1.933 . S
O24 W50 2.118 . S
O25 W135 1.823 1_455 S
O25 W49 2.045 . S
O26 Nb92 1.948 . S
O27 W49 2.091 . S
O28 W137 2.027 . S
O29 W50 3.151 . S
O29 W137 2.101 . S
O30 W49 2.090 . S
O30 W136 3.256 . S
O31 W49 2.003 . S
O32 W50 1.978 . S
O33 Nb91 1.990 1_455 S
O34 Nb93 1.948 1_455 S
O35 Nb94 2.086 1_455 S
O36 W47 1.846 . S
O36 W134 2.589 . S
O37 Nb93 2.437 1_455 S
O37 Nb97 2.294 1_455 S
O38 Nb96 2.043 1_455 S
O38 Nb94 2.440 1_455 S
O39 Nb89 1.933 1_455 S
O40 Nb88 2.110 . S
O41 W8 1.956 1_545 S
O43 Nb98 2.072 1_455 S
O44 W95 2.003 . S
O45 W138 1.821 1_455 S
O46 W51 1.870 1_565 S
W47 O108 1.912 1_455 S
W47 O123 2.589 1_455 S
W48 O112 1.860 . S
W49 O117 3.256 1_455 S
W50 O115 2.038 1_455 S
W50 O116 2.101 1_455 S
W51 O132 1.821 . S
W51 O46 1.870 1_545 S
W51 O15 1.898 1_545 S
C52 C174 1.452 1_445 A
C52 C54 1.448 . A
C52 C142 1.413 1_455 A
C53 C54 1.501 . A
C53 C55 1.378 . A
C53 C58 1.440 . A
C54 C85 1.486 1_545 A
C55 C143 1.495 . A
C55 C139 1.457 . A
C56 C142 1.478 1_455 A
C56 C58 1.378 . A
C56 C146 1.448 1_455 A
C57 C58 1.484 . A
C57 C59 1.431 . A
C57 C62 1.463 . A
C59 C147 1.460 . A
C59 C143 1.419 . A
C60 C146 1.472 1_455 A
C60 C62 1.455 . A
C60 C150 1.468 1_455 A
C61 C62 1.478 . A
C61 C63 1.391 . A
C61 C66 1.442 . A
C63 C151 1.446 . A
C63 C147 1.476 . A
C64 C150 1.460 1_455 A
C64 C66 1.429 . A
C64 C154 1.437 1_455 A
C65 C66 1.436 . A
C65 C67 1.403 . A
C65 C70 1.452 . A
C67 C155 1.445 . A
C67 C151 1.443 . A
C68 C154 1.464 1_455 A
C68 C70 1.398 . A
C68 C158 1.465 1_455 A
C69 C70 1.449 . A
C69 C71 1.389 . A
C69 C74 1.449 . A
C71 C159 1.430 . A
C71 C155 1.455 . A
C72 C158 1.441 1_455 A
C72 C74 1.410 . A
C72 C162 1.469 1_455 A
C73 C74 1.434 . A
C73 C75 1.388 . A
C73 C78 1.484 . A
C75 C163 1.446 . A
C75 C159 1.455 . A
C76 C162 1.432 1_455 A
C76 C78 1.426 . A
C76 C166 1.462 1_455 A
C77 C78 1.449 . A
C77 C79 1.403 . A
C77 C82 1.469 . A
C79 C167 1.428 . A
C79 C163 1.441 . A
C80 C166 1.426 1_455 A
C80 C82 1.444 . A
C80 C170 1.459 1_455 A
C81 C82 1.463 . A
C81 C83 1.380 . A
C81 C86 1.489 . A
C83 C171 1.465 . A
C83 C167 1.462 . A
C84 C170 1.436 1_455 A
C84 C86 1.446 . A
C84 C174 1.445 1_455 A
C85 C86 1.492 . A
C85 C87 1.420 . A
C85 C54 1.486 1_565 A
C87 C139 1.437 1_565 A
C87 C171 1.426 . A
Nb88 O103 2.035 . S
Nb88 O127 2.130 . S
Nb88 O132 2.252 . S
Nb89 O100 2.035 . S
Nb89 O17 1.806 1_655 S
Nb89 O39 1.933 1_655 S
Nb89 O126 2.094 . S
Nb89 O131 2.341 . S
Nb89 O133 2.013 . S
Nb90 O100 1.956 . S
Nb90 O105 2.008 . S
Nb91 O110 1.849 . S
Nb91 O115 1.806 . S
Nb91 O33 1.990 1_655 S
Nb91 O120 1.955 . S
Nb92 O113 2.035 . S
Nb92 O119 1.814 . S
Nb92 O122 1.805 . S
Nb92 O130 2.163 . S
Nb93 O17 1.972 1_655 S
Nb93 O107 1.900 . S
Nb93 O20 2.322 1_655 S
Nb93 O109 1.803 . S
Nb93 O34 1.948 1_655 S
Nb93 O37 2.437 1_655 S
Nb94 O16 1.817 1_655 S
Nb94 O106 1.913 . S
Nb94 O19 2.283 1_655 S
Nb94 O108 1.937 . S
Nb94 O35 2.086 1_655 S
Nb94 O38 2.440 1_655 S
W95 O126 2.069 . S
W95 O128 1.792 1_565 S
W95 O131 1.957 . S
Nb96 O101 1.979 . S
Nb96 O106 2.113 . S
Nb96 O125 1.893 . S
Nb96 O38 2.043 1_655 S
Nb96 O128 2.087 . S
Nb96 O129 2.083 . S
Nb97 O102 1.864 . S
Nb97 O107 2.340 . S
Nb97 O124 1.902 . S
Nb97 O37 2.294 1_655 S
Nb98 O113 2.135 . S
Nb98 O129 1.816 . S
Nb98 O130 2.101 . S
Nb98 O43 2.072 1_655 S
O99 W136 2.015 . S
O99 W137 1.845 . S
O101 W138 1.887 . S
O102 W138 1.898 1_565 S
O105 W135 1.936 . S
O108 W47 1.912 1_655 S
O109 W135 1.872 . S
O110 W135 1.967 . S
O111 W134 1.933 . S
O111 W137 2.118 . S
O112 W136 2.045 . S
O113 Nb5 2.012 1_655 S
O114 W136 2.091 . S
O115 W50 2.038 1_655 S
O116 W137 3.151 . S
O116 W50 2.101 1_655 S
O117 W136 2.090 . S
O117 W49 3.256 1_655 S
O118 W136 2.003 . S
O119 W137 1.940 . S
O123 W134 1.846 . S
O123 W47 2.589 1_655 S
O127 Nb1 2.110 1_655 S
O128 W95 1.792 1_545 S
O131 W8 2.052 1_655 S
O133 W138 1.870 1_565 S
W135 O25 1.823 1_655 S
W138 O45 1.821 1_655 S
W138 O133 1.870 1_545 S
W138 O102 1.898 1_545 S
C139 C87 1.437 1_545 A
C139 C141 1.406 . A
C140 C141 1.462 . A
C140 C142 1.408 . A
C140 C145 1.439 . A
C141 C172 1.447 1_545 A
C142 C56 1.478 1_655 A
C142 C52 1.413 1_655 A
C143 C145 1.419 . A
C144 C145 1.475 . A
C144 C146 1.386 . A
C144 C149 1.460 . A
C146 C60 1.472 1_655 A
C146 C56 1.448 1_655 A
C147 C149 1.389 . A
C148 C149 1.475 . A
C148 C150 1.390 . A
C148 C153 1.441 . A
C150 C64 1.460 1_655 A
C150 C60 1.468 1_655 A
C151 C153 1.419 . A
C152 C153 1.443 . A
C152 C154 1.393 . A
C152 C157 1.454 . A
C154 C68 1.464 1_655 A
C154 C64 1.437 1_655 A
C155 C157 1.394 . A
C156 C157 1.440 . A
C156 C158 1.392 . A
C156 C161 1.442 . A
C158 C72 1.441 1_655 A
C158 C68 1.465 1_655 A
C159 C161 1.407 . A
C160 C161 1.434 . A
C160 C162 1.394 . A
C160 C165 1.455 . A
C162 C76 1.432 1_655 A
C162 C72 1.469 1_655 A
C163 C165 1.398 . A
C164 C165 1.430 . A
C164 C166 1.407 . A
C164 C169 1.445 . A
C166 C80 1.426 1_655 A
C166 C76 1.462 1_655 A
C167 C169 1.408 . A
C168 C169 1.442 . A
C168 C170 1.410 . A
C168 C173 1.451 . A
C170 C84 1.436 1_655 A
C170 C80 1.459 1_655 A
C171 C173 1.411 . A
C172 C173 1.450 . A
C172 C174 1.411 . A
C172 C141 1.447 1_565 A
C174 C52 1.452 1_665 A
C174 C84 1.445 1_655 A

## Sheet: Fig. 4cII
data_nwo-6
_audit_creation_date 2023-07-08
_audit_creation_method 'Materials Studio'
_symmetry_space_group_name_H-M 'P1'
_symmetry_Int_Tables_number 1
_symmetry_cell_setting triclinic
loop_
_symmetry_equiv_pos_as_xyz
x,y,z
_cell_length_a 29.5458
_cell_length_b 3.8192
_cell_length_c 23.1053
_cell_angle_alpha 90.0000
_cell_angle_beta 126.4250
_cell_angle_gamma 90.0000
loop_
_atom_site_label
_atom_site_type_symbol
_atom_site_fract_x
_atom_site_fract_y
_atom_site_fract_z
_atom_site_U_iso_or_equiv
_atom_site_adp_type
_atom_site_occupancy
Nb1 Nb 0.90256 0.06304 0.03716 0.01267 Uiso 1.00
Nb2 Nb 0.10026 -0.01905 0.96443 0.01267 Uiso 1.00
Nb3 Nb 0.79034 0.97954 0.07622 0.01267 Uiso 1.00
Nb4 Nb 0.20658 0.86460 0.92277 0.01267 Uiso 1.00
Nb5 Nb 0.69562 0.07717 0.13206 0.01267 Uiso 1.00
Nb6 Nb 0.30174 -0.01163 0.87203 0.01267 Uiso 1.00
Nb7 Nb 0.60553 0.93809 0.19218 0.01267 Uiso 1.00
Nb8 Nb 0.38920 0.93640 0.80962 0.01267 Uiso 1.00
Nb9 Nb 0.81907 0.03878 0.32052 0.01267 Uiso 1.00
Nb10 Nb 0.17756 -0.01706 0.68356 0.01267 Uiso 1.00
Nb11 Nb 0.72851 0.97516 0.38070 0.01267 Uiso 1.00
Nb12 Nb 0.26708 0.94474 0.62252 0.01267 Uiso 1.00
Nb13 Nb 0.85808 0.12901 0.57177 0.01267 Uiso 1.00
Nb14 Nb 0.14648 0.10525 0.42815 0.01267 Uiso 1.00
Nb15 Nb 0.97867 0.94348 0.76886 0.01267 Uiso 1.00
Nb16 Nb 0.02128 0.93141 0.23545 0.01267 Uiso 1.00
Nb17 Nb 0.40993 0.48254 0.03522 0.01267 Uiso 1.00
Nb18 Nb 0.60188 0.53280 0.96354 0.01267 Uiso 1.00
Nb19 Nb 0.30557 0.34888 0.07208 0.01267 Uiso 1.00
Nb20 Nb 0.70250 0.57210 0.91519 0.01267 Uiso 1.00
W21 W 0.20170 0.49905 0.13550 0.01267 Uiso 1.00
Nb22 Nb 0.79258 0.61906 0.85373 0.01267 Uiso 1.00
Nb23 Nb 0.10808 0.42948 0.19187 0.01267 Uiso 1.00
Nb24 Nb 0.88959 0.46787 0.80495 0.01267 Uiso 1.00
Nb25 Nb 0.32487 0.47248 0.32423 0.01267 Uiso 1.00
W26 W 0.67795 0.52934 0.66493 0.01267 Uiso 1.00
Nb27 Nb 0.23315 0.43211 0.37980 0.01267 Uiso 1.00
Nb28 Nb 0.77186 0.47572 0.61662 0.01267 Uiso 1.00
Nb29 Nb 0.34946 0.58735 0.57407 0.01267 Uiso 1.00
Nb30 Nb 0.64128 0.61883 0.42671 0.01267 Uiso 1.00
Nb31 Nb 0.47116 0.53132 0.76476 0.01267 Uiso 1.00
Nb32 Nb 0.51934 0.42726 0.23333 0.01267 Uiso 1.00
O33 O 0.00920 0.22041 0.51014 0.01267 Uiso 1.00
O34 O 0.59591 0.04143 -0.00231 0.01267 Uiso 1.00
O35 O 0.39048 -0.08222 0.98785 0.01267 Uiso 1.00
O36 O 0.84489 0.03829 0.03891 0.01267 Uiso 1.00
O37 O 0.15204 -0.10388 0.94939 0.01267 Uiso 1.00
O38 O 0.03987 0.54304 0.09414 0.01267 Uiso 1.00
O39 O 0.94793 0.54459 0.90871 0.01267 Uiso 1.00
O40 O 0.73193 -0.02584 0.08907 0.01267 Uiso 1.00
O41 O 0.27118 -0.12233 0.92242 0.01267 Uiso 1.00
O42 O 0.96268 0.04483 0.13267 0.01267 Uiso 1.00
O43 O 0.03860 0.06143 0.87071 0.01267 Uiso 1.00
O44 O 0.66050 0.92268 0.17493 0.01267 Uiso 1.00
O45 O 0.33361 0.85754 0.82270 0.01267 Uiso 1.00
O46 O 0.85189 -0.05100 0.16236 0.01267 Uiso 1.00
O47 O 0.15424 -0.14393 0.83096 0.01267 Uiso 1.00
O48 O 0.04163 0.49637 0.21982 0.01267 Uiso 1.00
O49 O 0.95762 0.51510 0.78421 0.01267 Uiso 1.00
O50 O 0.76126 0.18841 0.22221 0.01267 Uiso 1.00
O51 O 0.23204 0.08991 0.78348 0.01267 Uiso 1.00
O52 O 0.97167 0.88764 0.25964 0.01267 Uiso 1.00
O53 O 0.02942 0.81986 0.74961 0.01267 Uiso 1.00
O54 O 0.65939 1.06512 0.28985 0.01267 Uiso 1.00
O55 O 0.33826 1.04564 0.71046 0.01267 Uiso 1.00
O56 O 0.86639 0.90452 0.29198 0.01267 Uiso 1.00
O57 O 0.12004 0.84832 0.69381 0.01267 Uiso 1.00
O58 O 0.76551 0.90462 0.33788 0.01267 Uiso 1.00
O59 O 0.23266 0.85784 0.66724 0.01267 Uiso 1.00
O60 O 0.97155 0.18570 0.36681 0.01267 Uiso 1.00
O61 O 0.02144 0.17694 0.64144 0.01267 Uiso 1.00
O62 O 0.17339 0.52781 0.42128 0.01267 Uiso 1.00
O63 O 0.83394 0.55655 0.58283 0.01267 Uiso 1.00
O64 O 0.90158 0.95326 0.43387 0.01267 Uiso 1.00
O65 O 0.10971 0.90961 0.56009 0.01267 Uiso 1.00
O66 O 0.02029 0.68050 0.43008 0.01267 Uiso 1.00
O67 O 0.98214 0.67723 0.56957 0.01267 Uiso 1.00
O68 O 0.79722 1.04894 0.47529 0.01267 Uiso 1.00
O69 O 0.19957 1.01683 0.52695 0.01267 Uiso 1.00
O70 O 0.90727 0.22734 0.54756 0.01267 Uiso 1.00
O71 O 0.09149 0.22874 0.44225 0.01267 Uiso 1.00
O72 O 0.28274 0.51338 0.59919 0.01267 Uiso 1.00
O73 O 0.71191 0.54392 0.40253 0.01267 Uiso 1.00
O74 O 0.15282 0.40077 0.63656 0.01267 Uiso 1.00
O75 O 0.84383 0.45128 0.36841 0.01267 Uiso 1.00
O76 O 0.91789 1.03609 0.67292 0.01267 Uiso 1.00
O77 O 0.08657 1.00325 0.32830 0.01267 Uiso 1.00
O78 O 0.10449 0.36613 0.77459 0.01267 Uiso 1.00
O79 O 0.89400 0.44343 0.23062 0.01267 Uiso 1.00
O80 O 0.91948 1.02512 0.80694 0.01267 Uiso 1.00
O81 O 0.08366 0.99953 0.20130 0.01267 Uiso 1.00
O82 O 0.33794 0.41682 0.90904 0.01267 Uiso 1.00
O83 O 0.66236 0.51317 0.08710 0.01267 Uiso 1.00
O84 O 0.22717 0.38066 0.96825 0.01267 Uiso 1.00
O85 O 0.78591 0.52031 0.03525 0.01267 Uiso 1.00
O86 O 0.46618 0.39316 1.01933 0.01267 Uiso 1.00
O87 O 0.53660 0.56379 -0.01280 0.01267 Uiso 1.00
O88 O 0.48778 0.66107 0.49467 0.01267 Uiso 1.00
O89 O 0.12156 0.41909 0.01299 0.01267 Uiso 1.00
O90 O 0.90153 0.57107 0.99750 0.01267 Uiso 1.00
O91 O 0.34867 0.36284 0.03620 0.01267 Uiso 1.00
O92 O 0.66040 0.50231 0.95759 0.01267 Uiso 1.00
O93 O 0.55011 0.98820 0.09047 0.01267 Uiso 1.00
O94 O 0.44814 1.01445 0.91052 0.01267 Uiso 1.00
O95 O 0.24422 0.38517 0.11044 0.01267 Uiso 1.00
O96 O 0.75264 0.49164 0.89075 0.01267 Uiso 1.00
O97 O 0.45954 0.54397 0.13587 0.01267 Uiso 1.00
O98 O 0.54350 0.49708 0.87197 0.01267 Uiso 1.00
O99 O 0.15115 0.34295 0.15876 0.01267 Uiso 1.00
O100 O 0.83518 0.44917 0.82066 0.01267 Uiso 1.00
O101 O 0.35760 0.37653 0.16368 0.01267 Uiso 1.00
O102 O 0.64043 0.63858 0.82538 0.01267 Uiso 1.00
O103 O 0.54012 0.99677 0.21804 0.01267 Uiso 1.00
O104 O 0.46304 0.99227 0.79552 0.01267 Uiso 1.00
O105 O 0.25611 0.62225 0.22863 0.01267 Uiso 1.00
O106 O 0.73191 0.75260 0.76083 0.01267 Uiso 1.00
O107 O 0.47551 0.33347 0.26572 0.01267 Uiso 1.00
O108 O 0.51205 0.56946 0.73231 0.01267 Uiso 1.00
O109 O 0.16574 0.55254 0.28571 0.01267 Uiso 1.00
O110 O 0.84038 0.59298 0.70895 0.01267 Uiso 1.00
O111 O 0.36072 0.34488 0.28223 0.01267 Uiso 1.00
O112 O 0.64892 0.37407 0.71434 0.01267 Uiso 1.00
O113 O 0.27040 0.30733 0.34061 0.01267 Uiso 1.00
O114 O 0.73882 0.38194 0.66818 0.01267 Uiso 1.00
O115 O 0.46722 0.62941 0.36648 0.01267 Uiso 1.00
O116 O 0.53187 0.61222 0.63154 0.01267 Uiso 1.00
O117 O 0.66846 0.05128 0.42137 0.01267 Uiso 1.00
O118 O 0.31875 0.01756 0.57153 0.01267 Uiso 1.00
O119 O 0.38319 0.39769 0.44308 0.01267 Uiso 1.00
O120 O 0.60376 0.43016 0.57907 0.01267 Uiso 1.00
O121 O 0.52162 1.13462 0.43455 0.01267 Uiso 1.00
O122 O 0.47477 1.12352 0.57140 0.01267 Uiso 1.00
O123 O 0.30060 0.51259 0.47363 0.01267 Uiso 1.00
O124 O 0.70466 0.55093 0.52882 0.01267 Uiso 1.00
O125 O 0.41265 0.68197 0.57127 0.01267 Uiso 1.00
O126 O 0.59483 0.67847 0.45522 0.01267 Uiso 1.00
O127 O 0.78910 1.04835 0.59624 0.01267 Uiso 1.00
O128 O 0.21321 1.01261 0.39846 0.01267 Uiso 1.00
O129 O 0.66753 -0.06834 0.61846 0.01267 Uiso 1.00
O130 O 0.35894 -0.11037 0.36518 0.01267 Uiso 1.00
O131 O 0.40165 0.46604 0.67294 0.01267 Uiso 1.00
O132 O 0.58492 0.53510 0.32840 0.01267 Uiso 1.00
O133 O 0.56499 0.07226 0.73400 0.01267 Uiso 1.00
O134 O 0.39842 -0.12090 0.22867 0.01267 Uiso 1.00
O135 O 0.41795 0.49629 0.80897 0.01267 Uiso 1.00
O136 O 0.57681 0.49619 0.19290 0.01267 Uiso 1.00
O137 O 0.82588 0.03669 0.90033 0.01267 Uiso 1.00
O138 O 0.17069 -0.08221 0.09132 0.01267 Uiso 1.00
O139 O 0.72545 0.02341 0.95986 0.01267 Uiso 1.00
O140 O 0.27173 -0.12518 0.05943 0.01267 Uiso 1.00
O141 O 0.96349 0.08785 1.00420 0.01267 Uiso 1.00
O142 O 0.04711 -0.13056 -0.00477 0.01267 Uiso 1.00
W143 W 0.92047 0.04127 0.27981 0.01267 Uiso 1.00
W144 W 0.07556 -0.01788 0.72226 0.01267 Uiso 1.00
W145 W 0.95412 1.08213 0.52161 0.01267 Uiso 1.00
W146 W 0.05257 1.07496 0.47869 0.01267 Uiso 1.00
W147 W -0.00512 0.69109 0.00118 0.01267 Uiso 1.00
W148 W 0.42075 0.48221 0.27846 0.01267 Uiso 1.00
Nb149 Nb 0.58771 0.49715 0.72107 0.01267 Uiso 1.00
W150 W 0.44538 0.53250 0.52459 0.01267 Uiso 1.00
Nb151 Nb 0.54647 0.54846 0.48204 0.01267 Uiso 1.00
W152 W 0.50973 0.16558 -0.00170 0.01267 Uiso 1.00
Li153 Li 0.49075 0.91961 0.65816 0.00000 Uiso 1.00
Li154 Li 0.56823 0.98415 0.59908 0.00000 Uiso 1.00
Li155 Li 0.55829 0.99034 0.60877 0.00000 Uiso 1.00
Li156 Li 0.54942 1.00006 0.62155 0.00000 Uiso 1.00
Li157 Li 0.51952 0.97640 0.64365 0.00000 Uiso 1.00
Li158 Li 0.49900 0.94008 0.65031 0.00000 Uiso 1.00
Li159 Li 0.53048 0.99415 0.64012 0.00000 Uiso 1.00
Li160 Li 0.50764 0.95396 0.64617 0.00000 Uiso 1.00
Li161 Li 0.52316 0.98297 0.64271 0.00000 Uiso 1.00
loop_
_geom_bond_atom_site_label_1
_geom_bond_atom_site_label_2
_geom_bond_distance
_geom_bond_site_symmetry_2
_ccdc_geom_bond_type
Nb1 O36 1.731 . S
Nb1 O42 1.837 . S
Nb1 O90 2.138 1_554 S
Nb1 O90 2.083 1_544 S
Nb1 O137 2.575 1_554 S
Nb1 O141 2.336 1_554 S
Nb2 O37 1.788 . S
Nb2 O43 1.849 . S
Nb2 O89 1.902 1_556 S
Nb2 O89 2.328 1_546 S
Nb2 O138 2.396 1_556 S
Nb2 O142 2.117 1_556 S
Nb3 O36 2.245 1_565 S
Nb3 O40 1.917 1_565 S
Nb3 O46 1.727 1_565 S
Nb3 O85 1.960 . S
Nb3 O85 2.243 1_565 S
Nb3 O139 2.193 1_564 S
Nb4 O37 2.041 1_565 S
Nb4 O41 1.914 1_565 S
Nb4 O47 1.731 1_565 S
Nb4 O84 2.033 . S
Nb4 O84 2.145 1_565 S
Nb4 O140 2.541 1_566 S
Nb5 O34 2.734 . S
Nb5 O40 1.886 . S
Nb5 O44 1.904 1_545 S
Nb5 O50 1.866 . S
Nb5 O83 1.899 . S
Nb5 O83 2.339 1_545 S
Nb6 O35 2.403 . S
Nb6 O41 1.897 . S
Nb6 O45 1.926 1_545 S
Nb6 O51 1.890 . S
Nb6 O82 2.357 1_545 S
Nb7 O44 1.889 . S
Nb7 O54 1.896 . S
Nb7 O93 1.916 . S
Nb7 O103 2.348 . S
Nb7 O136 1.894 . S
Nb7 O136 2.298 1_565 S
Nb8 O45 1.862 . S
Nb8 O55 1.896 . S
Nb8 O94 1.933 . S
Nb8 O104 2.399 . S
Nb8 O135 1.888 . S
Nb8 O135 2.304 1_565 S
Nb9 O50 1.948 . S
Nb9 O56 1.936 1_545 S
Nb9 O58 1.919 1_545 S
Nb9 O64 2.308 1_545 S
Nb9 O75 1.811 . S
Nb9 O75 2.415 1_545 S
Nb10 O51 1.917 . S
Nb10 O57 1.920 1_545 S
Nb10 O59 1.936 1_545 S
Nb10 O65 2.333 1_545 S
Nb10 O74 1.821 . S
Nb10 O74 2.391 1_545 S
Nb11 O54 1.898 . S
Nb11 O58 1.879 . S
Nb11 O68 1.926 . S
Nb11 O73 1.871 . S
Nb11 O73 2.347 1_565 S
Nb11 O117 2.469 1_565 S
Nb12 O55 1.904 . S
Nb12 O59 1.860 . S
Nb12 O69 1.923 . S
Nb12 O72 1.875 . S
Nb12 O72 2.349 1_565 S
Nb12 O118 2.436 1_565 S
Nb13 O63 1.859 . S
Nb13 O63 2.360 1_545 S
Nb13 O68 1.880 1_545 S
Nb13 O70 1.879 . S
Nb13 O76 1.951 1_545 S
Nb13 O127 2.436 1_545 S
Nb14 O62 1.847 . S
Nb14 O62 2.381 1_545 S
Nb14 O69 1.880 1_545 S
Nb14 O71 1.896 . S
Nb14 O77 1.939 1_545 S
Nb14 O128 2.468 1_545 S
Nb15 O43 1.982 1_665 S
Nb15 O49 1.858 . S
Nb15 O49 2.354 1_565 S
Nb15 O53 1.860 1_655 S
Nb15 O76 1.881 . S
Nb15 O80 2.399 . S
Nb16 O42 1.985 1_465 S
Nb16 O48 1.874 . S
Nb16 O48 2.325 1_565 S
Nb16 O52 1.861 1_455 S
Nb16 O77 1.867 . S
Nb16 O81 2.411 . S
Nb17 O35 2.331 1_554 S
Nb17 O35 1.883 1_564 S
Nb17 O82 2.392 1_554 S
Nb17 O86 1.933 1_554 S
Nb17 O91 1.880 . S
Nb17 O97 1.888 . S
Nb18 O34 2.083 1_556 S
Nb18 O34 2.143 1_566 S
Nb18 O83 2.300 1_556 S
Nb18 O87 2.299 1_556 S
Nb18 O92 1.818 . S
Nb18 O98 1.771 . S
Nb19 O84 2.130 1_554 S
Nb19 O91 1.888 . S
Nb19 O95 2.449 . S
Nb19 O101 1.729 . S
Nb19 O140 2.004 . S
Nb19 O140 2.185 1_565 S
Nb20 O85 2.385 1_556 S
Nb20 O92 2.006 . S
Nb20 O96 1.898 . S
Nb20 O102 1.793 . S
Nb20 O139 2.255 . S
Nb20 O139 1.914 1_565 S
W21 O89 2.398 . S
W21 O95 1.722 . S
W21 O99 1.957 . S
W21 O105 1.824 . S
W21 O138 2.387 . S
W21 O138 1.824 1_565 S
Nb22 O90 2.955 . S
Nb22 O96 1.887 . S
Nb22 O100 1.932 . S
Nb22 O106 1.874 . S
Nb22 O137 2.412 . S
Nb22 O137 1.848 1_565 S
Nb23 O38 1.986 . S
Nb23 O48 2.417 . S
Nb23 O81 1.858 1_545 S
Nb23 O99 1.863 . S
Nb23 O109 1.854 . S
Nb24 O39 1.974 . S
Nb24 O49 2.334 . S
Nb24 O80 1.896 1_545 S
Nb24 O100 1.848 . S
Nb24 O110 1.853 . S
Nb25 O105 2.001 . S
Nb25 O111 1.877 . S
Nb25 O113 1.963 . S
Nb25 O119 2.230 . S
Nb25 O130 2.394 . S
Nb25 O130 1.821 1_565 S
W26 O106 1.996 . S
W26 O112 1.885 . S
W26 O114 1.843 . S
W26 O120 1.929 . S
W26 O129 2.463 . S
W26 O129 1.793 1_565 S
Nb27 O62 2.486 . S
Nb27 O109 1.940 . S
Nb27 O113 1.855 . S
Nb27 O123 1.907 . S
Nb27 O128 1.844 1_545 S
Nb28 O63 2.402 . S
Nb28 O110 1.929 . S
Nb28 O114 1.970 . S
Nb28 O124 1.832 . S
Nb28 O127 1.852 1_545 S
Nb29 O72 2.380 . S
Nb29 O118 2.345 . S
Nb29 O118 1.861 1_565 S
Nb29 O123 1.890 . S
Nb29 O125 1.940 . S
Nb29 O131 1.905 . S
Nb30 O73 2.476 . S
Nb30 O117 2.340 . S
Nb30 O117 1.872 1_565 S
Nb30 O124 1.973 . S
Nb30 O126 1.855 . S
Nb30 O132 1.882 . S
Nb31 O98 2.106 . S
Nb31 O104 2.237 1_545 S
Nb31 O108 1.766 . S
Nb31 O131 1.899 . S
Nb31 O135 2.332 . S
Nb32 O97 1.915 . S
Nb32 O103 1.861 1_545 S
Nb32 O107 1.875 . S
Nb32 O132 1.922 . S
Nb32 O136 2.389 . S
O33 W145 1.873 1_445 S
O33 W146 1.893 1_545 S
O34 Nb18 2.083 1_554 S
O34 Nb18 2.143 1_544 S
O35 Nb17 2.331 1_556 S
O35 Nb17 1.883 1_546 S
O36 Nb3 2.245 1_545 S
O37 Nb4 2.041 1_545 S
O38 W147 1.819 . S
O39 W147 1.812 1_656 S
O40 Nb3 1.917 1_545 S
O41 Nb4 1.914 1_545 S
O42 Nb16 1.985 1_645 S
O43 Nb15 1.982 1_445 S
O44 Nb5 1.904 1_565 S
O45 Nb6 1.926 1_565 S
O46 Nb3 1.727 1_545 S
O46 W143 2.250 . S
O47 Nb4 1.731 1_545 S
O47 W144 2.238 . S
O48 Nb16 2.325 1_545 S
O49 Nb15 2.354 1_545 S
O52 Nb16 1.861 1_655 S
O52 W143 1.920 1_565 S
O53 Nb15 1.860 1_455 S
O53 W144 1.914 1_565 S
O56 Nb9 1.936 1_565 S
O56 W143 1.854 1_565 S
O57 Nb10 1.920 1_565 S
O57 W144 1.857 1_565 S
O58 Nb9 1.919 1_565 S
O59 Nb10 1.936 1_565 S
O60 W143 1.738 . S
O60 W146 2.290 1_645 S
O61 W144 1.747 . S
O61 W145 2.283 1_445 S
O62 Nb14 2.381 1_565 S
O63 Nb13 2.360 1_565 S
O64 Nb9 2.308 1_565 S
O64 W145 1.739 . S
O65 Nb10 2.333 1_565 S
O65 W146 1.737 . S
O66 W146 2.499 1_545 S
O67 W145 2.447 1_545 S
O68 Nb13 1.880 1_565 S
O69 Nb14 1.880 1_565 S
O70 W145 1.889 1_545 S
O71 W146 1.878 1_545 S
O72 Nb12 2.349 1_545 S
O73 Nb11 2.347 1_545 S
O74 Nb10 2.391 1_565 S
O75 Nb9 2.415 1_565 S
O76 Nb13 1.951 1_565 S
O77 Nb14 1.939 1_565 S
O78 W144 1.765 . S
O78 W144 2.549 1_565 S
O79 W143 1.791 . S
O79 W143 2.462 1_565 S
O80 Nb24 1.896 1_565 S
O81 Nb23 1.858 1_565 S
O82 Nb17 2.392 1_556 S
O82 Nb6 2.357 1_565 S
O83 Nb18 2.300 1_554 S
O83 Nb5 2.339 1_565 S
O84 Nb19 2.130 1_556 S
O84 Nb4 2.145 1_545 S
O85 Nb20 2.385 1_554 S
O85 Nb3 2.243 1_545 S
O86 Nb17 1.933 1_556 S
O86 W152 1.841 1_556 S
O87 Nb18 2.299 1_554 S
O87 W152 1.803 . S
O88 W150 1.821 . S
O88 Nb151 1.969 . S
O89 Nb2 1.902 1_554 S
O89 Nb2 2.328 1_564 S
O90 Nb1 2.138 1_556 S
O90 Nb1 2.083 1_566 S
O93 W152 1.844 1_565 S
O94 W152 1.837 1_566 S
O101 W148 2.191 . S
O102 Nb149 2.017 . S
O103 Nb32 1.861 1_565 S
O104 Nb31 2.237 1_565 S
O107 W148 1.895 . S
O108 Nb149 2.414 . S
O111 W148 1.900 . S
O112 Nb149 1.962 . S
O115 W148 1.738 . S
O115 Nb151 2.298 . S
O116 Nb149 1.772 . S
O116 W150 2.287 . S
O117 Nb30 1.872 1_545 S
O117 Nb11 2.469 1_545 S
O118 Nb29 1.861 1_545 S
O118 Nb12 2.436 1_545 S
O119 W150 1.755 . S
O120 Nb151 1.895 . S
O121 Nb151 2.408 . S
O121 Nb151 1.812 1_565 S
O122 W150 2.430 . S
O122 W150 1.802 1_565 S
O125 W150 1.914 . S
O126 Nb151 1.930 . S
O127 Nb28 1.852 1_565 S
O127 Nb13 2.436 1_565 S
O128 Nb27 1.844 1_565 S
O128 Nb14 2.468 1_565 S
O129 W26 1.793 1_545 S
O130 Nb25 1.821 1_545 S
O133 Nb149 1.847 . S
O133 Nb149 2.367 1_545 S
O134 W148 2.483 . S
O134 W148 1.776 1_545 S
O135 Nb8 2.304 1_545 S
O136 Nb7 2.298 1_545 S
O137 Nb1 2.575 1_556 S
O137 Nb22 1.848 1_545 S
O138 Nb2 2.396 1_554 S
O138 W21 1.824 1_545 S
O139 Nb3 2.193 1_546 S
O139 Nb20 1.914 1_545 S
O140 Nb19 2.185 1_545 S
O140 Nb4 2.541 1_544 S
O141 Nb1 2.336 1_556 S
O141 W147 1.799 1_646 S
O142 Nb2 2.117 1_554 S
O142 W147 1.765 1_545 S
W143 O52 1.920 1_545 S
W143 O79 2.462 1_545 S
W143 O56 1.854 1_545 S
W144 O53 1.914 1_545 S
W144 O78 2.549 1_545 S
W144 O57 1.857 1_545 S
W145 O33 1.873 1_665 S
W145 O67 2.447 1_565 S
W145 O61 2.283 1_665 S
W145 O70 1.889 1_565 S
W146 O33 1.893 1_565 S
W146 O66 2.499 1_565 S
W146 O71 1.878 1_565 S
W146 O60 2.290 1_465 S
W147 O141 1.799 1_464 S
W147 O142 1.765 1_565 S
W147 O39 1.812 1_454 S
W148 O134 1.776 1_565 S
Nb149 O133 2.367 1_565 S
W150 O122 1.802 1_545 S
Nb151 O121 1.812 1_545 S
W152 O86 1.841 1_554 S
W152 O93 1.844 1_545 S
W152 O94 1.837 1_544 S

## Sheet: Fig. 4cIII
data_nwo-7
_audit_creation_date 2023-07-08
_audit_creation_method 'Materials Studio'
_symmetry_space_group_name_H-M 'P1'
_symmetry_Int_Tables_number 1
_symmetry_cell_setting triclinic
loop_
_symmetry_equiv_pos_as_xyz
x,y,z
_cell_length_a 29.5458
_cell_length_b 3.8192
_cell_length_c 23.1053
_cell_angle_alpha 90.0000
_cell_angle_beta 126.4250
_cell_angle_gamma 90.0000
loop_
_atom_site_label
_atom_site_type_symbol
_atom_site_fract_x
_atom_site_fract_y
_atom_site_fract_z
_atom_site_U_iso_or_equiv
_atom_site_adp_type
_atom_site_occupancy
Nb1 Nb 0.90200 0.06583 0.03460 0.01267 Uiso 1.00
Nb2 Nb 0.10189 -0.03447 0.96544 0.01267 Uiso 1.00
Nb3 Nb 0.78911 0.98903 0.07477 0.01267 Uiso 1.00
Nb4 Nb 0.20792 0.85607 0.92285 0.01267 Uiso 1.00
Nb5 Nb 0.69486 0.08312 0.13110 0.01267 Uiso 1.00
Nb6 Nb 0.30294 -0.01219 0.87143 0.01267 Uiso 1.00
Nb7 Nb 0.60539 0.93473 0.19229 0.01267 Uiso 1.00
Nb8 Nb 0.38997 0.95203 0.80809 0.01267 Uiso 1.00
Nb9 Nb 0.81837 0.04394 0.31972 0.01267 Uiso 1.00
Nb10 Nb 0.17831 -0.00893 0.68299 0.01267 Uiso 1.00
Nb11 Nb 0.72844 0.96711 0.38121 0.01267 Uiso 1.00
Nb12 Nb 0.26708 0.96686 0.62075 0.01267 Uiso 1.00
Nb13 Nb 0.85779 0.11891 0.57279 0.01267 Uiso 1.00
Nb14 Nb 0.14410 0.11744 0.42627 0.01267 Uiso 1.00
Nb15 Nb 0.97990 0.93643 0.76930 0.01267 Uiso 1.00
Nb16 Nb 0.01960 0.93821 0.23285 0.01267 Uiso 1.00
Nb17 Nb 0.41056 0.48094 0.03528 0.01267 Uiso 1.00
Nb18 Nb 0.60205 0.54725 0.96234 0.01267 Uiso 1.00
Nb19 Nb 0.30642 0.33574 0.07287 0.01267 Uiso 1.00
Nb20 Nb 0.70284 0.58816 0.91328 0.01267 Uiso 1.00
W21 W 0.20312 0.47760 0.13780 0.01267 Uiso 1.00
Nb22 Nb 0.79491 0.61646 0.85542 0.01267 Uiso 1.00
Nb23 Nb 0.10728 0.43205 0.19022 0.01267 Uiso 1.00
Nb24 Nb 0.89068 0.46091 0.80472 0.01267 Uiso 1.00
Nb25 Nb 0.32463 0.41718 0.32909 0.01267 Uiso 1.00
W26 W 0.67764 0.51515 0.66679 0.01267 Uiso 1.00
Nb27 Nb 0.22975 0.44097 0.37868 0.01267 Uiso 1.00
Nb28 Nb 0.77114 0.46096 0.61811 0.01267 Uiso 1.00
Nb29 Nb 0.34861 0.60844 0.57227 0.01267 Uiso 1.00
Nb30 Nb 0.64096 0.60829 0.42781 0.01267 Uiso 1.00
Nb31 Nb 0.47216 0.55904 0.76267 0.01267 Uiso 1.00
Nb32 Nb 0.51907 0.41972 0.23376 0.01267 Uiso 1.00
O33 O 0.00758 0.22545 0.50914 0.01267 Uiso 1.00
O34 O 0.59577 0.04875 -0.00380 0.01267 Uiso 1.00
O35 O 0.39082 -0.08385 0.98783 0.01267 Uiso 1.00
O36 O 0.84543 0.04412 0.03872 0.01267 Uiso 1.00
O37 O 0.15361 -0.11975 0.95052 0.01267 Uiso 1.00
O38 O 0.03921 0.54359 0.09484 0.01267 Uiso 1.00
O39 O 0.95013 0.54380 0.90889 0.01267 Uiso 1.00
O40 O 0.73090 -0.01951 0.08801 0.01267 Uiso 1.00
O41 O 0.27140 -0.13179 0.92049 0.01267 Uiso 1.00
O42 O 0.96320 0.04982 0.13019 0.01267 Uiso 1.00
O43 O 0.04014 0.04878 0.87180 0.01267 Uiso 1.00
O44 O 0.66000 0.92562 0.17440 0.01267 Uiso 1.00
O45 O 0.33495 0.86124 0.82234 0.01267 Uiso 1.00
O46 O 0.85057 -0.03599 0.16112 0.01267 Uiso 1.00
O47 O 0.15461 -0.13865 0.83172 0.01267 Uiso 1.00
O48 O 0.04180 0.50342 0.21979 0.01267 Uiso 1.00
O49 O 0.95934 0.50736 0.78514 0.01267 Uiso 1.00
O50 O 0.76051 0.19246 0.22156 0.01267 Uiso 1.00
O51 O 0.23325 0.09314 0.78277 0.01267 Uiso 1.00
O52 O 0.96967 0.89810 0.25644 0.01267 Uiso 1.00
O53 O 0.03025 0.82086 0.74910 0.01267 Uiso 1.00
O54 O 0.65921 1.05638 0.29015 0.01267 Uiso 1.00
O55 O 0.33807 1.06475 0.70873 0.01267 Uiso 1.00
O56 O 0.86618 0.91428 0.29172 0.01267 Uiso 1.00
O57 O 0.12108 0.85345 0.69384 0.01267 Uiso 1.00
O58 O 0.76546 0.90780 0.33816 0.01267 Uiso 1.00
O59 O 0.23258 0.86935 0.66503 0.01267 Uiso 1.00
O60 O 0.97135 0.19353 0.36531 0.01267 Uiso 1.00
O61 O 0.02193 0.17767 0.64099 0.01267 Uiso 1.00
O62 O 0.16998 0.54141 0.41711 0.01267 Uiso 1.00
O63 O 0.83338 0.54501 0.58334 0.01267 Uiso 1.00
O64 O 0.90037 0.95656 0.43379 0.01267 Uiso 1.00
O65 O 0.10854 0.91775 0.55960 0.01267 Uiso 1.00
O66 O 0.01901 0.68855 0.42970 0.01267 Uiso 1.00
O67 O 0.98106 0.67852 0.56939 0.01267 Uiso 1.00
O68 O 0.79702 1.03779 0.47616 0.01267 Uiso 1.00
O69 O 0.19948 1.03531 0.52487 0.01267 Uiso 1.00
O70 O 0.90674 0.22618 0.54825 0.01267 Uiso 1.00
O71 O 0.09057 0.24030 0.44243 0.01267 Uiso 1.00
O72 O 0.28317 0.53540 0.59780 0.01267 Uiso 1.00
O73 O 0.71159 0.53498 0.40264 0.01267 Uiso 1.00
O74 O 0.15353 0.40839 0.63607 0.01267 Uiso 1.00
O75 O 0.84353 0.45553 0.36759 0.01267 Uiso 1.00
O76 O 0.91830 1.02509 0.67361 0.01267 Uiso 1.00
O77 O 0.08429 1.01432 0.32672 0.01267 Uiso 1.00
O78 O 0.10535 0.37040 0.77389 0.01267 Uiso 1.00
O79 O 0.89269 0.45609 0.22955 0.01267 Uiso 1.00
O80 O 0.92069 1.01755 0.80698 0.01267 Uiso 1.00
O81 O 0.08597 1.00572 0.20479 0.01267 Uiso 1.00
O82 O 0.33888 0.41593 0.90905 0.01267 Uiso 1.00
O83 O 0.66189 0.51881 0.08605 0.01267 Uiso 1.00
O84 O 0.22866 0.36652 0.96848 0.01267 Uiso 1.00
O85 O 0.78704 0.53025 0.03522 0.01267 Uiso 1.00
O86 O 0.46646 0.39260 1.01919 0.01267 Uiso 1.00
O87 O 0.53790 0.56795 -0.01108 0.01267 Uiso 1.00
O88 O 0.48357 0.64291 0.49005 0.01267 Uiso 1.00
O89 O 0.12375 0.40386 0.01406 0.01267 Uiso 1.00
O90 O 0.90296 0.57258 0.99652 0.01267 Uiso 1.00
O91 O 0.34994 0.35472 0.03790 0.01267 Uiso 1.00
O92 O 0.65933 0.51479 0.95353 0.01267 Uiso 1.00
O93 O 0.54955 0.98626 0.09045 0.01267 Uiso 1.00
O94 O 0.44929 1.02605 0.90931 0.01267 Uiso 1.00
O95 O 0.24489 0.36826 0.11159 0.01267 Uiso 1.00
O96 O 0.75619 0.49513 0.89382 0.01267 Uiso 1.00
O97 O 0.45999 0.54118 0.13595 0.01267 Uiso 1.00
O98 O 0.54247 0.51648 0.87211 0.01267 Uiso 1.00
O99 O 0.14924 0.33105 0.15617 0.01267 Uiso 1.00
O100 O 0.83779 0.44359 0.82237 0.01267 Uiso 1.00
O101 O 0.35663 0.35090 0.16544 0.01267 Uiso 1.00
O102 O 0.64514 0.68105 0.82292 0.01267 Uiso 1.00
O103 O 0.54012 0.99052 0.21884 0.01267 Uiso 1.00
O104 O 0.46343 1.01399 0.79357 0.01267 Uiso 1.00
O105 O 0.25792 0.57230 0.23308 0.01267 Uiso 1.00
O106 O 0.73459 0.74230 0.76271 0.01267 Uiso 1.00
O107 O 0.47297 0.31563 0.26310 0.01267 Uiso 1.00
O108 O 0.51614 0.60551 0.73669 0.01267 Uiso 1.00
O109 O 0.16889 0.56987 0.28297 0.01267 Uiso 1.00
O110 O 0.84104 0.58090 0.70892 0.01267 Uiso 1.00
O111 O 0.36541 0.30574 0.29372 0.01267 Uiso 1.00
O112 O 0.64882 0.37930 0.71533 0.01267 Uiso 1.00
O113 O 0.27118 0.25357 0.34639 0.01267 Uiso 1.00
O114 O 0.73898 0.36650 0.66971 0.01267 Uiso 1.00
O115 O 0.46906 0.61868 0.36629 0.01267 Uiso 1.00
O116 O 0.53443 0.62613 0.62703 0.01267 Uiso 1.00
O117 O 0.66732 0.04062 0.42111 0.01267 Uiso 1.00
O118 O 0.31581 0.04391 0.56491 0.01267 Uiso 1.00
O119 O 0.38366 0.35483 0.45236 0.01267 Uiso 1.00
O120 O 0.60325 0.41644 0.57906 0.01267 Uiso 1.00
O121 O 0.52084 1.12162 0.43563 0.01267 Uiso 1.00
O122 O 0.47763 1.12332 0.58104 0.01267 Uiso 1.00
O123 O 0.29927 0.56138 0.46631 0.01267 Uiso 1.00
O124 O 0.70452 0.53883 0.52920 0.01267 Uiso 1.00
O125 O 0.40532 0.71742 0.55969 0.01267 Uiso 1.00
O126 O 0.59438 0.66609 0.45604 0.01267 Uiso 1.00
O127 O 0.78874 1.03552 0.59792 0.01267 Uiso 1.00
O128 O 0.21074 1.02714 0.39896 0.01267 Uiso 1.00
O129 O 0.66632 -0.08000 0.62021 0.01267 Uiso 1.00
O130 O 0.35557 -0.15449 0.37321 0.01267 Uiso 1.00
O131 O 0.40138 0.49935 0.66848 0.01267 Uiso 1.00
O132 O 0.58348 0.52553 0.32903 0.01267 Uiso 1.00
O133 O 0.56332 0.10578 0.73449 0.01267 Uiso 1.00
O134 O 0.39313 -0.14875 0.23034 0.01267 Uiso 1.00
O135 O 0.41789 0.51462 0.80596 0.01267 Uiso 1.00
O136 O 0.57699 0.49154 0.19367 0.01267 Uiso 1.00
O137 O 0.82840 0.03761 0.90212 0.01267 Uiso 1.00
O138 O 0.17263 -0.10047 0.09446 0.01267 Uiso 1.00
O139 O 0.72551 0.03609 0.95914 0.01267 Uiso 1.00
O140 O 0.27223 -0.14122 0.05919 0.01267 Uiso 1.00
O141 O 0.96406 0.08840 1.00257 0.01267 Uiso 1.00
O142 O 0.04975 -0.14207 -0.00201 0.01267 Uiso 1.00
W143 W 0.91944 0.05275 0.27829 0.01267 Uiso 1.00
W144 W 0.07635 -0.01471 0.72187 0.01267 Uiso 1.00
W145 W 0.95300 1.08365 0.52155 0.01267 Uiso 1.00
W146 W 0.05128 1.08272 0.47839 0.01267 Uiso 1.00
W147 W -0.00441 0.68880 0.00106 0.01267 Uiso 1.00
W148 W 0.42067 0.45612 0.28029 0.01267 Uiso 1.00
Nb149 Nb 0.58463 0.52260 0.71962 0.01267 Uiso 1.00
W150 W 0.45013 0.51916 0.53235 0.01267 Uiso 1.00
Nb151 Nb 0.54623 0.53511 0.48342 0.01267 Uiso 1.00
W152 W 0.51050 0.16859 -0.00161 0.01267 Uiso 1.00
Li153 Li 0.34768 0.89957 0.45186 0.00000 Uiso 1.00
Li154 Li 0.49075 0.91961 0.65816 0.00000 Uiso 1.00
Li155 Li 0.38974 0.89957 0.48380 0.00000 Uiso 1.00
Li156 Li 0.46731 0.94361 0.63649 0.00000 Uiso 1.00
Li157 Li 0.43947 1.00003 0.60436 0.00000 Uiso 1.00
Li158 Li 0.38789 0.98573 0.51472 0.00000 Uiso 1.00
Li159 Li 0.36549 0.92924 0.48082 0.00000 Uiso 1.00
Li160 Li 0.39297 0.99876 0.52306 0.00000 Uiso 1.00
Li161 Li 0.40569 1.02592 0.54599 0.00000 Uiso 1.00
Li162 Li 0.39718 1.00861 0.53009 0.00000 Uiso 1.00
Li163 Li 0.43962 1.00960 0.56284 0.00000 Uiso 1.00
Li164 Li 0.40026 1.01549 0.53575 0.00000 Uiso 1.00
Li165 Li 0.38695 1.06195 0.52268 0.00000 Uiso 1.00
loop_
_geom_bond_atom_site_label_1
_geom_bond_atom_site_label_2
_geom_bond_distance
_geom_bond_site_symmetry_2
_ccdc_geom_bond_type
Nb1 O36 1.732 . S
Nb1 O42 1.846 . S
Nb1 O90 2.133 1_554 S
Nb1 O90 2.086 1_544 S
Nb1 O137 2.491 1_554 S
Nb1 O141 2.351 1_554 S
Nb2 O37 1.785 . S
Nb2 O43 1.850 . S
Nb2 O89 1.903 1_556 S
Nb2 O89 2.328 1_546 S
Nb2 O138 2.433 1_556 S
Nb2 O142 2.117 1_556 S
Nb3 O36 2.270 1_565 S
Nb3 O40 1.918 1_565 S
Nb3 O46 1.728 1_565 S
Nb3 O85 1.960 . S
Nb3 O85 2.246 1_565 S
Nb3 O139 2.177 1_564 S
Nb4 O37 2.052 1_565 S
Nb4 O41 1.909 1_565 S
Nb4 O47 1.725 1_565 S
Nb4 O84 2.053 . S
Nb4 O84 2.126 1_565 S
Nb4 O140 2.535 1_566 S
Nb5 O34 2.733 . S
Nb5 O40 1.881 . S
Nb5 O44 1.910 1_545 S
Nb5 O50 1.868 . S
Nb5 O83 1.897 . S
Nb5 O83 2.340 1_545 S
Nb6 O35 2.400 . S
Nb6 O41 1.902 . S
Nb6 O45 1.921 1_545 S
Nb6 O51 1.894 . S
Nb6 O82 2.357 1_545 S
Nb7 O44 1.888 . S
Nb7 O54 1.894 . S
Nb7 O93 1.920 . S
Nb7 O103 2.355 . S
Nb7 O136 1.898 . S
Nb7 O136 2.293 1_565 S
Nb8 O45 1.873 . S
Nb8 O55 1.904 . S
Nb8 O94 1.937 . S
Nb8 O104 2.397 . S
Nb8 O135 1.877 . S
Nb8 O135 2.313 1_565 S
Nb9 O50 1.945 . S
Nb9 O56 1.935 1_545 S
Nb9 O58 1.920 1_545 S
Nb9 O64 2.312 1_545 S
Nb9 O75 1.809 . S
Nb9 O75 2.419 1_545 S
Nb10 O51 1.912 . S
Nb10 O57 1.924 1_545 S
Nb10 O59 1.936 1_545 S
Nb10 O65 2.340 1_545 S
Nb10 O74 1.819 . S
Nb10 O74 2.392 1_545 S
Nb11 O54 1.902 . S
Nb11 O58 1.879 . S
Nb11 O68 1.927 . S
Nb11 O73 1.873 . S
Nb11 O73 2.343 1_565 S
Nb11 O117 2.483 1_565 S
Nb12 O55 1.900 . S
Nb12 O59 1.861 . S
Nb12 O69 1.926 . S
Nb12 O72 1.877 . S
Nb12 O72 2.350 1_565 S
Nb12 O118 2.456 1_565 S
Nb13 O63 1.854 . S
Nb13 O63 2.365 1_545 S
Nb13 O68 1.883 1_545 S
Nb13 O70 1.885 . S
Nb13 O76 1.951 1_545 S
Nb13 O127 2.451 1_545 S
Nb14 O62 1.856 . S
Nb14 O62 2.379 1_545 S
Nb14 O69 1.881 1_545 S
Nb14 O71 1.887 . S
Nb14 O77 1.934 1_545 S
Nb14 O128 2.423 1_545 S
Nb15 O43 1.989 1_665 S
Nb15 O49 1.858 . S
Nb15 O49 2.350 1_565 S
Nb15 O53 1.858 1_655 S
Nb15 O76 1.881 . S
Nb15 O80 2.392 . S
Nb16 O42 1.973 1_465 S
Nb16 O48 1.874 . S
Nb16 O48 2.327 1_565 S
Nb16 O52 1.858 1_455 S
Nb16 O77 1.876 . S
Nb16 O81 2.417 . S
Nb17 O35 2.331 1_554 S
Nb17 O35 1.883 1_564 S
Nb17 O82 2.391 1_554 S
Nb17 O86 1.926 1_554 S
Nb17 O91 1.890 . S
Nb17 O97 1.887 . S
Nb18 O34 2.108 1_556 S
Nb18 O34 2.118 1_566 S
Nb18 O83 2.304 1_556 S
Nb18 O87 2.315 1_556 S
Nb18 O92 1.825 . S
Nb18 O98 1.761 . S
Nb19 O84 2.128 1_554 S
Nb19 O91 1.883 . S
Nb19 O95 2.460 . S
Nb19 O101 1.735 . S
Nb19 O140 2.015 . S
Nb19 O140 2.175 1_565 S
Nb20 O85 2.419 1_556 S
Nb20 O92 2.004 . S
Nb20 O96 1.912 . S
Nb20 O102 1.779 . S
Nb20 O139 2.275 . S
Nb20 O139 1.912 1_565 S
W21 O89 2.406 . S
W21 O95 1.718 . S
W21 O99 1.957 . S
W21 O105 1.835 . S
W21 O138 2.370 . S
W21 O138 1.828 1_565 S
Nb22 O90 2.913 . S
Nb22 O96 1.875 . S
Nb22 O100 1.942 . S
Nb22 O106 1.861 . S
Nb22 O137 2.401 . S
Nb22 O137 1.861 1_565 S
Nb23 O38 1.955 . S
Nb23 O48 2.420 . S
Nb23 O81 1.847 1_545 S
Nb23 O99 1.861 . S
Nb23 O109 1.884 . S
Nb24 O39 1.989 . S
Nb24 O49 2.333 . S
Nb24 O80 1.898 1_545 S
Nb24 O100 1.836 . S
Nb24 O110 1.845 . S
Nb25 O105 1.991 . S
Nb25 O111 1.863 . S
Nb25 O113 1.948 . S
Nb25 O119 2.305 . S
Nb25 O130 2.353 . S
Nb25 O130 1.856 1_565 S
W26 O106 2.017 . S
W26 O112 1.840 . S
W26 O114 1.862 . S
W26 O120 1.947 . S
W26 O129 2.451 . S
W26 O129 1.798 1_565 S
Nb27 O62 2.433 . S
Nb27 O109 1.909 . S
Nb27 O113 1.911 . S
Nb27 O123 1.895 . S
Nb27 O128 1.829 1_545 S
Nb28 O63 2.426 . S
Nb28 O110 1.932 . S
Nb28 O114 1.949 . S
Nb28 O124 1.839 . S
Nb28 O127 1.848 1_545 S
Nb29 O72 2.349 . S
Nb29 O118 2.328 . S
Nb29 O118 1.881 1_565 S
Nb29 O123 1.978 . S
Nb29 O125 1.909 . S
Nb29 O131 1.852 . S
Nb30 O73 2.493 . S
Nb30 O117 2.340 . S
Nb30 O117 1.871 1_565 S
Nb30 O124 1.965 . S
Nb30 O126 1.853 . S
Nb30 O132 1.895 . S
Nb31 O98 2.121 . S
Nb31 O104 2.265 1_545 S
Nb31 O108 1.734 . S
Nb31 O131 1.938 . S
Nb31 O135 2.346 . S
Nb32 O97 1.919 . S
Nb32 O103 1.857 1_545 S
Nb32 O107 1.890 . S
Nb32 O132 1.912 . S
Nb32 O136 2.397 . S
O33 W145 1.878 1_445 S
O33 W146 1.886 1_545 S
O34 Nb18 2.108 1_554 S
O34 Nb18 2.118 1_544 S
O35 Nb17 2.331 1_556 S
O35 Nb17 1.883 1_546 S
O36 Nb3 2.270 1_545 S
O37 Nb4 2.052 1_545 S
O38 W147 1.830 . S
O39 W147 1.802 1_656 S
O40 Nb3 1.918 1_545 S
O41 Nb4 1.909 1_545 S
O42 Nb16 1.973 1_645 S
O43 Nb15 1.989 1_445 S
O44 Nb5 1.910 1_565 S
O45 Nb6 1.921 1_565 S
O46 Nb3 1.728 1_545 S
O46 W143 2.246 . S
O47 Nb4 1.725 1_545 S
O47 W144 2.246 . S
O48 Nb16 2.327 1_545 S
O49 Nb15 2.350 1_545 S
O52 Nb16 1.858 1_655 S
O52 W143 1.922 1_565 S
O53 Nb15 1.858 1_455 S
O53 W144 1.914 1_565 S
O56 Nb9 1.935 1_565 S
O56 W143 1.853 1_565 S
O57 Nb10 1.924 1_565 S
O57 W144 1.854 1_565 S
O58 Nb9 1.920 1_565 S
O59 Nb10 1.936 1_565 S
O60 W143 1.738 . S
O60 W146 2.292 1_645 S
O61 W144 1.746 . S
O61 W145 2.284 1_445 S
O62 Nb14 2.379 1_565 S
O63 Nb13 2.365 1_565 S
O64 Nb9 2.312 1_565 S
O64 W145 1.738 . S
O65 Nb10 2.340 1_565 S
O65 W146 1.735 . S
O66 W146 2.501 1_545 S
O67 W145 2.446 1_545 S
O68 Nb13 1.883 1_565 S
O69 Nb14 1.881 1_565 S
O70 W145 1.883 1_545 S
O71 W146 1.883 1_545 S
O72 Nb12 2.350 1_545 S
O73 Nb11 2.343 1_545 S
O74 Nb10 2.392 1_565 S
O75 Nb9 2.419 1_565 S
O76 Nb13 1.951 1_565 S
O77 Nb14 1.934 1_565 S
O78 W144 1.766 . S
O78 W144 2.544 1_565 S
O79 W143 1.791 . S
O79 W143 2.455 1_565 S
O80 Nb24 1.898 1_565 S
O81 Nb23 1.847 1_565 S
O82 Nb17 2.391 1_556 S
O82 Nb6 2.357 1_565 S
O83 Nb18 2.304 1_554 S
O83 Nb5 2.340 1_565 S
O84 Nb19 2.128 1_556 S
O84 Nb4 2.126 1_545 S
O85 Nb20 2.419 1_554 S
O85 Nb3 2.246 1_545 S
O86 Nb17 1.926 1_556 S
O86 W152 1.844 1_556 S
O87 Nb18 2.315 1_554 S
O87 W152 1.800 . S
O88 W150 1.817 . S
O88 Nb151 1.989 . S
O89 Nb2 1.903 1_554 S
O89 Nb2 2.328 1_564 S
O90 Nb1 2.133 1_556 S
O90 Nb1 2.086 1_566 S
O93 W152 1.851 1_565 S
O94 W152 1.839 1_566 S
O101 W148 2.196 . S
O102 Nb149 2.047 . S
O103 Nb32 1.857 1_565 S
O104 Nb31 2.265 1_565 S
O107 W148 1.887 . S
O108 Nb149 2.302 . S
O111 W148 1.922 . S
O112 Nb149 2.032 . S
O115 W148 1.733 . S
O115 Nb151 2.301 . S
O116 Nb149 1.779 . S
O116 W150 2.165 . S
O117 Nb30 1.871 1_545 S
O117 Nb11 2.483 1_545 S
O118 Nb29 1.881 1_545 S
O118 Nb12 2.456 1_545 S
O119 W150 1.832 . S
O120 Nb151 1.872 . S
O121 Nb151 2.412 . S
O121 Nb151 1.814 1_565 S
O122 W150 2.483 . S
O122 W150 1.768 1_565 S
O125 W150 1.928 . S
O126 Nb151 1.935 . S
O127 Nb28 1.848 1_565 S
O127 Nb13 2.451 1_565 S
O128 Nb27 1.829 1_565 S
O128 Nb14 2.423 1_565 S
O129 W26 1.798 1_545 S
O130 Nb25 1.856 1_545 S
O133 Nb149 1.818 . S
O133 Nb149 2.394 1_545 S
O134 W148 2.493 . S
O134 W148 1.777 1_545 S
O135 Nb8 2.313 1_545 S
O136 Nb7 2.293 1_545 S
O137 Nb1 2.491 1_556 S
O137 Nb22 1.861 1_545 S
O138 Nb2 2.433 1_554 S
O138 W21 1.828 1_545 S
O139 Nb3 2.177 1_546 S
O139 Nb20 1.912 1_545 S
O140 Nb19 2.175 1_545 S
O140 Nb4 2.535 1_544 S
O141 Nb1 2.351 1_556 S
O141 W147 1.799 1_646 S
O142 Nb2 2.117 1_554 S
O142 W147 1.766 1_545 S
W143 O52 1.922 1_545 S
W143 O79 2.455 1_545 S
W143 O56 1.853 1_545 S
W144 O53 1.914 1_545 S
W144 O78 2.544 1_545 S
W144 O57 1.854 1_545 S
W145 O33 1.878 1_665 S
W145 O67 2.446 1_565 S
W145 O61 2.284 1_665 S
W145 O70 1.883 1_565 S
W146 O33 1.886 1_565 S
W146 O66 2.501 1_565 S
W146 O71 1.883 1_565 S
W146 O60 2.292 1_465 S
W147 O141 1.799 1_464 S
W147 O142 1.766 1_565 S
W147 O39 1.802 1_454 S
W148 O134 1.777 1_565 S
Nb149 O133 2.394 1_565 S
W150 O122 1.768 1_545 S
Nb151 O121 1.814 1_545 S
W152 O86 1.844 1_554 S
W152 O93 1.851 1_545 S
W152 O94 1.839 1_544 S

[truncated: 60 more sheets: Fig. 4cIV, Fig. 4d, Fig.4e, Fig. 5a, Fig. 5b, Fig. 5c, Fig. 5d, Fig. 5e, Fig. 5f, Fig. 5g, Fig. 5h, Fig. 5i, Fig. S1a, Fig. S1b, Fig. S2, Fig. S3, Fig. S4, Fig. S5a, Fig. S5b, Fig. S6a …]
